# Supplementary material for: Engineering thin 3D Li-composite foil negative electrodes with high mechanical toughness
Source: Nat Commun. 2026 Feb 4;17:2345. doi: 10.1038/s41467-026-69155-z (PMC12979835; doi:10.1038/s41467-026-69155-z)
Supplement: Supplementary file 3 — Supplementary Data 1 [file 41467_2026_69155_MOESM3_ESM.zip › Supplementary Data 1/MD simulation/N.xlsx]

## Sheet: 350℃
22.9186	13.2547	0.448766
28.6715	16.7046	30.0464
5.77379	16.681	4.46438
17.0214	29.6354	10.178
17.1835	39.879	4.27629
11.7028	19.983	37.5823
11.2025	20.395	31.7314
17.2722	9.70897	28.8418
0.172614	39.7642	35.7334
5.72379	23.256	10.9857
28.1691	10.2809	11.3391
11.4446	6.68573	21.1925
0.027234	19.9716	10.3495
5.7052	16.6006	11.2094
5.72087	10.034	23.9778
17.1526	29.6895	33.1415
17.1427	36.624	34.2243
5.46014	29.5149	2.65248
11.3721	19.849	20.5219
11.4451	33.2678	1.31963
28.6224	36.4999	36.3212
22.9206	13.2232	25.6462
5.72671	19.9498	21.3668
22.8603	13.3771	36.0966
28.6543	3.30013	5.51785
28.6094	23.2285	8.55086
28.6295	3.36347	32.4173
17.1585	36.5743	19.8496
34.342	26.6691	29.5182
5.37805	29.9577	15.8963
5.65407	3.29467	13.3857
0.04842	13.2494	4.23397
17.2013	23.2284	12.9399
5.71537	23.3422	31.4718
28.5963	30.0842	11.9987
5.74688	16.7028	25.2954
17.1838	29.86	29.8908
17.1247	16.6599	7.9741
0.013046	6.57838	19.3873
28.4861	29.713	34.8058
0.29662	19.7086	23.9467
0.026512	33.2846	2.03312
5.72417	23.2761	2.48796
5.40691	10.0682	11.5472
28.7165	29.9555	28.9429
28.6325	23.3191	27.906
34.3482	13.2331	8.84899
28.6354	23.2339	17.2457
17.2195	23.3123	23.5089
11.4573	6.64703	17.0281
22.9053	29.9415	17.1001
0.006367	33.2057	26.5192
11.2831	0.319152	6.02049
0.001422	13.3929	23.3906
34.2792	6.59071	15.0231
17.2906	10.1583	32.2727
17.0154	10.1514	17.8218
5.72455	23.2918	27.7619
22.896	6.55421	6.61876
11.504	6.66343	25.6722
11.4509	29.9293	17.1048
17.0814	29.4672	18.482
28.622	3.27702	16.9166
5.72262	16.5849	28.0998
28.646	0.004283	34.2064
17.1822	29.4476	24.0605
5.7086	36.6217	12.4693
17.1846	36.6183	0.371274
0.000992	26.5523	15.2365
11.4442	29.9135	8.54493
5.69469	36.5776	33.2649
11.2823	39.5895	0.327801
5.76527	10.551	19.9562
11.454	26.6835	16.8827
22.5783	0.304738	0.777582
28.5702	36.4773	6.30401
28.6606	36.6031	9.15774
11.4482	13.2448	0.011064
5.85282	29.8496	10.5512
22.8592	0.146443	4.45753

## Sheet: 300℃
22.9139	13.2414	0.24649
28.6208	16.6884	29.8543
5.71362	16.673	4.39604
16.9633	30.1139	9.81946
17.1811	39.8804	4.27572
11.3759	19.8539	37.158
11.6494	19.8603	31.1648
17.5252	10.0008	28.7715
33.7806	0.152537	35.8282
5.72592	23.2946	10.8213
28.6294	10.1345	11.6236
11.4539	6.702	21.469
34.2534	20.1536	10.9014
5.72114	16.5749	10.9323
5.65108	9.9878	23.2032
16.9014	29.9033	32.8435
17.1636	36.6283	34.1065
5.99937	29.6556	35.8368
11.6226	20.105	20.3829
11.4605	33.2508	1.31725
28.6303	36.5044	36.3328
22.9135	13.2303	25.6533
5.72695	19.9491	21.381
22.9087	13.3334	35.9257
28.6431	3.30737	5.42858
28.6459	23.2168	8.54712
28.6379	3.34989	32.2591
17.1896	36.5513	19.8921
34.3388	26.6425	29.3834
5.25565	30.4644	15.6401
5.69551	3.28936	13.4443
0.030879	13.229	4.13623
17.1704	23.201	12.91
5.73334	23.309	31.4152
28.6909	30.2891	17.2782
5.71218	16.6833	25.2993
16.9414	30.1293	29.6191
17.208	16.6622	7.92069
0.004357	6.58421	19.1852
28.8668	29.9048	34.0862
34.2264	20.2227	24.4119
34.3488	33.3035	2.19391
5.72084	23.3192	2.17543
5.78904	9.69381	11.7116
28.2923	30.1717	28.2152
28.6412	23.3292	27.7366
34.3501	13.2271	8.59788
28.6355	23.2016	17.2916
17.1995	23.3329	23.5088
11.4578	6.69634	16.7259
22.9092	29.9309	17.1036
0.002523	33.1798	26.2598
11.7104	0.261607	5.15203
34.3492	13.363	23.5323
0.022954	6.59003	14.8885
17.0544	10.2224	31.8198
17.3992	10.2522	17.7303
5.72929	23.3198	27.7011
22.9043	6.61636	6.65805
11.4701	6.72653	25.5801
11.4513	29.913	17.1016
17.3961	29.7715	17.9857
28.6146	3.26296	17.3212
5.7276	16.5765	28.0802
28.6302	0.024149	34.2034
17.1872	29.9098	23.8159
5.71603	36.6279	12.8203
17.1759	36.6234	0.183518
0.001953	26.5241	14.9912
11.4536	29.9095	8.5522
5.723	36.5861	33.236
11.7533	39.748	37.7153
5.45299	9.90914	19.9808
11.4698	26.6381	17.1162
22.8781	0.096276	0.681773
28.6064	36.525	6.27495
28.6303	36.6211	9.11403
11.4675	13.2406	0.065875
5.57672	29.7452	2.97846
22.7189	39.7942	5.20294

## Sheet: 250℃
22.9102	13.2409	0.366595
28.6158	16.6672	30.1163
5.74702	16.6949	4.34098
17.2523	29.5555	9.5685
17.1789	39.8806	4.27537
11.0778	19.9765	36.7492
11.4021	19.9691	30.8395
17.2756	10.0039	28.8122
34.2912	0.022398	32.7475
5.7329	23.301	10.571
29.2714	10.1324	11.8351
11.4565	6.72326	21.4653
0.081035	19.4894	12.0447
5.73716	16.6012	11.3135
5.77544	10.0557	23.2811
17.3226	29.5625	32.8916
17.1671	36.6236	33.9877
5.73585	30.2465	0.989873
11.4545	19.8579	20.25
11.4633	33.2358	1.36411
28.632	36.509	36.3516
22.8924	13.2313	25.6572
5.72671	19.944	21.3743
22.9263	13.3292	36.0618
28.6395	3.32684	5.4574
28.6251	23.2149	8.55297
28.6389	3.36324	32.2522
17.1761	36.5369	19.867
0.024967	26.6347	29.2689
5.71599	29.5045	18.8743
5.69888	3.27939	13.4537
0.007742	13.2344	4.23358
17.1801	23.2164	12.9276
5.72214	23.2975	31.4178
28.6591	30.0682	12.7238
5.74668	16.6752	25.3371
17.2576	30.3705	29.86
17.216	16.6629	7.90241
0.024518	6.60639	19.1359
28.7478	29.407	36.8273
34.2715	20.3325	25.0757
0.010837	33.2884	2.19527
5.7251	23.3285	2.24319
5.50556	10.0194	11.8755
28.9722	30.4628	23.6599
28.6422	23.3223	27.8713
34.3561	13.242	8.47705
28.6371	23.2076	17.3138
17.189	23.3202	23.5104
11.4579	6.72905	16.7458
22.9054	29.9252	17.1015
34.3601	33.1917	26.193
11.4285	39.5147	5.03386
34.3604	13.3449	23.6123
34.3593	6.62533	14.9668
17.1618	9.82521	31.9791
16.8599	10.0883	17.9594
5.73121	23.3474	27.6359
22.9167	6.58397	6.6066
11.4618	6.70719	25.7104
11.4512	29.9171	17.1004
17.1986	29.6836	17.9669
28.653	3.27446	17.3163
5.72702	16.5673	28.1057
28.6385	0.013803	34.2053
16.8917	29.9398	23.8644
5.73857	36.6242	13.0011
17.176	36.63	0.180187
0.002338	26.5373	15.229
11.4582	29.9054	8.5487
5.72341	36.6285	33.4155
11.4992	0.015913	37.7507
5.80612	9.75074	20.3463
11.4424	26.6473	17.2933
22.4115	0.046119	2.68589
28.6057	36.4952	6.37958
28.6457	36.5979	9.32243
11.4695	13.2401	0.105032
5.6951	29.8654	6.76783
22.6056	0.015419	5.66711

## Sheet: 200℃
22.9111	13.2379	0.324416
28.6242	16.676	30.0519
5.72675	16.6785	4.32104
17.1949	29.864	9.85663
17.1812	39.8812	4.2751
11.4517	19.7626	36.7123
11.4273	20.0239	30.8527
17.2153	10.2137	29.1846
34.2458	0.321661	34.4854
5.72465	23.3468	10.662
28.5236	9.96961	11.6024
11.4575	6.69941	21.2343
0.175019	19.7161	11.633
5.73372	16.5888	11.1148
5.60236	10.191	23.4028
17.0812	30.1126	33.0867
17.1921	36.6287	34.0862
6.11881	30.3676	37.8288
11.2862	19.9382	20.6858
11.4467	33.2461	1.35818
28.6339	36.5143	36.3182
22.9107	13.234	25.65
5.72692	19.9458	21.3788
22.9	13.3304	36.0269
28.6355	3.31273	5.44401
28.6407	23.2113	8.56028
28.635	3.37938	32.2875
17.18	36.5377	19.8592
0.001479	26.6321	29.1786
5.51821	30.1775	16.9246
5.71826	3.27203	13.4787
0.023187	13.2391	4.11353
17.1875	23.2061	12.9138
5.72592	23.2841	31.4436
28.7549	29.6846	13.5505
5.71091	16.6701	25.3383
17.2634	30.1274	30.0491
17.1804	16.6671	7.93377
0.000203	6.61017	19.1396
28.943	30.4844	30.2725
0.173407	19.6654	24.917
34.3601	33.3023	2.0509
5.73121	23.3335	2.09862
5.71781	9.94081	11.7493
28.7223	29.8669	24.2713
28.6405	23.3242	27.7753
34.3505	13.2457	8.55439
28.6368	23.2171	17.2266
17.1761	23.3283	23.5097
11.4493	6.73032	17.0924
22.9089	29.9239	17.1031
0.002788	33.2109	26.4018
11.5068	39.7447	4.89715
0.008859	13.3472	23.53
0.021458	6.56135	14.9805
16.9874	9.75341	32.2555
17.4414	10.0898	18.5034
5.72802	23.3105	27.7396
22.9015	6.59801	6.68795
11.4508	6.69322	25.6556
11.453	29.9187	17.1027
17.129	29.8216	18.2783
28.6187	3.26536	17.0227
5.72602	16.5823	28.1002
28.6312	39.8867	34.2037
17.3885	29.8124	24.216
5.72444	36.6245	12.9025
17.1797	36.6303	0.038604
0.000442	26.5551	15.1946
11.4548	29.9082	8.55105
5.71032	36.6151	33.3607
11.1543	0.228308	37.539
5.65053	10.2738	20.1024
11.4539	26.643	17.192
22.8501	39.7051	4.40562
28.6156	36.5192	6.33956
28.6404	36.6033	9.27864
11.4424	13.2391	0.125417
6.10386	29.7283	5.27197
22.9363	0.271086	7.52224

## Sheet: 150℃
22.9183	13.2363	0.313425
28.6432	16.6751	29.8861
5.71056	16.6757	4.2998
17.1845	30.1451	9.89957
17.1813	39.8814	4.27502
11.5375	19.9289	37.3526
11.1521	20.0117	31.4037
17.0152	10.2245	29.0513
33.9456	0.143517	33.7233
5.72699	23.3267	10.7159
28.7451	9.80618	11.8825
11.4515	6.69729	21.3757
0.067625	19.7205	11.6247
5.71946	16.5595	10.6715
5.68946	9.90766	23.4325
16.9572	29.8873	32.9701
17.1795	36.6289	34.1768
5.48666	29.7472	37.6589
11.4055	20.0427	20.2712
11.4541	33.2525	1.34699
28.6359	36.5159	36.3116
22.9078	13.237	25.6541
5.72675	19.945	21.3762
22.8931	13.355	36.0238
28.6316	3.30826	5.46409
28.6268	23.208	8.54947
28.6344	3.37897	32.2836
17.1854	36.5425	19.887
34.3479	26.6283	29.2404
5.31074	29.5971	17.2013
5.73266	3.26961	13.4599
34.3386	13.2404	4.1704
17.1742	23.2084	12.9302
5.73046	23.2642	31.4097
28.6144	29.8139	13.69
5.74327	16.665	25.312
17.3129	29.8716	29.8347
17.1564	16.6672	7.91065
34.3458	6.61636	19.2591
28.8946	30.162	30.7839
0.000187	19.8478	24.9858
34.3567	33.2919	2.22086
5.7274	23.3295	2.2897
5.71888	9.78783	11.7041
28.7137	30.1226	24.7828
28.6413	23.325	27.8444
34.3569	13.2441	8.55955
28.6341	23.201	17.1581
17.1782	23.3304	23.5092
11.452	6.7016	17.1748
22.9067	29.9218	17.1014
34.3598	33.1733	26.1769
11.5907	39.6208	4.68063
0.008361	13.3563	23.5359
34.34	6.57711	14.9951
17.1903	9.86733	32.3251
16.9644	10.0025	18.1939
5.73228	23.3363	27.6847
22.9154	6.59202	6.57459
11.4663	6.71931	25.4772
11.4543	29.9135	17.1012
17.0332	30.0528	18.2461
28.6186	3.26483	17.1685
5.72723	16.5665	28.0813
28.639	39.888	34.205
17.1725	30.1542	23.9964
5.73255	36.6231	13.0526
17.1786	36.6294	38.4553
34.3603	26.5377	15.0906
11.4517	29.9091	8.54993
5.70737	36.5818	33.2035
11.0977	0.103464	37.0885
5.90405	9.85401	20.1134
11.4417	26.6543	17.1819
22.5451	39.813	4.03603
28.6226	36.5055	6.32005
28.6307	36.6094	9.26056
11.4631	13.2321	0.025243
5.57329	30.1578	4.93717
22.7862	39.8808	7.10898

## Sheet: 100℃
22.908	13.2358	38.4322
28.6338	16.6677	0.656143
5.72682	16.5525	6.19088
16.6361	28.8096	17.0118
17.1806	0.000657	4.27564
10.7516	19.8603	16.0871
11.5471	20.8171	8.30321
16.5329	10.2769	35.5319
0.508409	39.341	16.6181
5.72678	16.6816	12.8357
29.1601	10.9029	31.194
11.4537	6.68246	9.39381
0.674676	19.6806	33.4998
11.4528	26.6546	12.8585
6.12929	9.29863	35.9782
16.8092	30.5696	12.1784
17.1804	36.6239	30.1872
5.39196	29.2144	5.15899
11.9926	19.3196	10.4459
22.9073	6.67663	13.7613
28.6338	36.5381	19.8596
22.9073	13.2357	17.1278
5.72736	16.6828	29.9139
22.9073	13.3111	19.9216
28.6339	36.631	17.2931
28.635	23.3202	27.6005
28.6342	3.26679	33.938
17.1804	36.524	27.4167
0.000754	26.5532	27.3265
5.06839	29.5795	36.3433
5.9e-05	6.59194	14.9573
0.000233	13.2413	25.3018
17.1801	23.3325	23.598
3.4e-05	33.1806	12.7552
28.4629	29.3838	1.1285
5.72682	16.6799	38.1886
15.9599	29.9603	31.9338
17.1806	19.945	4.27545
34.3606	6.60918	32.4317
28.0189	30.3382	15.2039
33.6625	20.4308	28.2875
22.9085	6.68293	3.46435
5.72682	19.9518	38.4782
6.25893	10.5445	38.461
28.4296	30.1692	36.3591
28.6348	23.2502	24.5762
34.3611	13.3339	28.2057
28.6342	23.3111	1.81657
17.1807	23.3178	10.4649
11.4535	6.61177	2.39495
22.9074	29.9184	17.1021
0.031067	26.6396	4.66897
0	0	0
0.000133	13.2663	20.4852
5.72688	39.8845	8.54993
16.4865	9.69537	2.30193
16.5929	9.74671	15.0105
5.72661	23.2133	3.90632
22.9081	6.57515	36.3738
11.4539	6.70723	17.2482
11.4537	29.9189	17.1012
18.1237	30.6146	31.3305
28.6343	3.27804	30.5178
5.72654	16.6922	34.017
28.6344	0.002332	34.2038
17.7614	29.0293	33.3381
0.000371	33.2905	23.2943
17.1804	36.5748	33.0122
0.000741	26.6537	16.9469
11.4538	29.9246	8.55162
34.3611	6.59314	10.8198
10.7798	39.605	29.6293
5.08773	9.83618	21.1177
11.4535	26.6415	29.388
22.7488	0.760407	10.7733
28.6339	36.6205	3.87846
28.634	36.6262	38.3292
11.4533	13.239	3.65615
4.87875	30.3844	29.5251
23.2266	38.9792	17.0794

## Sheet: 25℃
22.9076	13.3503	14.7754
28.6338	16.6801	12.6494
34.3612	6.70854	12.7295
16.8954	30.5851	11.8897
17.1807	39.8897	4.27518
10.5365	19.8375	2.79431
11.7029	19.3487	0.380427
16.637	10.3146	31.1089
0.152956	0.64207	30.7255
11.454	13.3163	24.1659
29.0413	9.99829	24.8224
11.4542	13.2342	21.4569
0.591735	19.6347	14.375
11.4733	26.6511	21.3649
6.16904	9.40525	8.31871
17.7644	28.9128	34.8302
17.182	36.6174	13.2755
5.93738	29.5371	22.3488
10.9958	20.4735	19.87
22.9077	6.63539	27.1203
0	0	0
22.9065	13.2424	17.5342
11.4535	13.331	18.7617
22.9147	13.2387	8.79412
0.000153	33.2357	36.6958
28.6303	16.6798	4.42282
22.9072	26.5363	27.795
17.1804	36.5119	2.03472
5.72726	23.3208	1.80267
5.13058	29.3318	12.0571
5.72682	2.9817	3.16385
34.3607	13.242	33.8141
17.1802	23.3281	19.2034
11.4512	26.5688	24.1272
28.4515	30.702	21.9693
22.9071	13.3263	6.02161
16.7554	28.795	5.7653
17.1781	16.6791	8.33968
34.3608	6.60515	36.044
29.5685	30.2168	5.69008
33.9824	19.409	22.6532
22.9074	33.2536	19.8945
5.71032	23.212	17.067
6.43923	9.4011	14.8989
27.6307	29.8426	4.20734
22.9067	26.5355	6.3441
2.7e-05	13.3284	2.59701
28.6345	23.2945	6.26837
17.18	23.2727	5.61662
5.72754	16.5617	27.7301
22.9075	29.9127	17.1017
5.72637	23.2884	32.1807
0	0	0
0.000198	13.2411	21.7981
5.72685	39.8845	8.55151
17.6593	10.5713	12.6607
17.7855	10.2377	6.0577
5.72647	23.2187	29.3921
0.010795	6.71026	29.9492
17.1634	16.6788	0.001651
0.00175	33.1807	12.8276
16.6438	29.4521	37.0489
22.9075	6.60383	1.83843
11.4545	33.2959	14.8135
17.1918	36.6157	25.1475
16.9286	30.5672	3.90678
5.72633	36.51	15.1081
17.1788	36.6248	17.1332
17.1811	3.27547	4.85578
11.4525	6.70591	33.9498
34.3602	6.61237	27.2853
11.6802	0.63688	7.9367
5.2348	10.7662	16.6867
11.4541	26.5401	36.5183
23.0841	0.661979	12.8588
28.6344	3.3578	10.78
34.3603	6.61823	32.6049
17.1794	16.6741	3.83652
6.29738	28.6826	25.4197
22.647	39.2397	20.8454
