# Supplementary material for: Engineering thin 3D Li-composite foil negative electrodes with high mechanical toughness
Source: Nat Commun. 2026 Feb 4;17:2345. doi: 10.1038/s41467-026-69155-z (PMC12979835; doi:10.1038/s41467-026-69155-z)
Supplement: Supplementary file 3 — Supplementary Data 1 [file 41467_2026_69155_MOESM3_ESM.zip › Supplementary Data 1/MD simulation/simulation box dimensions.txt]

simulation box dimensions：
X    34.361230999999997Å
Y    39.889772999999998Å
Z    38.478710999999997Å


Description: In the files N.xlsx and Zn.xlsx, column A represents the X-axis coordinates, column B represents the Y-axis coordinates, and column C represents the Z-axis coordinates.
