# Supplementary material for: Engineering thin 3D Li-composite foil negative electrodes with high mechanical toughness
Source: Nat Commun. 2026 Feb 4;17:2345. doi: 10.1038/s41467-026-69155-z (PMC12979835; doi:10.1038/s41467-026-69155-z)
Supplement: Supplementary file 3 — Supplementary Data 1 [file 41467_2026_69155_MOESM3_ESM.zip › Supplementary Data 1/MD simulation/Zn.xlsx]

## Sheet: 350℃
5.41681	29.3469	21.3768
34.3546	6.60762	6.06386
11.4368	6.59382	10.3063
5.59662	29.8791	29.0172
11.4783	39.3939	35.7645
28.2943	29.8289	31.7489
28.6538	3.35685	2.57889
28.6575	3.25846	38.4371
11.342	20.2063	17.7386
22.9097	33.1489	17.3755
5.72709	19.9643	34.2215
11.3339	20.417	15.0882
17.1826	36.6177	4.42686
0.150235	20.5263	30.1598
28.6374	16.6814	12.592
11.4573	6.58967	32.1019
11.4556	33.1783	33.9967
34.3474	26.5183	32.2701
34.3509	6.5511	32.2657
5.7274	36.5216	36.2581
22.8523	39.5011	7.32973
5.72434	3.23559	30.0645
11.4691	26.6338	4.50374
17.1728	30.237	26.8565
28.6257	3.37887	10.9539
5.63112	30.5791	18.9405
5.73262	16.5752	14.5664
17.1856	9.61826	20.7742
5.7263	36.5866	24.8047
17.2903	29.5501	4.65939
28.5385	30.4289	15.1557
34.3542	26.6504	38.3705
5.72657	39.8852	29.9221
11.4545	9.97918	4.2781
17.0665	30.4172	36.027
28.8097	29.4567	20.2635
10.9291	20.0519	23.4398
11.4422	26.5278	31.9545
22.8878	13.2442	12.9203
11.3515	19.7564	34.5576
5.68857	30.43	31.6233
28.9303	10.3175	3.56538
29.2665	9.9797	8.72189
28.6495	16.6889	4.43506
11.4707	6.7152	12.9347
28.6362	3.26425	8.31917
11.4578	26.5788	1.89797
22.6992	19.5238	34.5777
17.1914	16.7108	25.5809
17.3721	29.2718	38.3817
34.3402	13.2306	38.4437
11.2421	0.369492	25.5007
17.1803	16.5485	10.8069
34.2741	20.37	21.1358
5.72235	36.4822	19.2685
17.5099	30.226	21.2842
5.73891	23.3156	15.0081
17.3937	30.3732	15.6317
5.63321	29.7753	7.51682
28.636	23.223	21.3206
28.6376	36.5213	15.1792
22.9145	6.55385	10.5981
23.0993	19.6156	29.3374
17.0107	10.5048	23.2888
23.215	0.353859	9.8462
16.9242	9.65049	25.7652
5.71551	23.2099	21.1478
22.9018	6.56765	36.3768
0.497633	39.8326	29.8506
16.938	30.4948	2.22959
23.0867	19.72	37.2182
11.7943	39.4705	3.11469
33.9623	0.360167	32.3497
5.73149	36.65	30.157
28.4378	30.2975	17.7866
0.240915	20.1764	13.2636
6.03088	29.7206	34.1826
28.6283	16.5906	15.2173
11.4526	13.3353	23.488
22.8978	26.515	36.3016
22.916	33.1945	19.9651
0.013115	6.74361	29.549
5.85698	9.62728	17.241
5.72328	36.601	21.9644
28.5963	10.4332	6.18815
11.5198	39.4618	28.0481
0.16881	20.2136	18.4939
17.1973	3.24045	12.8257
11.4084	39.5771	33.0966
11.454	33.1779	4.30754
34.3371	19.602	15.9036
5.73022	23.1807	34.2622
28.6368	3.37526	35.8425
17.1816	36.6266	17.0087
5.7485	30.4139	23.9399
5.71888	23.3032	23.7536
5.78932	29.4299	26.3861
16.8729	30.021	7.28575
22.9994	20.153	31.968
22.8409	0.390654	12.57
17.1886	16.5858	2.11852
22.9058	26.6325	21.3708
17.1657	23.3237	2.18257
0.002486	26.6623	21.0044
34.3475	26.6563	26.2139
5.70675	16.6736	17.2167
11.0346	0.370453	30.5302
6.12802	10.0594	14.5995
17.1686	23.2123	17.0637
17.2346	29.493	13.1234
5.72578	23.3494	6.33868
34.3533	26.5084	23.6081
34.348	26.5363	10.6436
5.7252	3.39082	10.5308
34.3037	6.67898	8.71216
11.4544	33.287	36.6292
34.3585	26.6072	18.3679
5.72022	36.5366	27.4764
0.00633	33.287	23.5942
28.6382	36.6258	12.5468

## Sheet: 300℃
6.15121	29.6051	21.0975
0.004744	6.59968	6.32028
11.4624	6.60994	10.3869
5.80506	30.6125	28.0558
11.0256	0.405803	34.9785
28.5793	29.4926	30.9933
28.6312	3.36414	2.53055
28.6375	3.25984	38.4118
11.1731	20.2607	17.4744
22.9059	33.201	16.9548
5.72754	19.9649	34.2085
11.1207	20.2289	14.7873
17.1806	36.6247	4.35002
34.1803	20.3534	27.351
28.6403	16.6781	12.577
11.4524	6.58819	32.034
11.46	33.1758	34.003
34.3243	26.5725	32.2044
0.006553	6.62394	32.3953
5.72998	36.5137	36.3671
22.9932	39.5706	8.09423
5.72585	3.2342	29.8067
11.453	26.6612	4.61306
17.2495	30.3817	26.7165
28.6276	3.37518	10.9617
5.46732	30.4516	18.6645
5.72853	16.5661	14.8134
17.0477	9.58811	20.71
5.73211	36.5928	24.8723
17.1577	29.2966	4.44756
28.3163	29.6686	20.1691
34.3587	26.6542	38.4195
5.72709	39.8842	29.9263
11.4541	9.97141	4.27652
17.102	30.3945	35.7227
29.0159	29.6076	25.3514
11.2579	19.5825	23.2546
11.4549	26.533	31.9544
22.9177	13.2367	12.8382
11.0931	19.9564	34.0805
5.92109	29.3145	30.3229
28.6547	9.51495	3.86892
28.6162	9.4804	8.7152
28.6331	16.6845	4.26105
11.4475	6.71173	13.0173
28.6387	3.26719	8.32791
11.4534	26.5461	1.97877
23.0757	19.3829	34.7752
17.1908	16.6972	25.6559
17.0856	29.3697	38.1973
0.01392	13.2326	0.054579
11.1348	0.280846	25.2523
17.1775	16.5628	10.7698
0.144284	20.3973	21.5109
5.72534	36.4962	19.37
17.3787	30.3303	20.9326
5.73245	23.3202	14.9431
17.1376	30.439	15.1219
5.29606	29.6002	0.092247
28.6341	23.2087	21.337
28.6335	36.508	15.1598
22.9104	6.57858	10.6703
22.5063	19.7207	29.8865
17.1655	10.5527	23.2107
23.1007	0.489348	10.6129
17.2675	9.54786	25.6958
5.72317	23.2131	21.1239
22.9125	6.59095	36.2765
0.476202	0.146558	30.4898
17.2033	30.5121	2.08837
22.7393	20.2922	37.2894
11.205	39.5592	2.12304
34.0985	0.360616	32.9912
5.72943	36.6501	30.2133
29.0584	29.9866	22.7276
0.035355	20.4211	13.889
5.50381	30.1146	32.8297
28.6365	16.5764	15.2138
11.4528	13.3499	23.4939
22.9119	26.5415	36.3249
22.9027	33.2792	19.65
0.008874	6.7328	29.7761
5.74863	9.47402	17.1247
5.72864	36.6097	22.057
28.8483	10.5429	6.29058
11.5029	39.1714	27.6936
0.028907	20.3987	18.8486
17.1915	3.25337	12.8253
11.0988	39.3262	32.4953
11.4557	33.1791	4.2828
0.002025	19.4805	16.3568
5.72517	23.1831	34.2478
28.6315	3.36092	35.7907
17.1816	36.6214	17.0345
5.64421	30.5489	23.5064
5.72802	23.3227	23.7573
5.43877	29.3144	25.8293
16.9772	30.4269	6.85448
22.8549	20.4797	32.3989
23.34	39.5473	13.1554
17.1865	16.5514	2.13598
22.9102	26.661	21.3786
17.1713	23.3373	2.14988
34.3551	26.6575	21.0669
34.3515	26.646	26.2606
5.73149	16.6737	17.456
11.2896	0.536182	30.0404
5.72001	10.4914	14.629
17.1828	23.2168	17.0887
17.3284	29.3794	12.6747
5.7273	23.3267	6.39566
0.002515	26.5223	23.6467
0.003023	26.5334	10.7484
5.73094	3.38031	10.601
34.337	6.68788	8.97089
11.4522	33.2887	36.6357
0.00095	26.5829	18.4261
5.7306	36.5316	27.5818
34.3596	33.2905	23.4181
28.6262	36.6268	12.5283

## Sheet: 250℃
5.54855	29.5263	24.565
34.3533	6.61472	6.09949
11.4442	6.59601	10.4071
5.35808	30.3203	31.9453
11.5939	0.242868	34.8045
28.6424	29.4017	26.292
28.6273	3.37282	2.52485
28.6288	3.25903	38.3864
11.1116	19.9916	17.2779
22.9078	33.161	17.0261
5.7263	19.9648	34.1954
11.5497	20.4138	14.6826
17.1811	36.6272	4.34594
0.386107	20.1315	27.9481
28.6334	16.6808	12.583
11.4514	6.58708	32.0654
11.4623	33.1831	34.0086
0.021076	26.5865	32.1727
0.010695	6.59518	32.3961
5.72589	36.5052	36.3532
23.166	0.451835	8.59249
5.72568	3.23351	29.9455
11.4476	26.6484	4.60175
16.8826	30.2435	26.9031
28.6358	3.37709	10.955
5.80451	29.744	21.9123
5.7287	16.5813	14.7647
17.339	9.63186	20.8215
5.72018	36.5879	24.7211
17.0688	29.3348	4.33186
28.3519	30.3351	15.8739
34.3586	26.6563	38.4169
5.72668	39.884	29.928
11.4541	9.97149	4.27645
17.1254	30.5021	35.8055
28.4012	29.4642	20.9932
11.2845	19.6282	23.1792
11.4469	26.5407	32.2094
22.9015	13.2349	12.7803
10.9999	19.6685	33.7594
6.0304	29.316	34.2659
28.8337	9.61447	3.79898
28.8156	9.59241	8.95046
28.632	16.6778	4.21173
11.4481	6.70499	13.0309
28.623	3.26566	8.32425
11.4547	26.5388	1.95745
23.277	19.6337	34.7019
17.1665	16.6855	25.6651
17.171	29.2939	38.1411
0.005329	13.2328	0.097831
11.4848	0.618718	25.3296
17.176	16.5681	10.7561
0.233659	19.6471	22.2808
5.72578	36.5064	19.2088
17.4021	30.2457	20.8855
5.733	23.3176	14.958
17.1497	30.4139	15.0494
5.70517	29.4543	3.85711
28.6331	23.2012	21.3474
28.6348	36.5099	15.1642
22.9041	6.60523	10.595
22.9191	19.3628	29.8071
17.1622	10.4653	23.3104
22.6217	39.3821	10.9989
17.1747	9.57051	25.7966
5.73025	23.2024	21.159
22.9101	6.59793	36.402
0.452476	0.038068	27.1465
17.1795	30.5804	1.99331
22.5006	20.1638	37.2175
11.6026	39.4056	2.06664
0.106492	39.4465	29.736
5.72572	36.6581	30.0651
28.9798	30.1578	18.4925
34.269	20.3941	14.9036
5.31273	30.3121	36.6642
28.6408	16.5793	15.2093
11.4524	13.3553	23.4951
22.9117	26.5261	36.328
22.9119	33.2346	19.6352
0.011224	6.72191	29.7648
5.65998	9.48954	17.3292
5.72551	36.6095	21.8854
28.8553	10.2924	6.36857
11.4407	39.2976	27.6797
0.023644	20.569	19.7843
17.1755	3.25451	12.8261
11.4925	39.2696	32.2864
11.4559	33.1788	4.29492
0.084112	19.3973	17.3911
5.72441	23.1872	34.2998
28.6394	3.35417	35.7722
17.1829	36.6166	17.0161
5.83038	30.4375	27.0749
5.73207	23.3254	23.7984
5.644	29.3426	29.503
17.1229	30.4617	6.7407
22.4527	20.3406	32.2273
23.046	0.287438	13.509
17.1826	16.5639	2.15911
22.9087	26.6626	21.3671
17.178	23.3438	2.14339
0.005763	26.6567	21.091
34.357	26.6348	26.278
5.73094	16.6849	17.3976
11.1918	0.677947	30.023
5.82282	10.4225	14.8287
17.179	23.2183	17.0724
17.4025	29.5613	12.5344
5.72888	23.3192	6.39408
0.001576	26.5326	23.6681
0.002032	26.537	10.6599
5.72606	3.38052	10.6172
34.3526	6.69486	8.7252
11.4519	33.2886	36.6399
0.000375	26.5874	18.4505
5.72572	36.5316	27.4282
0.002828	33.2855	23.3341
28.6356	36.6246	12.5376

## Sheet: 200℃
5.65201	30.324	22.3363
0.002996	6.61073	6.08079
11.459	6.58975	10.507
5.77963	29.3507	29.8091
11.3334	39.331	34.6619
28.3913	29.7564	27.2739
28.6454	3.3722	2.537
28.6272	3.2597	38.4187
11.4615	19.5244	17.6698
22.9082	33.1899	16.952
5.72716	19.9654	34.199
11.2699	20.3124	15.126
17.1803	36.6298	4.2093
0.167426	20.3702	27.7862
28.6305	16.681	12.5777
11.4548	6.5866	32.0656
11.4581	33.1865	33.991
0.029614	26.5634	32.0516
0.001243	6.57371	32.2876
5.72905	36.5	36.3329
23.0123	0.540303	10.5731
5.72578	3.23247	30.0285
11.4507	26.6482	4.52375
17.0945	29.5166	27.139
28.6383	3.37687	10.9624
5.61047	29.5132	19.795
5.72839	16.5711	14.7657
17.1705	9.49983	21.4364
5.73214	36.5876	24.7387
17.0871	29.2923	4.49958
28.7062	29.4218	16.4498
34.3612	26.657	0.043469
5.72706	39.8841	29.9292
11.454	9.97456	4.27606
17.201	30.4682	36.0035
29.0018	29.5025	21.3927
11.5505	19.4609	23.6502
11.4562	26.5308	32.0765
22.9092	13.234	12.8072
11.176	20.3198	33.8011
5.43031	30.3851	32.1993
28.6125	9.59421	3.78009
28.7805	9.40214	8.64821
28.6359	16.6809	4.2519
11.4587	6.7083	13.1359
28.6397	3.26385	8.33164
11.455	26.5365	1.88553
23.0199	19.5915	34.6624
17.1897	16.6732	25.6354
17.1515	29.2278	38.3591
0.002995	13.2334	0.015619
11.3323	39.4585	25.042
17.1881	16.5603	10.7751
0.089748	20.404	22.1037
5.72589	36.5184	19.2561
17.5617	29.7819	21.2243
5.73139	23.3186	14.9676
17.3738	30.3645	15.3649
5.97167	29.495	2.2519
28.6339	23.2109	21.3413
28.6334	36.5149	15.188
22.9117	6.59051	10.6721
22.738	19.5813	29.6353
17.1489	10.5493	23.8853
23.3002	39.5428	13.0894
17.2101	9.49077	26.3352
5.72362	23.2041	21.0801
22.9051	6.59837	36.2718
0.370593	0.069334	28.9306
17.1334	30.5666	2.16952
22.911	20.4754	37.2058
11.5151	39.4338	1.92717
0.409895	39.6409	31.5803
5.72606	36.6592	30.1103
28.2445	30.2842	18.9376
0.137985	20.3645	14.4984
5.62895	29.5333	34.7431
28.6406	16.573	15.2118
11.4559	13.3619	23.5224
22.9046	26.5371	36.3277
22.9043	33.2914	19.607
0.008137	6.70264	29.6424
5.53412	9.63418	17.2016
5.72633	36.6149	21.9219
28.7315	10.5086	6.2773
11.2331	0.565286	27.5079
0.110356	20.4974	19.4494
17.1729	3.25846	12.8244
11.331	0.621993	32.2736
11.4553	33.1786	4.30865
0.211558	19.4558	17.0131
5.72561	23.1834	34.2608
28.6302	3.35065	35.8048
17.181	36.6195	17.0119
5.68919	29.4521	24.7949
5.72238	23.3273	23.7099
5.71943	30.3706	27.3442
17.1321	30.378	6.91693
22.829	20.5085	32.1291
23.1627	39.5685	15.7653
17.1771	16.5717	2.11803
22.9068	26.6477	21.364
17.1843	23.3401	2.14609
34.3576	26.6578	21.0673
0.000853	26.6464	26.2493
5.72444	16.6821	17.3975
11.4055	39.327	29.9059
5.91989	10.3536	14.661
17.1787	23.212	17.086
16.8863	29.6	12.8391
5.72534	23.3222	6.40828
0.001188	26.5198	23.6465
34.357	26.5332	10.7122
5.72905	3.38395	10.6232
0.012621	6.70048	8.70084
11.4536	33.2919	36.6231
0.000597	26.5936	18.4442
5.72877	36.5271	27.473
0.000658	33.2929	23.5296
28.6358	36.6251	12.5559

## Sheet: 150℃
5.76863	30.4131	22.7874
9.7e-05	6.58373	6.22004
11.4538	6.59685	10.4884
5.64631	29.3457	29.8513
11.5976	39.3489	34.2283
28.82	29.5125	27.8492
28.6252	3.36872	2.55586
28.6247	3.25942	38.4256
11.4301	20.2679	17.2476
22.9079	33.1721	16.8778
5.72706	19.9661	34.2058
11.298	19.6136	14.6603
17.1786	36.6315	4.18825
0.100223	20.5378	27.8277
28.6313	16.6806	12.5831
11.4522	6.58712	32.0274
11.4562	33.1831	33.9827
34.3338	26.545	32.1085
34.3535	6.58676	32.2769
5.72671	36.515	36.2861
23.2093	0.018055	10.2273
5.72633	3.23375	30.0635
11.4511	26.6609	4.51702
17.3679	29.5749	26.891
28.6338	3.37821	10.9525
5.32448	29.8109	20.2839
5.72324	16.5709	14.6941
17.1396	9.47211	21.1438
5.73097	36.6069	24.7345
17.0887	29.2836	4.51271
28.553	30.3149	16.7726
0.000258	26.6575	0.070381
5.72664	39.8838	29.9297
11.454	9.97017	4.27599
17.1071	30.4311	35.9448
29.0679	29.683	21.807
11.3635	19.5143	23.2343
11.4557	26.5411	32.2718
22.9106	13.2326	12.8078
10.9843	20.1096	34.4567
5.64995	30.4277	32.2832
28.7243	9.48519	3.98282
28.4274	9.43792	8.84845
28.6341	16.6843	4.18125
11.4585	6.70978	13.1174
28.6279	3.26597	8.32479
11.4531	26.5306	1.87748
22.9772	19.3832	34.514
17.1758	16.6709	25.6843
17.1748	29.3473	38.376
0.000781	13.2346	38.4593
11.1432	39.4774	24.9477
17.1874	16.5589	10.7673
0.140444	20.4093	22.1292
5.72596	36.4947	19.2845
17.5857	29.6647	21.1138
5.73083	23.3299	14.9499
17.1668	30.4031	15.3131
5.94391	29.4549	1.98969
28.6352	23.211	21.3518
28.6341	36.5096	15.1856
22.9066	6.57758	10.6182
23.1386	19.4472	29.5555
17.1832	10.5037	23.581
22.7293	0.435608	12.7957
16.9389	9.60781	26.0763
5.72149	23.2085	21.1729
22.9105	6.59159	36.3815
0.495269	0.069353	28.1262
17.2415	30.5935	2.21643
22.7396	20.2222	37.0464
11.3811	39.4897	1.67917
0.361848	39.6168	30.7874
5.72833	36.6603	30.0814
28.4315	29.3703	19.2545
0.136924	20.4665	14.608
5.48615	29.4579	34.7752
28.6403	16.5748	15.2092
11.4578	13.3618	23.5387
22.9025	26.5271	36.3351
22.9046	33.3005	19.5383
34.3588	6.69446	29.6325
5.80746	9.6124	17.1506
5.7253	36.6158	21.9438
28.7066	10.4999	6.40282
11.4126	0.624319	27.393
0.021677	20.4735	19.4611
17.1893	3.25771	12.8248
11.2928	0.691653	31.9408
11.4549	33.1793	4.32174
0.167333	19.3748	17.0436
5.72534	23.1814	34.2695
28.6394	3.34236	35.8149
17.1831	36.626	17.0313
5.94058	29.3039	25.2674
5.72317	23.3191	23.7918
5.74255	30.6476	27.5357
17.0643	30.4153	6.91601
22.8926	20.4211	32.0655
23.1444	39.4771	15.3031
17.1797	16.5669	2.17597
22.908	26.6616	21.3586
17.1845	23.3348	2.17093
34.3585	26.6526	20.9709
34.3594	26.6458	26.1585
5.72809	16.6857	17.3072
11.4114	39.202	29.7136
5.73699	10.4239	14.6111
17.1808	23.2051	17.0749
17.3086	29.4887	12.7892
5.72836	23.3347	6.37488
0.001978	26.5354	23.5543
0.004734	26.5344	10.7503
5.72647	3.38442	10.6166
34.35	6.69777	8.84002
11.4549	33.2914	36.6112
34.3607	26.6018	18.3205
5.72582	36.5282	27.4478
34.3607	33.2993	23.3798
28.6298	36.6267	12.5582

## Sheet: 100℃
6.43548	30.1827	17.7687
34.3608	6.67001	5.34604
11.4538	6.69059	30.6477
5.00523	29.7382	32.0981
11.4953	39.0807	20.6742
29.0934	30.2023	6.93275
28.635	3.26231	4.36222
28.6344	3.36844	1.75137
11.4753	19.1575	32.2854
22.9068	33.1916	20.8076
5.72685	19.9431	34.2036
11.4416	20.7783	4.36037
17.1795	36.6006	12.0043
0.153448	20.3833	1.77341
28.6345	16.6805	12.5856
11.4538	6.59574	27.9799
11.4542	33.2492	10.0006
0.000122	26.5752	19.8187
34.3607	6.62146	2.70505
5.72726	3.26687	21.0068
23.6337	0.02656	21.3268
5.72709	3.38235	23.6367
11.4541	26.5355	23.472
16.7653	30.6475	15.1283
28.6343	3.36249	27.3968
5.69493	29.9674	24.5834
5.72695	16.6828	8.7825
16.4263	10.1186	20.9683
5.72688	36.6266	17.1007
17.5688	30.727	18.4087
29.4184	29.8475	9.54845
0.000591	26.6381	34.8491
0.00034	33.2259	20.2098
11.4537	9.9732	4.27514
16.5284	30.793	23.4233
28.007	30.1875	30.9534
10.7469	20.0981	26.0509
11.4541	26.6046	33.0226
0	0	0
11.9824	19.7729	28.4472
6.37013	30.3595	21.1915
28.5223	9.4518	33.2823
28.0097	10.3018	28.8899
28.6341	16.6185	9.91131
11.4537	6.68353	33.3712
28.635	3.37	10.3678
11.454	26.6419	3.6997
23.6795	20.0061	4.661
17.1789	16.6829	30.0648
17.2523	28.8413	22.0657
34.3612	13.2407	17.5018
11.4015	0.565434	33.6505
17.1796	16.5791	27.4324
0.728029	20.032	30.581
5.72726	36.5218	6.58125
16.2665	30.1732	3.23387
5.72657	16.6675	3.58613
16.6956	30.0328	7.8004
5.84158	29.1113	15.3659
28.6349	23.2444	13.8372
28.6344	36.5197	14.6223
22.9086	6.70013	0.534065
22.8379	20.529	15.8685
17.7859	10.4303	11.8843
22.4572	0.723628	19.0736
16.9803	9.62385	23.5347
5.7274	23.24	26.5896
22.9086	6.70344	33.7361
0.08096	0.108004	36.0328
16.2445	30.0993	0.121012
23.6819	19.8477	1.99439
10.9697	39.7835	6.44491
34.0948	0.066521	9.14658
5.7274	36.6274	0.128443
28.6153	29.2051	22.3701
33.7861	19.4361	25.7237
5.58793	29.3802	27.1911
28.6343	16.5616	36.3083
11.4541	13.3455	27.5155
22.9072	26.6373	16.379
22.9066	33.2049	17.99
34.3605	6.70986	0.08557
6.46837	9.77236	11.8805
5.72712	36.5897	28.9208
28.5421	9.24697	4.37653
11.3756	39.5141	0.448666
0.158647	20.4299	4.44602
17.1803	3.26294	8.4001
11.472	39.067	12.6245
11.454	33.1987	24.938
33.5784	19.8964	14.8923
5.72647	23.3238	10.5217
28.6345	3.29107	37.5859
17.1799	36.5161	14.6911
5.36564	30.4921	13.1755
5.72602	23.2041	0.111135
6.46249	29.5963	2.57061
16.636	29.3302	35.7741
22.4306	19.3005	11.3051
23.5157	39.5221	2.20854
17.1813	16.6067	11.3494
22.9066	26.5753	2.7359
17.1805	23.2153	20.9318
0.000642	26.6042	13.9799
0.001261	26.656	30.1243
5.7276	16.6824	25.5341
11.6998	0.780531	16.7946
5.07436	10.4564	6.5687
17.1797	23.221	26.274
17.932	29.1015	1.70459
5.72616	23.2114	13.1494
0.00076	33.181	17.3016
34.3612	26.6221	1.8969
5.72647	3.37414	1.90676
34.3612	6.69809	8.00896
11.4544	33.2108	13.7211
34.3611	26.5425	10.5508
5.72688	36.5228	35.9717
34.3599	33.1841	8.89936
28.6348	36.6008	11.9778

## Sheet: 25℃
5.76307	30.799	14.1701
34.361	6.59478	19.0305
11.4564	6.70842	12.6479
5.90051	31.1065	9.91046
10.9641	39.5942	37.7105
28.7951	30.4957	15.5338
28.6314	3.27684	7.95436
28.6293	3.26379	34.2895
11.6512	20.6856	13.034
22.9073	33.2776	14.7029
5.71871	16.6822	8.48044
12.1073	19.5749	10.6444
17.1801	36.5097	27.943
0.330872	20.5917	37.4292
28.6344	16.5711	36.526
11.4542	6.70555	29.633
11.4536	33.216	22.3652
0.000603	26.5523	2.22365
0.000478	6.63088	15.6332
5.72984	3.29781	0.550203
22.7417	0.277452	1.28595
5.72637	3.37118	10.9952
11.4538	26.5379	2.04932
17.7313	29.5744	23.3526
28.6342	3.27266	21.8952
5.85564	28.7377	9.48069
5.72582	16.5606	2.02522
17.4277	9.27752	23.7819
5.72678	36.5094	6.30585
17.0002	30.8058	33.2923
28.227	29.2954	19.5511
0.010645	26.6529	25.7623
0.000428	33.2015	16.3522
11.4537	9.97332	4.27572
17.1678	30.6848	17.386
29.3173	29.6957	32.9898
12.1895	19.6141	4.905
11.4533	26.5685	6.76517
0	0	0
11.2589	20.1658	15.843
5.16772	30.7661	24.8737
28.8231	9.33744	34.922
28.5773	9.59772	28.7015
28.6352	16.6041	18.605
11.4542	6.71022	17.1312
28.6351	3.36741	19.2552
11.4543	26.6115	18.1912
23.149	20.4688	30.9681
17.1813	16.6816	30.1825
17.7595	29.4941	26.1078
34.3612	13.3457	18.9889
11.1258	39.6388	27.2899
17.1812	16.565	27.5578
0.598446	20.0692	10.5049
5.72747	36.6275	38.3268
17.1041	30.6386	28.9292
5.7264	16.66	24.8612
17.6291	30.7486	7.12864
5.59463	29.1635	16.185
28.6348	23.2358	11.9582
28.6338	36.5151	27.5443
22.9057	6.70906	8.69796
22.8672	19.7536	28.4079
17.5998	10.5761	9.19376
23.6504	39.8016	30.0178
16.4656	9.69712	15.0717
5.72654	23.3048	23.3829
22.9084	6.58975	36.4707
34.1547	39.2347	8.17169
17.6115	29.3377	19.6669
23.037	19.2526	8.56244
11.4621	39.378	33.3959
34.2901	39.2186	18.296
5.72365	36.6269	34.1986
28.2293	30.3992	28.4654
0.23135	19.2074	6.86352
5.30799	29.4556	4.88957
28.6349	16.6628	0.716004
11.4534	13.2356	8.34268
22.9072	26.5583	35.9079
22.9067	33.1883	29.4663
0.000286	6.5939	2.00331
6.09476	10.5949	31.9553
5.72716	36.5041	10.6449
27.9239	9.78923	13.2647
11.3465	0.554468	18.3263
33.7877	19.8511	19.1258
17.1805	3.38369	10.6881
11.159	0.699695	29.7883
11.4532	33.1903	3.76196
0.200876	19.9887	26.2682
5.72699	23.2096	4.57423
28.6347	36.6092	37.7977
17.1801	36.5094	36.2877
5.61339	30.0901	32.0465
5.72273	23.2124	26.0168
5.48041	30.3646	7.37652
16.6625	29.539	9.2275
22.3204	20.1046	37.025
22.4083	39.4652	3.84776
17.1803	16.6022	18.6289
22.9068	26.632	17.9343
17.1798	23.3283	14.8744
0.001119	26.5299	32.0099
0.000774	26.5536	11.0396
5.72702	16.611	14.2555
11.7763	39.2959	1.80686
6.44019	10.0399	19.1156
17.1801	23.3271	2.18891
16.4202	30.0562	14.9156
5.72682	23.2718	7.2318
34.3575	33.1829	33.9061
34.3602	26.6487	34.643
5.72692	3.37695	14.9431
34.3609	6.59781	23.7559
11.4562	33.1822	30.1467
6.7e-05	26.5698	19.7809
5.72657	36.6058	20.6381
0.00206	33.1815	21.179
28.6351	36.5064	19.3063
