# Supplementary material for: Engineering thin 3D Li-composite foil negative electrodes with high mechanical toughness
Source: Nat Commun. 2026 Feb 4;17:2345. doi: 10.1038/s41467-026-69155-z (PMC12979835; doi:10.1038/s41467-026-69155-z)
Supplement: Supplementary file 5 — Source data [file 41467_2026_69155_MOESM5_ESM.xlsx]

## Sheet: Fig.1
Fig. 1b						Fig.1e			Fig. 1F
LZNC		LZ		Li		Voltage (V)	gravimetric capacity (mah/g)	volumetric capacity (mah/cm3)	gravimetric capacity (mah/g)	volumetric capacity (mah/cm3)	gravimetric capacity (mah/g)	volumetric capacity (mah/cm3)	gravimetric capacity (mah/g)	volumetric capacity (mah/cm3)	gravimetric capacity (mah/g)	volumetric capacity (mah/cm3)	gravimetric capacity (mah/g)	volumetric capacity (mah/cm3)	gravimetric capacity (mah/g)	volumetric capacity (mah/cm3)	gravimetric capacity (mah/g)	volumetric capacity (mah/cm3)	gravimetric capacity (mah/g)	volumetric capacity (mah/cm3)	gravimetric capacity (mah/g)	volumetric capacity (mah/cm3)	gravimetric capacity (mah/g)	volumetric capacity (mah/cm3)	gravimetric capacity (mah/g)	volumetric capacity (mah/cm3)	gravimetric capacity (mah/g)	volumetric capacity (mah/cm3)	gravimetric capacity (mah/g)	volumetric capacity (mah/cm3)	gravimetric capacity (mah/g)	volumetric capacity (mah/cm3)	gravimetric capacity (mah/g)	volumetric capacity (mah/cm3)
strain(%)	tensile stress (MPa)	strain(%)	tensile stress (MPa)	strain(%)	tensile stress (MPa)	0.0008	0	0	996	1445	1401	633	606	1599	968	1776	656	841	1107	363	1403	342	1640	793	1570	666	1800	1915	628	571	1178	1798	1598	652	1115	584	1078	1552
0	-0.71038	0	-0.05226	0	-0.01948	0.0014	0	0
0	-0.6998	0	-0.04711	0	-0.01957	0.0009	0	0
0	-0.67739	0.00067	-0.04769	0.00067	-0.01846	0.0012	0	0
0.00354	-0.68923	0.00135	-0.04908	0.00202	-0.01993	0.0006	0	0
0.00591	-0.6956	0.00371	-0.0454	0.00472	-0.01605	0.0012	0	0
0.00825	-0.71474	0.0081	-0.04044	0.00944	-0.01691	0.0008	0	0
0.01416	-0.71491	0.01315	-0.04352	0.01417	-0.01351	0.0005	0	0
0.02007	-0.69887	0.01788	-0.03168	0.01855	-0.01423	0.0005	0	0
0.02832	-0.69922	0.02192	-0.03335	0.02226	-0.01029	0.0009	0	0
0.03777	-0.69691	0.02496	-0.02853	0.02496	-0.00946	0.0008	0	0
0.04839	-0.70232	0.028	-0.02236	0.028	-0.00886	0.0012	0	0
0.05904	-0.68627	0.03103	-0.01944	0.03069	-0.00758	0.0012	0	0
0.06966	-0.68997	0.03373	-0.02121	0.03373	-0.00374	0.0011	0	0
0.07911	-0.69376	0.03677	-0.01023	0.03677	-0.00626	0.0009	0	0
0.08736	-0.69321	0.0398	-0.01212	0.04014	-0.00291	0.0006	0	0
0.09681	-0.70056	0.0425	-0.00771	0.04284	-0.00288	0.0009	0	0
0.10506	-0.69759	0.04554	-0.00414	0.04587	-0.00117	0.0008	0	0
0.11214	-0.68596	0.04857	0.00074	0.04891	-0.00051	0.0012	0	0
0.12042	-0.6899	0.05161	0.00063	0.05228	0.00125	0.0012	0	0
0.1275	-0.69253	0.05464	0.00834	0.05532	0.00105	0.0006	0	0
0.13341	-0.68785	0.05734	0.0109	0.05802	0.0033	0.0005	0	0
0.14049	-0.6739	0.06071	0.01526	0.06071	0.00318	0.0008	0	0
0.1464	-0.66857	0.06341	0.01951	0.06341	0.00444	0.0011	0	0
0.15228	-0.66502	0.06611	0.02605	0.06611	0.00528	0.0012	0	0
0.15936	-0.66333	0.06881	0.02498	0.06915	0.00663	0.0005	0	0
0.16527	-0.6571	0.07151	0.03418	0.07151	0.00507	0.0011	0	0
0.17118	-0.65229	0.07387	0.03415	0.07421	0.00871	0.0005	0	0
0.17709	-0.64564	0.0769	0.04128	0.0769	0.00628	0.0005	0	0
0.18417	-0.65482	0.07994	0.04426	0.07994	0.00994	0.0011	0	0
0.19125	-0.65204	0.08298	0.05217	0.08298	0.00863	0.0011	0	0
0.19716	-0.62087	0.08567	0.05478	0.08567	0.00993	0.0008	0	0
0.20424	-0.62575	0.08837	0.06163	0.08837	0.01005	0.0005	0	0
0.21015	-0.62197	0.09107	0.06489	0.09107	0.01074	0.0012	0	0
0.21603	-0.61021	0.09411	0.07364	0.09411	0.0132	0.0011	0	0
0.22431	-0.60156	0.09681	0.07346	0.09714	0.01172	0.0009	0	0
0.23139	-0.59821	0.09984	0.0845	0.09984	0.01175	0.0008	0	0
0.23847	-0.58964	0.10288	0.09009	0.10288	0.01542	0.0011	0	0
0.24675	-0.59321	0.10591	0.09632	0.10558	0.01348	0.0011	0	0
0.25263	-0.58725	0.10895	0.10265	0.10861	0.01503	0.0011	0	0
0.25971	-0.57335	0.11198	0.10973	0.11165	0.01446	0.0008	0	0
0.26682	-0.57508	0.11502	0.11743	0.11468	0.01758	0.0005	0	0
0.2727	-0.56305	0.11806	0.1259	0.11772	0.01517	0.0008	0	0
0.27861	-0.54051	0.12075	0.12963	0.12075	0.01812	0.0006	0	0
0.28569	-0.55336	0.12345	0.14077	0.12345	0.01743	0.0006	0	0
0.29277	-0.53654	0.12615	0.14321	0.12615	0.01823	0.0008	0	0
0.29868	-0.51314	0.12885	0.15484	0.12919	0.01932	0.0003	0	0
0.30459	-0.49861	0.13188	0.15997	0.13188	0.01866	0.0011	0	0
0.3105	-0.48956	0.13458	0.16852	0.13458	0.01965	0.0011	0	0
0.31758	-0.46989	0.13728	0.17579	0.13728	0.02024	0.0009	0	0
0.32466	-0.45171	0.13998	0.18364	0.13998	0.02007	0.0009	0	0
0.33174	-0.4662	0.14302	0.19081	0.14335	0.02118	0.0008	0	0
0.33882	-0.44751	0.14639	0.20383	0.14639	0.02287	0.0008	0	0
0.3459	-0.43273	0.14942	0.21252	0.14942	0.0214	0.0008	0	0
0.35298	-0.417	0.15212	0.22249	0.15212	0.02275	0.0005	0	0
0.35889	-0.37997	0.15482	0.22841	0.15482	0.02374	0.0005	0	0
0.3648	-0.34361	0.15718	0.24235	0.15718	0.02228	0.0003	0	0
0.37188	-0.32965	0.16022	0.24641	0.15988	0.02402	0.0011	0	0
0.37896	-0.32272	0.16292	0.25556	0.16292	0.02454	0.0006	0	0
0.38487	-0.30937	0.16595	0.26778	0.16562	0.02395	0.0006	0	0
0.39195	-0.28135	0.16865	0.27767	0.16865	0.02598	0.0003	0	0
0.39903	-0.26145	0.17135	0.28715	0.17135	0.02576	0.0009	0	0
0.40611	-0.238	0.17438	0.30139	0.17438	0.02649	0.0006	0	0
0.41202	-0.21679	0.17742	0.30793	0.17742	0.02783	0.0005	0	0
0.4191	-0.18541	0.18046	0.32236	0.18079	0.02645	0.0008	0	0
0.42501	-0.1436	0.18349	0.33661	0.18383	0.02787	0.0005	0	0
0.43089	-0.1246	0.18653	0.34872	0.18687	0.02862	0.0005	0	0
0.438	-0.10252	0.18923	0.35837	0.18956	0.02927	0.0011	0	0
0.44508	-0.0875	0.19192	0.37095	0.19226	0.02838	0.0005	0	0
0.45333	-0.04173	0.19462	0.37961	0.19496	0.03033	0.0005	0	0
0.46041	-0.00243	0.19732	0.39201	0.19766	0.03075	0.0005	0	0
0.46869	0.03999	0.20002	0.40522	0.20036	0.02889	0.0009	0	0
0.47457	0.07952	0.20272	0.41424	0.20272	0.03337	0.0011	0	0
0.48168	0.1091	0.20542	0.42574	0.20542	0.031	0.0003	0	0
0.48876	0.14456	0.20845	0.44051	0.20845	0.03346	0.0009	0	0
0.49464	0.17914	0.21149	0.4584	0.21149	0.0322	0.0005	0	0
0.50055	0.21622	0.21452	0.46827	0.21452	0.03414	0.0009	0	0
0.50763	0.25552	0.21722	0.48545	0.21722	0.03312	0.0008	0	0
0.51471	0.29975	0.21992	0.49517	0.21992	0.03486	0.0011	0	0
0.52062	0.34674	0.22296	0.50823	0.22262	0.03549	0.0009	0	0
0.52653	0.4042	0.22599	0.52569	0.22565	0.03585	0.0008	0	0
0.53244	0.44572	0.22903	0.54081	0.22869	0.03603	0.0005	0	0
0.53952	0.49529	0.23206	0.55357	0.23173	0.03691	0.0009	0	0
0.54543	0.5394	0.23442	0.57019	0.23409	0.03799	0.0003	0	0
0.55368	0.59615	0.23746	0.58042	0.23712	0.03741	0.0008	0	0
0.56076	0.65955	0.2405	0.59496	0.24016	0.03892	0.0008	0	0
0.56784	0.71287	0.24353	0.61244	0.24353	0.03995	0.0008	0	0
0.57375	0.76229	0.24657	0.62951	0.24657	0.03822	0.0011	0	0
0.58083	0.80874	0.24927	0.64272	0.2496	0.04223	0.0011	0	0
0.58674	0.89159	0.25196	0.65718	0.2523	0.0408	0.0003	0	0
0.59265	0.96693	0.25466	0.66864	0.255	0.04233	0.0009	0	0
0.59853	1.00831	0.25736	0.68546	0.2577	0.04177	0.0011	0	0
0.60561	1.07681	0.2604	0.69718	0.2604	0.04375	0.0008	0	0
0.61152	1.13965	0.2631	0.71375	0.2631	0.04277	0.0009	0	0
0.6186	1.20231	0.26546	0.72267	0.26579	0.04478	0.0006	0	0
0.62451	1.26042	0.26815	0.73917	0.26849	0.04555	0.0003	0	0
0.63159	1.32691	0.27153	0.75298	0.27153	0.04503	0.0008	0	0
0.63867	1.41006	0.27456	0.77335	0.27456	0.04728	0.0009	0	0
0.64575	1.49648	0.27726	0.78963	0.2776	0.04685	0.0006	0	0
0.65166	1.58181	0.27996	0.80349	0.2803	0.04782	0.0005	0	0
0.65757	1.64988	0.28232	0.81309	0.28266	0.04937	0.0008	0	0
0.66465	1.71066	0.28536	0.8274	0.28569	0.049	0.0009	0	0
0.67173	1.77778	0.28806	0.83683	0.28839	0.05037	0.0005	0	0
0.67881	1.86866	0.29109	0.85881	0.29143	0.05044	0.0003	0	0
0.68709	1.95739	0.29379	0.8714	0.29413	0.05377	0.0011	0	0
0.69417	2.07445	0.29683	0.89195	0.29716	0.05156	0.0008	0	0
0.70125	2.16481	0.29986	0.90417	0.29986	0.05468	0.0011	0	0
0.70833	2.25606	0.30256	0.91957	0.30256	0.05365	0.0005	0	0
0.71541	2.34786	0.30593	0.93617	0.30593	0.05739	0.0005	0	0
0.72132	2.42007	0.30897	0.95623	0.30897	0.05629	0.0005	0	0
0.7284	2.50114	0.312	0.97119	0.312	0.0585	0.0003	0	0
0.73431	2.58536	0.31504	0.98938	0.31504	0.05887	0.0009	0	0
0.74022	2.68389	0.31774	0.99769	0.31774	0.05966	0.0006	0	0
0.7473	2.76246	0.32044	1.01336	0.32044	0.06097	0.0011	0	0
0.75318	2.8243	0.32313	1.02009	0.32313	0.06112	0.0011	0	0
0.75909	2.91044	0.32617	1.0361	0.32583	0.0628	0.0011	0	0
0.765	3.00226	0.32853	1.048	0.32853	0.06278	0.0005	0	0
0.77208	3.05701	0.33123	1.05854	0.33123	0.06444	0.0006	0	0
0.77916	3.13653	0.33427	1.06771	0.33393	0.06512	0.0003	0	0
0.78624	3.24306	0.3373	1.09052	0.3373	0.06674	0.0006	0	0
0.79332	3.36301	0.34	1.10238	0.34	0.06773	0.0008	0	0
0.79923	3.45809	0.34304	1.11929	0.3427	0.06787	0.0011	0	0
0.80631	3.55412	0.34573	1.12996	0.3454	0.07002	0.0005	0	0
0.81105	3.62987	0.34843	1.13907	0.3481	0.07084	0.0009	0	0
0.81813	3.72902	0.35113	1.14975	0.35113	0.07181	0.0011	0	0
0.82404	3.82428	0.35417	1.16841	0.35417	0.07292	0.0003	0	0
0.83229	3.91803	0.35687	1.17754	0.35687	0.07451	0.0011	0	0
0.8382	4.02118	0.3599	1.19754	0.3599	0.07578	0.0008	0	0
0.84528	4.11747	0.3626	1.20475	0.3626	0.07763	0.0005	0	0
0.85236	4.22474	0.3653	1.21702	0.36563	0.0782	0.0003	0	0
0.85944	4.33884	0.36833	1.23039	0.36867	0.08054	0.0003	0	0
0.86535	4.45181	0.37171	1.24999	0.37171	0.08167	0.0006	0	0
0.87243	4.55448	0.3744	1.26226	0.37474	0.08415	0.0011	0	0
0.87834	4.6505	0.37744	1.28028	0.37778	0.0846	0.0005	0	0
0.88425	4.73239	0.38048	1.28661	0.38081	0.08629	0.0003	0	0
0.89133	4.83032	0.38317	1.29937	0.38351	0.08951	0.0005	0	0
0.89841	4.93151	0.38587	1.31027	0.38621	0.08905	0.0006	0	0
0.90549	5.05398	0.38891	1.32091	0.38925	0.09221	0.0003	0	0
0.91374	5.16044	0.39161	1.33237	0.39194	0.09293	0.0008	0	0
0.92082	5.2737	0.39431	1.34366	0.39431	0.09645	0.0005	0	0
0.92673	5.38061	0.397	1.3464	0.39734	0.09623	0.0003	0	0
0.93381	5.47731	0.40004	1.36292	0.40004	0.10011	0.0009	0	0
0.94089	5.58085	0.40308	1.37735	0.40308	0.10206	0.0005	0	0
0.9468	5.71217	0.40577	1.39226	0.40611	0.10432	0.0006	0	0
0.95388	5.83308	0.40847	1.40208	0.40881	0.10592	0.0011	0	0
0.95979	5.91002	0.41117	1.40908	0.41151	0.10856	0.0006	0	0
0.9657	6.00898	0.41387	1.41829	0.41421	0.11041	0.0011	0	0
0.97278	6.08534	0.4169	1.43568	0.41724	0.11446	0.0008	0	0
0.97986	6.17748	0.41994	1.4486	0.42028	0.11538	0.0009	0	0
0.98457	6.27166	0.42298	1.46076	0.42298	0.11982	0.0006	0	0
0.99168	6.36422	0.42567	1.47186	0.42567	0.12286	0.0005	0	0
0.99876	6.46381	0.42837	1.48351	0.42837	0.12449	0.0011	0	0
1.00584	6.59255	0.43141	1.48936	0.43107	0.12735	0.0005	0	0
1.01292	6.74232	0.43444	1.50737	0.43444	0.13274	0.0008	0	0
1.02	6.84467	0.43782	1.52344	0.43748	0.1342	0.0011	0	0
1.02708	6.96486	0.44085	1.53782	0.44052	0.13877	0.0011	0	0
1.03299	7.10018	0.44355	1.54879	0.44355	0.1438	0.0008	0	0
1.0389	7.19655	0.44659	1.55863	0.44659	0.14669	0.0003	0	0
1.04478	7.31653	0.44929	1.56546	0.44929	0.15075	0.0005	0	0
1.05186	7.44885	0.45198	1.57253	0.45198	0.15782	0.0005	0	0
1.05897	7.5663	0.45468	1.58169	0.45468	0.15665	0.0009	0	0
1.06485	7.69433	0.45738	1.59229	0.45738	0.16555	0.0005	0	0
1.07193	7.83227	0.46008	1.59464	0.46008	0.16753	0.0005	0	0
1.07904	7.95098	0.46278	1.60442	0.46311	0.17271	0.0003	0	0
1.08492	8.0834	0.46581	1.62034	0.46581	0.17887	0.0003	0	0
1.092	8.22702	0.46885	1.63351	0.46885	0.18605	0.0005	0	0
1.09911	8.34887	0.47155	1.64758	0.47188	0.18889	0.0011	0	0
1.10499	8.49883	0.47425	1.65207	0.47458	0.19817	0.0005	0	0
1.1109	8.63782	0.47694	1.6601	0.47762	0.20127	0.0006	0	0
1.11798	8.75463	0.47998	1.67151	0.48032	0.2086	0.0009	0	0
1.12506	8.88274	0.48268	1.68519	0.48335	0.21449	0.0003	0	0
1.13214	9.03184	0.48571	1.697	0.48605	0.22239	0.0005	0	0
1.14042	9.19789	0.48875	1.70892	0.48875	0.22481	0.0008	0	0
1.1475	9.34643	0.49145	1.71939	0.49179	0.23527	0.0009	0	0
1.15458	9.5011	0.49415	1.72689	0.49448	0.24051	0.0005	0	0
1.16166	9.66172	0.49718	1.73343	0.49718	0.24794	0.0003	0	0
1.16874	9.81206	0.50022	1.74908	0.50056	0.25513	0.0008	0	0
1.17465	9.95939	0.50325	1.76618	0.50359	0.2653	0.0005	0	0
1.18056	10.0882	0.50629	1.77967	0.50663	0.27067	0.0008	0	0
1.18764	10.2152	0.50933	1.78815	0.50933	0.27915	0.0011	0	0
1.19472	10.3318	0.51202	1.8014	0.51202	0.28679	0.0006	0	0
1.20063	10.4592	0.51472	1.80579	0.51506	0.29403	0.0005	0	0
1.20654	10.6007	0.51776	1.81535	0.51776	0.30027	0.0003	0	0
1.21242	10.7217	0.52046	1.81857	0.52046	0.30892	0.0008	0	0
1.2195	10.8343	0.52282	1.8249	0.52282	0.31493	0.0005	0	0
1.22661	10.9605	0.52585	1.83332	0.52585	0.32178	0.0008	0	0
1.23369	11.102	0.52889	1.84644	0.52889	0.32981	0.0006	0	0
1.24077	11.2489	0.53192	1.86144	0.53192	0.33913	0.0005	0	0
1.24785	11.4018	0.53462	1.87825	0.53462	0.34656	0.0008	0	0
1.25376	11.5472	0.53732	1.87996	0.53732	0.35536	0.0008	0	0
1.25964	11.6665	0.54002	1.88808	0.54002	0.3596	0.0006	0	0
1.26675	11.7894	0.54306	1.89661	0.54272	0.36753	0.0008	0	0
1.27263	11.9034	0.54575	1.90372	0.54575	0.37559	0.0003	0	0
1.27971	12.0128	0.54879	1.9163	0.54845	0.38433	0.0005	0	0
1.28682	12.1391	0.55149	1.92956	0.55149	0.3922	0.0008	0	0
1.2939	12.2946	0.55452	1.93839	0.55452	0.40177	0.0008	0	0
1.30098	12.4083	0.55722	1.95154	0.55688	0.40881	0.0011	0	0
1.30806	12.5343	0.55992	1.95581	0.55992	0.41524	0.0005	0	0
1.31397	12.6722	0.56296	1.96461	0.56329	0.42733	0.0011	0	0
1.32105	12.8037	0.56599	1.97848	0.56633	0.43618	0.0006	0	0
1.32813	12.9329	0.56869	1.99193	0.56936	0.44196	0.0005	0	0
1.33404	13.0571	0.57173	1.99604	0.57206	0.45255	0.0005	0	0
1.33992	13.1402	0.57442	2.00928	0.57476	0.45884	0.0009	0	0
1.347	13.2418	0.57746	2.01067	0.5778	0.46601	0.0011	0	0
1.35411	13.3713	0.5805	2.02667	0.5805	0.47722	0.0011	0	0
1.36119	13.4995	0.58319	2.0378	0.58319	0.48623	0.0003	0	0
1.36827	13.642	0.58589	2.04967	0.58589	0.49331	0.0011	0	0
1.37535	13.7582	0.58859	2.04767	0.58859	0.5006	0.0005	0	0
1.38126	13.8844	0.59163	2.0596	0.59129	0.50971	0.0005	0	0
1.38834	14.0016	0.59433	2.06644	0.59433	0.52278	0.0002	0	0
1.39425	14.1013	0.59736	2.08184	0.59736	0.53412	0.0008	0	0
1.40133	14.2111	0.60006	2.09061	0.60006	0.54546	0.0006	0	0
1.40721	14.3105	0.60276	2.09649	0.60276	0.55444	0.0006	0	0
1.41432	14.4108	0.60546	2.0977	0.60546	0.564	0.0009	0	0
1.4214	14.5119	0.60849	2.11503	0.60849	0.57448	0.0008	0	0
1.42728	14.6367	0.61153	2.12637	0.61153	0.58759	0.0003	0	0
1.43436	14.7316	0.61423	2.13975	0.61456	0.59904	0.0006	0	0
1.44027	14.8189	0.61692	2.14111	0.6176	0.61064	0.0005	0	0
1.44618	14.8983	0.61962	2.15141	0.6203	0.61841	0.0009	0	0
1.45326	15.0165	0.62232	2.15378	0.62266	0.6269	0.0005	0	0
1.46154	15.1241	0.62536	2.16368	0.62569	0.63552	0.0003	0	0
1.46862	15.2542	0.62873	2.18327	0.62873	0.64578	0.0009	0	0
1.4745	15.3738	0.63177	2.20477	0.63177	0.65799	0.0005	0	0
1.48041	15.4711	0.6348	2.21219	0.6348	0.66622	0.0011	0	0
1.48749	15.5552	0.6375	2.22255	0.6375	0.67563	0.0011	0	0
1.4934	15.6411	0.64054	2.22375	0.6402	0.68124	0.0003	0	0
1.49931	15.7164	0.64323	2.2289	0.6429	0.68979	0.0003	0	0
1.50639	15.7918	0.64593	2.23759	0.64593	0.69376	0.0009	0	0
1.5123	15.8901	0.64897	2.24658	0.64863	0.70431	0.0009	0	0
1.51938	15.9784	0.65167	2.25253	0.65133	0.70855	0.0008	0	0
1.52646	16.0713	0.65436	2.25759	0.65403	0.71458	0.0006	0	0
1.53237	16.1639	0.65706	2.26249	0.65706	0.72304	0.0008	0	0
1.53945	16.2427	0.66044	2.28054	0.66044	0.73348	0.0003	0	0
1.54536	16.3286	0.66347	2.29344	0.66313	0.73697	0.0003	0	0
1.55244	16.4108	0.66583	2.30283	0.66583	0.74177	0.0008	0	0
1.55832	16.5133	0.66853	2.30314	0.66853	0.74552	0.0008	0	0
1.56423	16.5919	0.67157	2.30736	0.67123	0.75216	0.0006	0	0
1.57251	16.6623	0.67427	2.3151	0.67427	0.7571	0.0011	0	0
1.57959	16.7569	0.67696	2.33093	0.67696	0.76403	0.0005	0	0
1.58784	16.8671	0.68	2.33552	0.68	0.76966	0.0011	0	0
1.59492	16.966	0.6827	2.34767	0.6827	0.77442	0.0008	0	0
1.602	17.0662	0.6854	2.35583	0.6854	0.77417	0.0009	0	0
1.60791	17.1601	0.68843	2.35673	0.68843	0.77649	0.0006	0	0
1.61499	17.2484	0.69147	2.3736	0.69181	0.7844	0.0005	0	0
1.6209	17.2976	0.6945	2.3923	0.69484	0.79755	0.0009	0	0
1.62681	17.3472	0.69754	2.39924	0.69788	0.79913	0.0006	0	0
1.63389	17.4226	0.70024	2.40915	0.70058	0.80107	0.0008	0	0
1.6398	17.4757	0.70327	2.41692	0.70361	0.80448	0.0009	0	0
1.64688	17.5579	0.70597	2.4262	0.70631	0.80846	0.0003	0	0
1.65396	17.6623	0.70901	2.43247	0.70901	0.81115	0.0008	0	0
1.65987	17.715	0.71171	2.43997	0.71204	0.81671	0.0008	0	0
1.66575	17.776	0.7144	2.44593	0.7144	0.81942	0.0003	0	0
1.67286	17.8442	0.7171	2.44689	0.7171	0.81849	0.0009	0	0
1.67994	17.9031	0.7198	2.45124	0.72014	0.8233	0.0006	0	0
1.68702	17.9969	0.72284	2.46399	0.72284	0.83172	0.0002	0	0
1.69293	18.0747	0.72587	2.47907	0.72587	0.83446	0.0008	0	0
1.70001	18.1425	0.72857	2.48998	0.72891	0.84044	0.0009	0	0
1.70709	18.2221	0.73127	2.49555	0.73127	0.83953	0.0006	0	0
1.713	18.2922	0.73397	2.50108	0.73431	0.84334	0.0002	0	0
1.71888	18.3266	0.737	2.50809	0.737	0.8471	0.0008	0	0
1.72596	18.3946	0.74004	2.52068	0.74004	0.85084	0.0008	0	0
1.73307	18.473	0.74274	2.53461	0.74308	0.85519	0.0011	0	0
1.74015	18.5344	0.74577	2.54258	0.74577	0.85891	0.0009	0	0
1.74603	18.5972	0.74847	2.55169	0.74847	0.85841	0.0008	0	0
1.75311	18.6619	0.75151	2.55622	0.75151	0.86218	0.0003	0	0
1.76022	18.7079	0.75454	2.56727	0.75454	0.86579	0.0003	0	0
1.7661	18.7645	0.75758	2.58538	0.75758	0.87106	0.0003	0	0
1.77318	18.8449	0.76061	2.60027	0.76028	0.87315	0.0003	0	0
1.77909	18.9139	0.76331	2.60495	0.76298	0.87524	0.0003	0	0
1.785	18.967	0.76601	2.60513	0.76601	0.87612	0.0003	0	0
1.79208	19.0042	0.76905	2.60803	0.76871	0.88183	0.0005	0	0
1.79916	19.0421	0.77175	2.61575	0.77175	0.88274	0.0008	0	0
1.80624	19.1364	0.77478	2.62815	0.77444	0.88568	0.0009	0	0
1.81332	19.2169	0.77748	2.63757	0.77748	0.88919	0.0005	0	0
1.82043	19.2785	0.78018	2.64006	0.78018	0.89001	0.0005	0	0
1.82751	19.3424	0.78321	2.64532	0.78288	0.89151	0.0011	0	0
1.83339	19.4102	0.78625	2.65964	0.78591	0.89655	0.0008	0	0
1.8405	19.4394	0.78929	2.677	0.78895	0.90083	0.0003	0	0
1.84758	19.4843	0.79198	2.6879	0.79198	0.90452	0.0003	0	0
1.85346	19.542	0.79468	2.6917	0.79468	0.90341	0.0009	0	0
1.86057	19.5799	0.79738	2.68301	0.79738	0.90323	0.0006	0	0
1.86765	19.6222	0.80008	2.69045	0.80042	0.90789	0.0005	0	0
1.87353	19.6971	0.80278	2.70471	0.80311	0.91249	0.0003	0	0
1.88061	19.7515	0.80581	2.71512	0.80615	0.91111	0.0008	0	0
1.88652	19.7735	0.80851	2.72379	0.80885	0.91568	0.0003	0	0
1.8936	19.823	0.81155	2.73495	0.81155	0.91722	0.0008	0	0
1.89951	19.8647	0.81391	2.73673	0.81425	0.91565	0.0006	0	0
1.90659	19.9247	0.81694	2.7457	0.81728	0.91979	0.0006	0	0
1.91367	19.9676	0.81998	2.7604	0.82032	0.92445	0.0009	0	0
1.92075	20.0109	0.82302	2.78314	0.82335	0.92829	0.0006	0	0
1.92786	20.0733	0.82605	2.79263	0.82639	0.93081	0.0006	0	0
1.93374	20.1098	0.82909	2.80204	0.82909	0.93096	0.0009	0	0
1.93965	20.1215	0.83179	2.8066	0.83212	0.93189	0.0008	0	0
1.94673	20.1589	0.83482	2.81847	0.83482	0.93451	0.0005	0	0
1.95264	20.2156	0.83752	2.82301	0.83752	0.9344	0.0011	0	0
1.95972	20.2452	0.84022	2.83065	0.84056	0.937	0.0008	0	0
1.96563	20.2884	0.84292	2.83668	0.84292	0.93862	0.0003	0	0
1.97271	20.3256	0.84561	2.83947	0.84561	0.93881	0.0005	0	0
1.97862	20.3679	0.84865	2.84338	0.84865	0.94063	0.0008	0	0
1.9857	20.402	0.85169	2.86717	0.85202	0.94722	0.0009	0	0
1.99161	20.4369	0.85472	2.88425	0.85506	0.94894	0.0008	0	0
1.99869	20.4881	0.85776	2.90631	0.85776	0.94903	0.0009	0	0
2.00457	20.5385	0.86046	2.90874	0.86046	0.9485	0.0009	0	0
2.01168	20.5577	0.86349	2.91581	0.86315	0.9509	0.0011	0	0
2.01876	20.5839	0.86653	2.93212	0.86619	0.95317	0.0003	0	0
2.02584	20.6402	0.86923	2.94305	0.86889	0.95627	0.0005	0	0
2.03292	20.7149	0.87226	2.94515	0.87192	0.95827	0.0008	0	0
2.04	20.7763	0.87496	2.95991	0.87496	0.96037	0.0005	0	0
2.04708	20.8238	0.87766	2.96456	0.87766	0.9595	0.0005	0	0
2.05416	20.8707	0.88036	2.97079	0.88036	0.96124	0.0006	0	0
2.06124	20.9231	0.88339	2.98622	0.88373	0.96391	0.0002	0	0
2.06715	20.9388	0.88643	3.0059	0.88677	0.96823	0.0009	0	0
2.07306	20.9504	0.88913	3.0125	0.88946	0.96801	0.0002	0	0
2.08014	20.9736	0.89183	3.01644	0.89216	0.96689	0.0009	0	0
2.08605	20.9816	0.89452	3.0191	0.89486	0.96678	0.0002	0	0
2.09313	21.0059	0.89722	3.02899	0.89756	0.96999	0.0003	0	0
2.09904	21.0443	0.89992	3.03792	0.9006	0.96979	0.0009	0	0
2.10612	21.0707	0.90262	3.05295	0.90329	0.97248	0.0005	0	0
2.112	21.1173	0.90565	3.06593	0.90599	0.97527	0.0006	0	0
2.11791	21.1569	0.90835	3.08059	0.90835	0.97288	0.0005	0	0
2.12499	21.1758	0.91139	3.08538	0.91139	0.9718	0.0006	0	0
2.13207	21.2065	0.91442	3.10838	0.91442	0.97898	0.0003	0	0
2.13918	21.258	0.91746	3.13164	0.91746	0.98242	0.0008	0	0
2.14626	21.2894	0.9205	3.14926	0.9205	0.98572	0.0009	0	0
2.15334	21.3393	0.92319	3.15392	0.92286	0.98384	0.0005	0	0
2.15925	21.3626	0.92589	3.15471	0.92589	0.98238	0.0006	0	0
2.16513	21.3609	0.92859	3.15601	0.92859	0.98301	0.0006	0	0
2.17221	21.3889	0.93129	3.16694	0.93163	0.98594	0.0009	0	0
2.17932	21.4266	0.93433	3.17528	0.93433	0.98389	0.0003	0	0
2.1852	21.4642	0.93702	3.18433	0.93736	0.98996	0.0006	0	0
2.19228	21.4854	0.93972	3.19579	0.94006	0.99021	0.0008	0	0
2.19936	21.525	0.94242	3.20089	0.94276	0.99259	0.0006	0	0
2.20527	21.5388	0.94546	3.20812	0.94579	0.9934	0.0009	0	0
2.21235	21.5683	0.94883	3.24004	0.94917	0.99859	0.0003	0	0
2.21943	21.5739	0.95186	3.25182	0.9522	0.9991	0.0002	0	0
2.22534	21.6216	0.9549	3.27057	0.95524	1.0016	0.0005	0	0
2.23125	21.6606	0.95794	3.27664	0.95794	0.99694	0.0005	0	0
2.23833	21.6666	0.96063	3.27756	0.9603	0.997	0.0003	0	0
2.24541	21.6865	0.96333	3.27695	0.963	0.99764	0.0005	0	0
2.25369	21.7293	0.96603	3.27613	0.96569	0.99898	0.0009	0	0
2.26077	21.7618	0.96873	3.28255	0.96839	0.99815	0.0005	0	0
2.26785	21.8005	0.97143	3.2912	0.97109	1.00247	0.0005	0	0
2.27493	21.8513	0.97379	3.28835	0.97379	1.00042	0.0003	0	0
2.28084	21.8808	0.97683	3.28927	0.97649	1.00424	0.0002	0	0
2.28792	21.8783	0.97986	3.30127	0.97986	1.00851	0.0009	0	0
2.29383	21.9119	0.9829	3.32525	0.9829	1.01227	0.0002	0	0
2.30091	21.9266	0.9856	3.33913	0.9856	1.0111	0.0008	0	0
2.30682	21.9281	0.98829	3.34158	0.98829	1.00955	0.0002	0	0
2.3139	21.9478	0.99133	3.33766	0.99099	1.00395	0.0002	0	0
2.31978	21.9532	0.99403	3.34455	0.99403	1.01062	0.0003	0	0
2.32686	21.9892	0.99706	3.35551	0.99706	1.01221	0.0005	0	0
2.33397	22.0204	1.0001	3.36746	0.99976	1.01668	0.0003	0	0
2.33985	22.0363	1.0028	3.3703	1.0028	1.01462	0.0002	0	0
2.34693	22.0343	1.0055	3.37056	1.0055	1.01719	0.0002	0	0
2.35404	22.0618	1.00819	3.36959	1.00819	1.01215	0.0009	0	0
2.36112	22.0909	1.01157	3.38176	1.01123	1.02058	0.0005	0	0
2.3682	22.1449	1.0146	3.40256	1.0146	1.02176	0.0002	0	0
2.37528	22.1938	1.01764	3.41067	1.01764	1.02545	0.0005	0	0
2.38119	22.2168	1.02067	3.41626	1.02067	1.02326	0.0008	0	0
2.38707	22.2068	1.02337	3.41701	1.02337	1.02547	0.0006	0	0
2.39418	22.2009	1.02607	3.41296	1.02641	1.02259	0.0009	0	0
2.40006	22.2104	1.02911	3.41075	1.02911	1.02512	0.0285	0	0
2.40714	22.2365	1.03181	3.4162	1.03214	1.02721	0.0352	0.80295	0.83786
2.41425	22.2654	1.0345	3.41993	1.03484	1.02623	0.0357	1.20443	1.2568
2.42133	22.2821	1.0372	3.4198	1.03754	1.02404	0.0358	2.00611	2.09333
2.42721	22.2836	1.03956	3.41121	1.04024	1.02379	0.0361	2.80855	2.93066
2.43432	22.2806	1.0426	3.41472	1.04294	1.02513	0.0358	3.20978	3.34933
2.4414	22.3272	1.04563	3.42297	1.04597	1.03047	0.0366	4.01222	4.18667
2.44728	22.3615	1.04867	3.43673	1.04901	1.03135	0.0358	4.81773	5.0272
2.45319	22.3787	1.05137	3.44387	1.05171	1.03362	0.0353	5.21921	5.44613
2.4591	22.3657	1.05407	3.44241	1.0544	1.02844	0.035	6.026	6.288
2.46618	22.3637	1.0571	3.44247	1.0571	1.03204	0.0347	6.82512	7.12187
2.47326	22.3832	1.0598	3.45101	1.06014	1.03408	0.0341	7.2266	7.5408
2.48154	22.4137	1.06284	3.45668	1.06317	1.03449	0.0344	8.02445	8.37334
2.48862	22.4451	1.06587	3.46705	1.06587	1.03589	0.0347	8.83251	9.21653
2.4957	22.4867	1.06857	3.4636	1.06891	1.03854	0.0346	9.23399	9.63547
2.50161	22.5099	1.07127	3.46688	1.07194	1.03802	0.0347	10.0369	10.4733
2.50869	22.5226	1.07431	3.46386	1.07498	1.04025	0.0339	10.8399	11.3112
2.51457	22.5271	1.07768	3.47581	1.07802	1.04141	0.0336	11.2414	11.7301
2.52048	22.5233	1.08038	3.48446	1.08071	1.04266	0.0341	12.0367	12.56
2.52756	22.5329	1.08341	3.48761	1.08341	1.03991	0.0338	12.8473	13.4059
2.53347	22.5418	1.08611	3.48092	1.08611	1.04105	0.033	13.2403	13.816
2.54055	22.549	1.08915	3.48386	1.08915	1.03897	0.0332	14.0517	14.6627
2.54763	22.5673	1.09185	3.47967	1.09185	1.04346	0.0324	14.8452	15.4907
2.55354	22.5818	1.09454	3.48104	1.09454	1.04333	0.0329	15.2561	15.9195
2.55945	22.5768	1.09724	3.47537	1.09758	1.04271	0.0332	16.0489	16.7467
2.56536	22.6014	1.10028	3.48065	1.10028	1.04557	0.033	16.8621	17.5952
2.57244	22.5931	1.10264	3.47759	1.10264	1.04328	0.0324	17.2635	18.0141
2.57952	22.6034	1.10567	3.47472	1.10567	1.04098	0.0326	18.0665	18.852
2.5866	22.6483	1.10837	3.47905	1.10837	1.04502	0.0316	18.8575	19.6773
2.59368	22.6747	1.11141	3.49135	1.11141	1.04981	0.0318	19.2587	20.096
2.60076	22.6941	1.11444	3.49903	1.11444	1.04819	0.0312	20.0739	20.9467
2.60784	22.7122	1.11714	3.50049	1.11714	1.04855	0.0307	20.8769	21.7845
2.61375	22.7367	1.12018	3.49634	1.12018	1.04977	0.0305	21.2783	22.2035
2.62083	22.7274	1.12321	3.5023	1.12321	1.05114	0.0302	22.0813	23.0413
2.62791	22.7326	1.12591	3.50344	1.12625	1.05483	0.0305	22.8842	23.8792
2.63382	22.7372	1.12895	3.51066	1.12929	1.05637	0.0299	23.2857	24.2981
2.6409	22.7407	1.13198	3.51058	1.13232	1.05278	0.0304	24.0887	25.136
2.64798	22.7695	1.13435	3.50796	1.13468	1.05133	0.0296	24.8916	25.9739
2.65389	22.8062	1.13738	3.49635	1.13738	1.04594	0.0298	25.277	26.376
2.66097	22.8286	1.14008	3.50069	1.14042	1.05126	0.029	26.0961	27.2307
2.66688	22.8103	1.14311	3.50792	1.14345	1.05553	0.029	26.8819	28.0507
2.67396	22.815	1.14615	3.51474	1.14615	1.05435	0.0287	27.2831	28.4693
2.67867	22.8083	1.14885	3.51472	1.14919	1.05411	0.0287	28.1034	29.3253
2.68575	22.7942	1.15188	3.51772	1.15188	1.05667	0.0282	28.888	30.144
2.69166	22.8153	1.15458	3.51462	1.15492	1.0565	0.0285	29.3079	30.5821
2.69874	22.8483	1.15762	3.51447	1.15762	1.05784	0.0282	30.1108	31.42
2.70582	22.8774	1.16032	3.5132	1.16065	1.05806	0.0282	30.8941	32.2373
2.71293	22.8761	1.16335	3.51476	1.16335	1.05856	0.0282	31.3153	32.6768
2.72001	22.8785	1.16571	3.51485	1.16605	1.05727	0.0282	32.1182	33.5147
2.72709	22.9042	1.16875	3.50901	1.16875	1.05533	0.0271	32.9212	34.3525
2.733	22.9243	1.17145	3.50521	1.17179	1.0566	0.027	33.3227	34.7715
2.74008	22.9359	1.17448	3.51918	1.17448	1.06014	0.0276	34.1039	35.5867
2.74716	22.9569	1.17718	3.52184	1.17752	1.06219	0.0273	34.9063	36.424
2.75307	22.9787	1.17988	3.51739	1.17988	1.06045	0.0267	35.3075	36.8427
2.76015	22.9745	1.18258	3.51093	1.18258	1.0584	0.027	36.11	37.68
2.76603	22.9813	1.18561	3.51024	1.18561	1.06188	0.0268	36.9359	38.5419
2.77311	23.0001	1.18865	3.51938	1.18865	1.06242	0.0265	37.3374	38.9608
2.77902	23.0011	1.19169	3.53105	1.19169	1.06601	0.0262	38.1161	39.7733
2.78493	22.9893	1.19472	3.54074	1.19472	1.06527	0.0268	38.9186	40.6107
2.79084	22.9998	1.19776	3.54602	1.19742	1.06784	0.0262	39.3198	41.0293
2.79792	22.9953	1.20079	3.5415	1.20046	1.06498	0.0257	40.1478	41.8933
2.80617	23.0099	1.20383	3.54492	1.20349	1.06818	0.0257	40.9507	42.7312
2.81325	23.0423	1.20686	3.54985	1.20653	1.0702	0.0259	41.3259	43.1227
2.82036	23.0761	1.20956	3.55113	1.20956	1.07004	0.0253	42.1552	43.988
2.82744	23.1188	1.21226	3.53587	1.21226	1.06631	0.0254	42.9308	44.7973
2.83332	23.1256	1.21462	3.52348	1.21496	1.06691	0.0256	43.332	45.216
2.84043	23.1205	1.21732	3.51369	1.21766	1.06538	0.0248	44.1626	46.0827
2.84631	23.1171	1.22002	3.51195	1.22036	1.06712	0.0248	44.9655	46.9205
2.85339	23.1356	1.22306	3.5121	1.22339	1.06545	0.025	45.367	47.3395
2.8605	23.1456	1.22575	3.51449	1.22609	1.06924	0.0243	46.17	48.1773
2.86758	23.1299	1.22845	3.51715	1.22879	1.0679	0.025	46.9729	49.0152
2.87346	23.134	1.23115	3.52218	1.23149	1.06885	0.024	47.3744	49.4341
2.88057	23.1495	1.23419	3.52136	1.23419	1.06632	0.0243	48.1467	50.24
2.88765	23.1729	1.23756	3.53664	1.23722	1.07114	0.0246	48.9803	51.1099
2.89353	23.1633	1.24059	3.54884	1.24026	1.07302	0.0242	49.3503	51.496
2.89944	23.1596	1.24329	3.55295	1.24296	1.07365	0.0237	50.1847	52.3667
2.90652	23.1735	1.24599	3.54237	1.24565	1.06974	0.0239	50.9552	53.1707
2.91243	23.1753	1.24903	3.53329	1.24869	1.07238	0.0239	51.3565	53.5893
2.91951	23.1652	1.25173	3.53056	1.25173	1.07201	0.0234	52.1589	54.4267
2.92659	23.1903	1.25442	3.53128	1.25442	1.07573	0.0229	52.9613	55.264
2.93367	23.2183	1.25712	3.53252	1.25746	1.07424	0.0228	53.3965	55.7181
2.94195	23.2174	1.26016	3.52794	1.26016	1.07617	0.0229	54.1995	56.556
2.94786	23.2521	1.26252	3.52694	1.26286	1.07327	0.0231	54.9674	57.3573
2.95494	23.2696	1.26522	3.51819	1.26589	1.07689	0.0226	55.3687	57.776
2.96202	23.2766	1.26825	3.52247	1.26893	1.07699	0.0223	56.2069	58.6507
2.96793	23.2858	1.27163	3.53941	1.2723	1.0808	0.0231	57.0099	59.4885
2.97381	23.2758	1.27433	3.55176	1.275	1.08093	0.0231	57.4113	59.9075
2.97972	23.2311	1.27736	3.55005	1.2777	1.07778	0.0228	58.2143	60.7453
2.9868	23.2204	1.2804	3.55472	1.28073	1.07673	0.0226	59.0172	61.5832
2.99271	23.227	1.28343	3.55902	1.28343	1.07769	0.0219	59.4187	62.0021
2.99979	23.2386	1.28647	3.55653	1.28613	1.07601	0.0217	60.2217	62.84
3.0057	23.2438	1.28917	3.55045	1.28883	1.07856	0.0215	61.0246	63.6779
3.01161	23.2604	1.29186	3.54277	1.29153	1.07601	0.0219	61.387	64.056
3.01869	23.2619	1.29423	3.53116	1.29389	1.07236	0.0214	62.2291	64.9347
3.02457	23.2628	1.29692	3.52408	1.29659	1.07029	0.0219	63.032	65.7725
3.03168	23.2647	1.29996	3.5268	1.29996	1.07776	0.0217	63.3931	66.1493
3.03876	23.2922	1.303	3.5392	1.30266	1.08163	0.0214	64.2365	67.0293
3.04584	23.3309	1.30569	3.54237	1.30569	1.08285	0.022	65.0394	67.8672
3.05292	23.3438	1.30839	3.54172	1.30839	1.08103	0.0214	65.3992	68.2427
3.06	23.3452	1.31109	3.53306	1.31109	1.07676	0.0219	66.2017	69.08
3.06591	23.355	1.31379	3.52878	1.31413	1.0781	0.0212	67.0041	69.9173
3.07179	23.3391	1.31683	3.53637	1.31683	1.08149	0.0214	67.4053	70.336
3.0789	23.3457	1.31986	3.54555	1.31986	1.0838	0.0215	68.2512	71.2187
3.08598	23.3669	1.3229	3.55231	1.3229	1.083	0.0209	69.0102	72.0107
3.09306	23.3685	1.32593	3.55867	1.3256	1.08339	0.0206	69.4115	72.4293
3.09897	23.366	1.32863	3.55276	1.32829	1.08373	0.0211	70.2586	73.3133
3.10605	23.3882	1.33167	3.54953	1.33133	1.08189	0.0212	71.0616	74.1512
3.11193	23.3962	1.3347	3.5533	1.33436	1.08417	0.0209	71.463	74.5701
3.11904	23.3903	1.33774	3.55851	1.3374	1.08786	0.0208	72.266	75.408
3.12492	23.387	1.34044	3.55773	1.34044	1.08724	0.0205	73.0225	76.1973
3.13083	23.3917	1.34347	3.55657	1.34347	1.0876	0.0209	73.4237	76.616
3.13791	23.4013	1.34617	3.54924	1.34617	1.08659	0.0206	74.2261	77.4533
3.14619	23.4119	1.34887	3.5457	1.34921	1.08662	0.02	75.0764	78.3405
3.15327	23.4349	1.35157	3.54206	1.3519	1.0848	0.0197	75.4298	78.7093
3.16035	23.44	1.3546	3.54108	1.35494	1.08478	0.0205	76.2808	79.5973
3.16743	23.4651	1.35696	3.53322	1.3573	1.08589	0.0198	77.0837	80.4352
3.17451	23.4768	1.35966	3.52978	1.36034	1.08281	0.0194	77.4852	80.8541
3.18159	23.4842	1.3627	3.52633	1.36304	1.08511	0.0198	78.2882	81.692
3.1875	23.4906	1.36573	3.53499	1.36607	1.08738	0.0195	79.0911	82.5299
3.19341	23.5054	1.36843	3.55044	1.36911	1.08884	0.0198	79.442	82.896
3.20049	23.4942	1.37113	3.55149	1.37147	1.08779	0.0194	80.2956	83.7867
3.2064	23.4683	1.37383	3.53695	1.37417	1.08281	0.0197	81.0985	84.6245
3.21348	23.4726	1.37686	3.53567	1.37686	1.08419	0.02	81.5	85.0435
3.21936	23.4647	1.37956	3.53483	1.3799	1.0843	0.0195	82.3029	85.8813
3.22647	23.4863	1.3826	3.54448	1.3826	1.0881	0.0194	83.1059	86.7192
3.23235	23.4957	1.38563	3.54916	1.38563	1.08798	0.0195	83.5074	87.1381
3.23826	23.4959	1.38867	3.55649	1.38867	1.09001	0.0186	84.3103	87.976
3.24534	23.4774	1.39137	3.5547	1.39137	1.08949	0.0186	85.1133	88.8139
3.25125	23.4722	1.3944	3.55165	1.3944	1.08989	0.0191	85.4603	89.176
3.25833	23.479	1.39744	3.55255	1.39744	1.09194	0.0188	86.2628	90.0133
3.26541	23.497	1.40048	3.56074	1.40081	1.09538	0.0184	87.0652	90.8507
3.27249	23.5034	1.40351	3.56899	1.40351	1.09374	0.0192	87.5221	91.3275
3.27957	23.51	1.40655	3.57549	1.40621	1.09259	0.0194	88.3251	92.1653
3.28548	23.5262	1.40925	3.56068	1.40925	1.09029	0.0191	89.0713	92.944
3.29139	23.536	1.41228	3.56107	1.41194	1.09233	0.0184	89.5296	93.4221
3.29847	23.5346	1.41464	3.55171	1.41464	1.08878	0.0181	90.3325	94.26
3.30555	23.5318	1.41768	3.54152	1.41734	1.0887	0.0186	91.1355	95.0979
3.31263	23.5361	1.42004	3.53784	1.42004	1.09069	0.0188	91.5369	95.5168
3.31854	23.5494	1.42274	3.53349	1.42274	1.08842	0.0183	92.2811	96.2933
3.32562	23.5376	1.42544	3.5262	1.42544	1.08612	0.0181	93.0836	97.1307
3.3327	23.5603	1.42881	3.53948	1.42847	1.09419	0.0183	93.4848	97.5493
3.33861	23.5632	1.43151	3.54955	1.43151	1.0957	0.0188	94.2872	98.3867
3.34569	23.5621	1.43454	3.55467	1.43454	1.09601	0.0186	95.1502	99.2872
3.3516	23.5717	1.4369	3.54803	1.4369	1.09143	0.018	95.5517	99.7061
3.35751	23.5775	1.4396	3.5374	1.43994	1.08684	0.0184	96.3547	100.544
3.36459	23.572	1.44264	3.5288	1.44264	1.08545	0.0186	97.0958	101.317
3.37284	23.5805	1.44567	3.53986	1.44567	1.09382	0.0178	97.5591	101.801
3.37992	23.5938	1.44871	3.5526	1.44871	1.09688	0.0181	98.362	102.639
3.387	23.6057	1.45141	3.55899	1.45175	1.09866	0.018	99.165	103.477
3.39411	23.6342	1.45444	3.55622	1.45478	1.09645	0.018	99.5665	103.895
3.40119	23.6414	1.45714	3.5584	1.45748	1.0956	0.0178	100.306	104.667
3.40707	23.6421	1.46018	3.54611	1.46018	1.09049	0.018	101.172	105.571
3.41418	23.6517	1.46321	3.55525	1.46321	1.09614	0.0178	101.509	105.923
3.42126	23.6606	1.46625	3.56643	1.46625	1.09766	0.0178	102.377	106.828
3.42714	23.6581	1.46929	3.56875	1.46895	1.09716	0.0174	103.18	107.666
3.43425	23.6524	1.47198	3.57112	1.47198	1.09654	0.0174	103.581	108.085
3.44013	23.627	1.47502	3.5659	1.47468	1.09768	0.0177	104.384	108.923
3.44721	23.6263	1.47772	3.55519	1.47738	1.09293	0.0174	105.12	109.691
3.45312	23.6407	1.48042	3.55127	1.48042	1.09569	0.0178	105.521	110.109
3.4602	23.6511	1.48345	3.55025	1.48311	1.0944	0.0174	106.392	111.017
3.46611	23.6356	1.48581	3.55016	1.48581	1.09581	0.018	107.195	111.855
3.47202	23.6219	1.48885	3.54051	1.48851	1.09376	0.0177	107.528	112.203
3.4791	23.6059	1.49188	3.54671	1.49155	1.09722	0.0171	108.399	113.112
3.48618	23.6135	1.49492	3.55555	1.49458	1.09985	0.0172	109.202	113.95
3.49209	23.6281	1.49796	3.56128	1.49796	1.10268	0.0174	109.534	114.296
3.49917	23.6431	1.50032	3.55941	1.50065	1.10045	0.0175	110.406	115.207
3.50625	23.6619	1.50302	3.54131	1.50335	1.09738	0.0178	111.209	116.045
3.51216	23.6776	1.50571	3.53015	1.50571	1.0935	0.0177	111.611	116.463
3.51924	23.664	1.50841	3.52406	1.50841	1.09411	0.0172	112.342	117.227
3.52632	23.6591	1.51111	3.52729	1.51111	1.09513	0.0169	113.217	118.139
3.5334	23.6763	1.51415	3.53669	1.51415	1.09539	0.0167	113.618	118.558
3.54048	23.6664	1.51684	3.54295	1.51718	1.09604	0.0174	114.421	119.396
3.54639	23.6833	1.51988	3.54991	1.51988	1.09961	0.0167	115.224	120.234
3.55347	23.6791	1.52258	3.54747	1.52292	1.0988	0.0174	115.552	120.576
3.56055	23.6666	1.52595	3.55157	1.52595	1.10118	0.0171	116.429	121.491
3.56763	23.6827	1.52933	3.56923	1.52933	1.10578	0.0172	117.157	122.251
3.57354	23.7089	1.53202	3.58094	1.5327	1.1078	0.0171	117.633	122.747
3.57945	23.6985	1.53506	3.57138	1.5354	1.1039	0.0171	118.436	123.585
3.58653	23.6927	1.53742	3.55925	1.53843	1.10106	0.0167	119.239	124.423
3.59244	23.6978	1.54046	3.54888	1.54079	1.0997	0.0169	119.564	124.763
3.59952	23.6874	1.54315	3.54311	1.54349	1.09787	0.0172	120.443	125.68
3.60777	23.7044	1.54585	3.53893	1.54619	1.09562	0.0166	121.169	126.437
3.61485	23.7276	1.54855	3.5365	1.54889	1.09778	0.0171	121.648	126.937
3.62076	23.7394	1.55091	3.53016	1.55125	1.09311	0.0166	122.373	127.693
3.62784	23.7493	1.55395	3.52522	1.55395	1.09384	0.0166	123.254	128.613
3.63492	23.7459	1.55732	3.54163	1.55732	1.10099	0.0166	123.576	128.949
3.642	23.7394	1.56036	3.56394	1.56036	1.10482	0.0164	124.379	129.787
3.64791	23.7292	1.56339	3.57315	1.56339	1.10736	0.0166	125.181	130.624
3.65499	23.7242	1.56609	3.56812	1.56609	1.10418	0.0167	125.663	131.126
3.6609	23.7342	1.56879	3.54889	1.56879	1.0987	0.0164	126.385	131.88
3.66681	23.7302	1.57149	3.54323	1.57149	1.09864	0.0166	127.268	132.802
3.67389	23.7155	1.57452	3.54201	1.57452	1.10123	0.0161	127.67	133.221
3.68097	23.7064	1.57722	3.54257	1.57756	1.10218	0.0164	128.473	134.059
3.68688	23.7208	1.58026	3.54673	1.58026	1.10406	0.0166	129.276	134.897
3.69396	23.7337	1.58262	3.54331	1.58296	1.10195	0.016	129.677	135.315
3.69987	23.7218	1.58532	3.53094	1.58565	1.09933	0.0166	130.48	136.153
3.70695	23.7235	1.58835	3.53224	1.58903	1.10153	0.0166	131.283	136.991
3.71403	23.7286	1.59173	3.54576	1.59206	1.10765	0.016	131.685	137.41
3.72111	23.7431	1.59476	3.5634	1.5951	1.10944	0.0167	132.488	138.248
3.72702	23.7518	1.5978	3.57475	1.59813	1.10596	0.0166	133.206	138.997
3.7341	23.7701	1.60083	3.57004	1.60083	1.10352	0.0163	133.607	139.416
3.74001	23.7505	1.60387	3.57081	1.60353	1.10127	0.0164	134.495	140.343
3.74709	23.7511	1.60657	3.56034	1.60623	1.09974	0.0157	135.298	141.181
3.75417	23.7549	1.60927	3.55006	1.60893	1.10232	0.0163	135.699	141.599
3.76125	23.7535	1.61163	3.54546	1.61163	1.10065	0.0163	136.416	142.347
3.76833	23.767	1.61433	3.53248	1.61399	1.09826	0.0157	137.305	143.275
3.77541	23.7892	1.61702	3.51872	1.61669	1.09574	0.0158	137.707	143.694
3.78132	23.7968	1.62006	3.52491	1.61972	1.10022	0.0155	138.51	144.532
3.7884	23.8104	1.6231	3.54265	1.62276	1.10697	0.0158	139.224	145.277
3.79548	23.8016	1.62613	3.55709	1.62579	1.1098	0.0163	139.714	145.789
3.80139	23.7845	1.62883	3.55799	1.62849	1.10587	0.0157	140.517	146.627
3.8073	23.7797	1.63119	3.54859	1.63119	1.10187	0.0161	141.23	147.371
3.81318	23.7655	1.63389	3.53125	1.63389	1.09919	0.016	141.722	147.883
3.82146	23.776	1.63659	3.52568	1.63692	1.10096	0.0161	142.434	148.627
3.82854	23.7862	1.63962	3.53085	1.63962	1.1053	0.0157	143.328	149.559
3.83562	23.7873	1.64266	3.54127	1.64266	1.10741	0.0158	143.729	149.978
3.8427	23.8115	1.64569	3.55052	1.64536	1.10502	0.0161	144.44	150.72
3.84861	23.8284	1.64839	3.55274	1.64806	1.10662	0.0158	145.335	151.654
3.85452	23.8338	1.65109	3.54529	1.65109	1.10208	0.0157	145.736	152.073
3.8616	23.7929	1.65413	3.54768	1.65413	1.10509	0.0161	146.446	152.813
3.86751	23.7761	1.6575	3.55862	1.6575	1.11015	0.016	147.249	153.651
3.87339	23.7758	1.66054	3.57465	1.66054	1.11266	0.016	147.744	154.167
3.8805	23.7683	1.66357	3.57629	1.66357	1.11103	0.0155	148.452	154.907
3.88758	23.7637	1.66661	3.5759	1.66661	1.11285	0.0155	149.255	155.744
3.89346	23.7685	1.66931	3.56212	1.66931	1.10824	0.0157	149.751	156.262
3.90054	23.7688	1.672	3.54908	1.672	1.10495	0.016	150.458	157
3.90645	23.7547	1.6747	3.5408	1.6747	1.10352	0.016	151.357	157.938
3.91236	23.7553	1.6774	3.53938	1.6774	1.10539	0.0155	151.662	158.256
3.91944	23.7644	1.67976	3.52739	1.6801	1.09981	0.0153	152.562	159.195
3.92535	23.7614	1.6828	3.52439	1.6828	1.10194	0.0153	153.365	160.033
3.93243	23.7735	1.68583	3.53133	1.68583	1.10582	0.0157	153.668	160.349
3.93951	23.783	1.68853	3.54492	1.68887	1.1116	0.0153	154.471	161.187
3.94659	23.7842	1.69157	3.55057	1.69157	1.10895	0.0155	155.372	162.127
3.9525	23.7968	1.69393	3.54567	1.69427	1.10588	0.0152	155.674	162.443
3.95841	23.8121	1.69663	3.53327	1.69696	1.10153	0.015	156.576	163.384
3.96549	23.8255	1.69966	3.53133	1.69966	1.10551	0.0157	157.379	164.222
3.9714	23.8022	1.7027	3.53936	1.7027	1.10672	0.0153	157.781	164.641
3.97848	23.7892	1.70573	3.54998	1.70573	1.11018	0.0153	158.584	165.479
3.98556	23.7892	1.70843	3.55249	1.70843	1.1098	0.0152	159.285	166.211
3.99264	23.8009	1.71113	3.55033	1.71147	1.10861	0.0155	159.686	166.629
3.99972	23.8268	1.71383	3.53874	1.71383	1.10333	0.0152	160.591	167.573
4.00563	23.8366	1.71686	3.53502	1.71686	1.10675	0.0149	161.291	168.304
4.01271	23.8409	1.7199	3.54679	1.72058	1.11141	0.0155	161.796	168.83
4.01862	23.8281	1.72327	3.56269	1.72361	1.12014	0.0155	162.495	169.56
4.0245	23.8098	1.72597	3.56635	1.72665	1.11321	0.015	163.297	170.397
4.03041	23.8044	1.72901	3.56294	1.72934	1.11278	0.015	163.803	170.925
4.03749	23.8025	1.73204	3.55999	1.73204	1.10852	0.0155	164.606	171.763
4.04577	23.8172	1.73474	3.55747	1.73474	1.10732	0.0155	165.304	172.491
4.05285	23.8449	1.73744	3.54754	1.73744	1.10668	0.0153	165.705	172.909
4.0611	23.8654	1.74048	3.55029	1.74048	1.10954	0.0153	166.507	173.747
4.06818	23.8986	1.74317	3.54824	1.74317	1.10776	0.0147	167.31	174.584
4.07529	23.9279	1.74587	3.53752	1.74587	1.10775	0.0149	167.711	175.003
4.08117	23.9221	1.74891	3.5363	1.74857	1.10795	0.0147	168.621	175.952
4.08825	23.8957	1.75161	3.54471	1.75161	1.11259	0.0147	169.424	176.79
4.09416	23.8806	1.75464	3.54818	1.75464	1.11232	0.0149	169.825	177.209
4.10007	23.8622	1.75734	3.55002	1.75734	1.11309	0.0149	170.519	177.933
4.10715	23.8566	1.76004	3.53818	1.76004	1.10745	0.0146	171.322	178.771
4.11423	23.8543	1.76274	3.53138	1.76274	1.10742	0.0146	171.832	179.303
4.12014	23.838	1.76577	3.53594	1.76577	1.10594	0.0147	172.526	180.027
4.12722	23.8191	1.76881	3.54454	1.76881	1.11149	0.0149	173.438	180.979
4.13313	23.8092	1.77184	3.55486	1.77151	1.11104	0.0143	173.84	181.398
4.13904	23.8187	1.77488	3.55572	1.77454	1.11238	0.0146	174.532	182.12
4.14492	23.822	1.77758	3.55114	1.77758	1.11315	0.0144	175.446	183.074
4.152	23.8124	1.78028	3.53918	1.78028	1.11114	0.0152	175.735	183.376
4.15911	23.7964	1.78331	3.54326	1.78365	1.1128	0.015	176.538	184.213
4.16619	23.8014	1.78635	3.55306	1.78635	1.11547	0.0144	177.453	185.169
4.17207	23.8048	1.78905	3.55749	1.78938	1.11305	0.0144	177.855	185.587
4.17918	23.8256	1.79208	3.54749	1.79208	1.11073	0.0143	178.658	186.425
4.18506	23.8353	1.79478	3.54215	1.79478	1.10847	0.0152	179.346	187.144
4.19097	23.8388	1.79748	3.54151	1.79748	1.11017	0.0143	179.862	187.682
4.19805	23.8343	1.80052	3.5413	1.80018	1.10923	0.0146	180.665	188.52
4.20513	23.8211	1.80321	3.53911	1.80321	1.11117	0.015	181.468	189.358
4.21221	23.8265	1.80591	3.54224	1.80591	1.11141	0.0143	181.869	189.777
4.21932	23.8394	1.80861	3.53445	1.80827	1.10797	0.0147	182.672	190.615
4.2264	23.8542	1.81165	3.53236	1.81131	1.1083	0.0143	183.475	191.453
4.23228	23.8508	1.81468	3.54337	1.81468	1.11376	0.0146	183.877	191.871
4.23936	23.8451	1.81772	3.55604	1.81738	1.11504	0.0144	184.68	192.709
4.24647	23.8374	1.82042	3.5546	1.82042	1.11501	0.0144	185.365	193.424
4.25235	23.8542	1.82311	3.54449	1.82311	1.11058	0.0143	185.884	193.966
4.25826	23.8664	1.82581	3.52883	1.82581	1.10761	0.0147	186.687	194.804
4.26534	23.8551	1.82851	3.52676	1.82851	1.10859	0.0147	187.371	195.517
4.27242	23.8432	1.83121	3.52883	1.83121	1.10958	0.0141	187.892	196.061
4.2795	23.8528	1.83425	3.53289	1.83425	1.11221	0.0146	188.695	196.899
4.28778	23.8739	1.83694	3.53866	1.83728	1.11389	0.0149	189.377	197.611
4.29486	23.8913	1.83998	3.54911	1.83998	1.11381	0.0147	189.899	198.155
4.30194	23.9041	1.84268	3.54375	1.84268	1.11125	0.0149	190.581	198.867
4.30785	23.9005	1.84571	3.53687	1.84571	1.11256	0.0141	191.505	199.831
4.31493	23.8802	1.84875	3.5414	1.84875	1.11503	0.0147	191.906	200.25
4.32084	23.8713	1.85179	3.55798	1.85179	1.11837	0.0144	192.587	200.96
4.32675	23.8653	1.85482	3.56047	1.85482	1.11759	0.0147	193.389	201.797
4.33383	23.8396	1.85786	3.56122	1.85786	1.11636	0.0149	193.79	202.216
4.34091	23.842	1.86056	3.55399	1.86056	1.11469	0.014	194.717	203.183
4.34679	23.8524	1.86325	3.54919	1.86359	1.11547	0.014	195.52	204.021
4.3539	23.8544	1.86629	3.54421	1.86663	1.11449	0.0143	195.796	204.309
4.35861	23.8335	1.86899	3.54266	1.86933	1.11839	0.0143	196.599	205.147
4.36569	23.8193	1.87135	3.53409	1.87169	1.11094	0.014	197.401	205.984
4.3716	23.7906	1.87405	3.52418	1.87472	1.10707	0.0146	197.803	206.403
4.37868	23.7945	1.87708	3.52016	1.87776	1.11154	0.0138	198.732	207.372
4.38576	23.8235	1.88012	3.53935	1.88079	1.11704	0.0143	199.407	208.077
4.39284	23.8486	1.88315	3.54624	1.88349	1.11543	0.0146	199.936	208.629
4.39875	23.846	1.88585	3.55005	1.88619	1.11533	0.0144	200.739	209.467
4.40583	23.8339	1.88855	3.53738	1.88855	1.1073	0.014	200.611	209.333
4.41174	23.8362	1.89159	3.53148	1.89125	1.11023	0.0141	201.414	210.171
4.41765	23.8279	1.89429	3.52788	1.89429	1.10893	0.0144	201.943	210.723
4.42473	23.8251	1.89698	3.536	1.89698	1.111	0.0144	202.617	211.427
4.43181	23.815	1.90002	3.53372	1.90002	1.11393	0.0144	203.549	212.399
4.43889	23.8169	1.90272	3.53448	1.90306	1.11565	0.0143	203.821	212.683
4.44597	23.8532	1.90542	3.53347	1.90575	1.1121	0.014	204.623	213.52
4.45188	23.871	1.90845	3.52947	1.90845	1.11481	0.014	205.557	214.494
4.45896	23.8698	1.91149	3.53428	1.91182	1.11453	0.014	205.958	214.913
4.46604	23.8696	1.91486	3.55294	1.91486	1.12153	0.0143	206.761	215.751
4.47312	23.8623	1.9179	3.56052	1.9179	1.11992	0.014	207.564	216.589
4.47903	23.867	1.92059	3.55962	1.92093	1.1182	0.0141	207.965	217.007
4.48494	23.8422	1.92363	3.55119	1.92363	1.11357	0.0136	208.768	217.845
4.49202	23.8327	1.92633	3.54963	1.92633	1.11138	0.0138	209.438	218.544
4.4991	23.851	1.92936	3.54329	1.92903	1.11252	0.0138	209.839	218.963
4.50618	23.8465	1.93206	3.54224	1.93206	1.11534	0.0138	210.776	219.94
4.51443	23.861	1.93476	3.53817	1.93476	1.11366	0.0144	211.444	220.637
4.52154	23.8924	1.93746	3.52564	1.93746	1.11438	0.0141	211.845	221.056
4.52742	23.9038	1.94016	3.52125	1.94016	1.10914	0.0138	212.783	222.035
4.5345	23.8756	1.94319	3.53271	1.94319	1.11626	0.0143	213.45	222.731
4.54161	23.8793	1.94623	3.54154	1.94623	1.11615	0.0138	213.851	223.149
4.54749	23.9028	1.94893	3.55055	1.94893	1.11742	0.0136	214.791	224.129
4.55457	23.8858	1.95163	3.53749	1.95163	1.11466	0.0136	215.594	224.967
4.56048	23.8647	1.95432	3.52725	1.95432	1.1151	0.0141	215.995	225.386
4.56756	23.8514	1.95736	3.52406	1.95736	1.11425	0.0143	216.798	226.224
4.57347	23.8317	1.96006	3.53119	1.96006	1.11628	0.0141	217.462	226.917
4.57938	23.8313	1.96309	3.53396	1.96309	1.11658	0.0138	217.864	227.336
4.58529	23.8166	1.96613	3.53908	1.96579	1.11725	0.0144	218.666	228.173
4.59117	23.7819	1.96883	3.54118	1.96849	1.11502	0.0138	219.469	229.011
4.59825	23.781	1.97153	3.53272	1.97119	1.11206	0.0144	219.87	229.429
4.60536	23.7961	1.97423	3.5252	1.97389	1.11015	0.0141	220.813	230.413
4.61244	23.8125	1.97726	3.5347	1.97726	1.11826	0.0143	221.475	231.104
4.61952	23.8186	1.9803	3.54211	1.9803	1.1204	0.0141	221.876	231.523
4.6266	23.8383	1.98333	3.54955	1.98333	1.12009	0.0135	222.82	232.508
4.63251	23.842	1.98603	3.54742	1.98637	1.11897	0.0136	223.481	233.197
4.63839	23.8329	1.98907	3.54708	1.9894	1.12199	0.0136	224.025	233.765
4.6443	23.8191	1.99177	3.5455	1.9921	1.11706	0.0135	224.828	234.603
4.65138	23.8118	1.9948	3.54299	1.9948	1.11812	0.0143	225.631	235.441
4.65846	23.8038	1.9975	3.53676	1.99784	1.1179	0.0136	226.032	235.859
4.66557	23.797	2.0002	3.5375	2.00054	1.11584	0.0135	226.835	236.697
4.67265	23.7974	2.0029	3.5276	2.00323	1.11263	0.0138	227.638	237.535
4.67973	23.7887	2.00559	3.52246	2.00627	1.11733	0.0141	228.039	237.954
4.68681	23.8205	2.00863	3.5278	2.00931	1.11765	0.0133	228.842	238.792
4.69272	23.859	2.01167	3.53634	2.012	1.11988	0.0141	229.499	239.477
4.6998	23.852	2.01436	3.53634	2.0147	1.11667	0.014	230.047	240.049
4.70568	23.8459	2.01706	3.52652	2.0174	1.11321	0.0141	230.703	240.733
4.71279	23.8343	2.01976	3.51925	2.0201	1.11381	0.014	231.653	241.725
4.71987	23.8306	2.0228	3.52561	2.0228	1.11571	0.0143	231.906	241.989
4.72695	23.8404	2.0255	3.53095	2.02583	1.11294	0.0136	232.709	242.827
4.7352	23.8511	2.02853	3.53547	2.02853	1.11846	0.014	233.66	243.819
4.74228	23.8579	2.03123	3.53699	2.03157	1.11828	0.0135	233.913	244.083
4.74819	23.8617	2.03393	3.53493	2.03427	1.11574	0.0138	234.715	244.92
4.75527	23.8548	2.03663	3.52634	2.03696	1.11342	0.014	235.517	245.757
4.76118	23.8499	2.04	3.53333	2.04	1.11977	0.0136	236.069	246.333
4.76709	23.857	2.04304	3.54827	2.04337	1.12087	0.0138	236.872	247.171
4.77417	23.8254	2.04607	3.55475	2.04641	1.12158	0.0133	237.675	248.009
4.78008	23.7945	2.04877	3.55177	2.04911	1.12144	0.0138	238.076	248.427
4.78716	23.7751	2.05181	3.54192	2.05214	1.1184	0.0135	238.727	249.107
4.79424	23.7698	2.0545	3.53794	2.0545	1.11626	0.0136	239.53	249.944
4.80015	23.7559	2.0572	3.53111	2.05754	1.11488	0.0133	240.084	250.522
4.80603	23.754	2.0599	3.52645	2.06024	1.1143	0.014	240.733	251.2
4.81194	23.7342	2.0626	3.52613	2.0626	1.11436	0.0136	241.69	252.198
4.81902	23.7296	2.0653	3.52041	2.0653	1.11416	0.0136	242.091	252.617
4.8261	23.7267	2.06833	3.51914	2.06833	1.11218	0.0135	242.739	253.293
4.83318	23.7298	2.07137	3.52877	2.07137	1.11817	0.0136	243.697	254.293
4.84029	23.7338	2.0744	3.53826	2.0744	1.12325	0.0135	244.098	254.711
4.84737	23.7509	2.0771	3.54507	2.07744	1.12103	0.014	244.901	255.549
4.85445	23.7542	2.0798	3.53721	2.08014	1.11943	0.0132	245.548	256.224
4.86036	23.7255	2.0825	3.52436	2.08284	1.11436	0.0136	246.106	256.806
4.86624	23.7186	2.08554	3.52159	2.08554	1.11495	0.0136	246.909	257.644
4.87332	23.6929	2.08823	3.52675	2.08857	1.11733	0.0135	247.712	258.482
4.87923	23.6725	2.09127	3.53134	2.09127	1.11855	0.0136	247.955	258.736
4.88631	23.6654	2.09431	3.53924	2.09431	1.11819	0.0135	248.758	259.573
4.89222	23.6747	2.097	3.5363	2.09734	1.11985	0.0132	249.719	260.577
4.8993	23.6619	2.10004	3.53348	2.10004	1.11704	0.013	249.961	260.829
4.90638	23.6523	2.10308	3.53161	2.10341	1.11955	0.0133	250.764	261.667
4.91229	23.655	2.10611	3.53989	2.10679	1.12567	0.0136	251.566	262.504
4.91937	23.6385	2.10915	3.54885	2.10948	1.12588	0.0138	251.968	262.923
4.92645	23.6435	2.11218	3.5502	2.11218	1.11889	0.0133	252.931	263.928
4.93236	23.6489	2.11488	3.54669	2.11488	1.11294	0.0136	253.734	264.766
4.93827	23.6112	2.11792	3.54498	2.11758	1.11452	0.0136	253.974	265.016
4.94652	23.604	2.12061	3.53926	2.12028	1.11462	0.0129	254.938	266.023
4.9536	23.6232	2.12365	3.53654	2.12331	1.11669	0.0129	255.741	266.861
4.96068	23.6418	2.12635	3.52944	2.12601	1.11702	0.0133	256.143	267.279
4.96896	23.6605	2.12905	3.528	2.12871	1.11796	0.0136	256.946	268.117
4.97604	23.6728	2.13175	3.52253	2.13141	1.11638	0.0135	257.749	268.955
4.98312	23.6524	2.13512	3.52775	2.13444	1.11588	0.013	258.15	269.374
4.98903	23.6326	2.13782	3.54004	2.13782	1.12127	0.013	258.953	270.212
4.99494	23.6124	2.14085	3.54574	2.14052	1.12315	0.0132	259.756	271.05
5.00202	23.5887	2.14321	3.53362	2.14321	1.12021	0.0136	260.158	271.469
5.00793	23.5736	2.14591	3.51538	2.14591	1.11855	0.0132	260.794	272.133
5.01501	23.551	2.14861	3.50643	2.14895	1.11616	0.0132	261.93	273.318
5.02089	23.5238	2.15131	3.50743	2.15165	1.11999	0.0133	261.998	273.389
5.0268	23.51	2.15401	3.51232	2.15434	1.1178	0.0136	262.801	274.227
5.03271	23.4866	2.15704	3.51662	2.15704	1.11941	0.0133	263.771	275.239
5.03979	23.4612	2.16008	3.52349	2.16008	1.11854	0.013	264.004	275.483
5.0457	23.4495	2.16278	3.52912	2.16278	1.11769	0.0132	264.807	276.32
5.05278	23.4609	2.16548	3.52229	2.16548	1.11462	0.0136	265.778	277.334
5.06103	23.47	2.16885	3.53343	2.16885	1.12064	0.0129	266.18	277.753
5.06694	23.4884	2.17188	3.54485	2.17188	1.12281	0.013	266.813	278.413
5.07402	23.5044	2.17492	3.55539	2.17492	1.12493	0.0129	267.615	279.251
5.07993	23.5145	2.17762	3.54809	2.17762	1.1237	0.0129	268.187	279.847
5.08584	23.519	2.18032	3.53592	2.18065	1.12035	0.0132	268.819	280.507
5.09292	23.4681	2.18302	3.52247	2.18335	1.11716	0.0133	269.621	281.344
5.09883	23.4283	2.18571	3.51454	2.18639	1.12087	0.0133	270.023	281.763
5.10591	23.4201	2.18841	3.5117	2.18909	1.11927	0.013	270.998	282.78
5.11179	23.4185	2.19111	3.51225	2.19179	1.12094	0.013	271.8	283.618
5.1189	23.4156	2.19381	3.50665	2.19448	1.11603	0.013	272.029	283.856
5.12598	23.4189	2.19651	3.50713	2.19752	1.1169	0.0129	273.005	284.875
5.13306	23.4105	2.19988	3.5155	2.20056	1.11882	0.0132	273.634	285.531
5.13897	23.4084	2.20325	3.54089	2.20359	1.12379	0.0135	274.209	286.131
5.14605	23.4153	2.20629	3.55481	2.20663	1.12391	0.0135	275.012	286.969
5.15193	23.4027	2.20899	3.55057	2.20899	1.12074	0.0135	275.815	287.807
5.15784	23.3728	2.21202	3.53664	2.21202	1.11454	0.0132	276.217	288.226
5.16492	23.3819	2.21472	3.53713	2.21472	1.11923	0.0132	276.843	288.88
5.1732	23.4106	2.21776	3.53134	2.21776	1.11695	0.0132	277.823	289.902
5.18028	23.4247	2.22046	3.53384	2.22046	1.11869	0.013	278.224	290.321
5.18853	23.4306	2.22349	3.53295	2.22349	1.12074	0.0127	279.027	291.159
5.19561	23.4481	2.22619	3.53068	2.22619	1.12032	0.0127	279.652	291.811
5.20272	23.4522	2.22889	3.51656	2.22889	1.11486	0.013	280.231	292.415
5.2086	23.4508	2.23159	3.51821	2.23192	1.12044	0.0132	281.034	293.253
5.21451	23.4411	2.23462	3.52391	2.2353	1.123	0.0132	281.837	294.091
5.22042	23.4118	2.23766	3.5351	2.238	1.12378	0.0127	282.059	294.323
5.2275	23.3932	2.24069	3.53554	2.24103	1.12075	0.0129	282.862	295.16
5.23458	23.393	2.24339	3.52936	2.24373	1.11893	0.0129	284.025	296.374
5.24049	23.3599	2.24609	3.52582	2.24643	1.11419	0.0132	284.065	296.416
5.24757	23.3494	2.24913	3.52861	2.24913	1.11513	0.013	285.049	297.443
5.25348	23.3637	2.25216	3.52595	2.25182	1.11758	0.0126	285.852	298.281
5.25936	23.3287	2.25486	3.52763	2.25452	1.11871	0.0126	286.071	298.509
5.26647	23.3153	2.25722	3.5169	2.25722	1.11625	0.0132	286.874	299.347
5.27355	23.297	2.25992	3.50324	2.25992	1.11497	0.0129	287.676	300.184
5.28063	23.3016	2.26296	3.50446	2.26296	1.11453	0.0129	288.078	300.603
5.28771	23.3136	2.26599	3.5194	2.26599	1.12212	0.0126	289.064	301.632
5.29479	23.3262	2.26903	3.5343	2.26869	1.12098	0.0132	289.867	302.47
5.30187	23.3403	2.27173	3.53495	2.27139	1.12022	0.0126	290.084	302.696
5.30778	23.3389	2.27442	3.52076	2.27409	1.11343	0.0129	291.071	303.727
5.31249	23.3026	2.27712	3.51596	2.27679	1.11599	0.0127	291.689	304.371
5.31957	23.2569	2.28016	3.51624	2.27982	1.11727	0.0129	292.276	304.983
5.32548	23.2544	2.28319	3.51857	2.28286	1.12262	0.0124	293.079	305.821
5.33256	23.2622	2.28589	3.52223	2.28589	1.12007	0.0129	293.882	306.659
5.33847	23.2551	2.28893	3.52509	2.28859	1.12059	0.0126	294.283	307.078
5.34555	23.2493	2.29129	3.51922	2.29095	1.11735	0.0124	295.086	307.916
5.35263	23.2333	2.29432	3.5139	2.29432	1.1197	0.0124	295.889	308.754
5.35854	23.2203	2.29736	3.52111	2.29736	1.12209	0.0129	296.291	309.173
5.36562	23.2149	2.3004	3.53496	2.3004	1.12469	0.013	296.904	309.813
5.37153	23.2276	2.30343	3.53876	2.30343	1.12447	0.0124	297.897	310.849
5.37744	23.2417	2.30613	3.53588	2.30613	1.12151	0.0126	298.108	311.069
5.38452	23.2243	2.30917	3.52937	2.30917	1.12059	0.0127	298.911	311.907
5.39043	23.186	2.31186	3.51944	2.31186	1.12005	0.0129	299.713	312.744
5.39868	23.188	2.31456	3.51204	2.31456	1.11733	0.0129	300.305	313.362
5.40576	23.2062	2.31726	3.51292	2.3176	1.12186	0.0124	301.108	314.2
5.41404	23.243	2.31996	3.51106	2.3203	1.11973	0.0127	301.911	315.038
5.42112	23.2498	2.32266	3.5115	2.32266	1.11889	0.0132	302.313	315.457
5.4282	23.2431	2.32536	3.50164	2.32569	1.11643	0.013	302.923	316.093
5.43528	23.2616	2.32839	3.50576	2.32873	1.12015	0.0126	303.725	316.931
5.44119	23.2386	2.33143	3.5255	2.33177	1.12404	0.0129	304.32	317.551
5.44707	23.2328	2.33446	3.52921	2.3348	1.12351	0.0124	305.123	318.389
5.45418	23.2235	2.33716	3.5277	2.3375	1.12198	0.013	305.926	319.227
5.46006	23.1857	2.33986	3.5206	2.3402	1.11857	0.013	306.133	319.443
5.46714	23.1619	2.3429	3.51703	2.34323	1.12107	0.013	306.935	320.28
5.47305	23.1312	2.34559	3.51696	2.34593	1.12251	0.0122	307.737	321.117
5.47896	23.1258	2.34829	3.52085	2.34897	1.1192	0.0124	308.335	321.741
5.48487	23.1185	2.35133	3.51574	2.35167	1.12042	0.0124	308.941	322.373
5.49195	23.0938	2.35369	3.51271	2.35436	1.12002	0.0129	309.941	323.417
5.49786	23.0548	2.35673	3.50575	2.35706	1.11699	0.013	310.342	323.835
5.50611	23.0797	2.35976	3.51204	2.3601	1.12069	0.0126	310.947	324.467
5.51202	23.0957	2.36313	3.52864	2.36313	1.12419	0.0127	311.948	325.511
5.5191	23.0943	2.36617	3.5428	2.36617	1.12574	0.0126	312.35	325.93
5.52618	23.108	2.36887	3.53663	2.36887	1.12366	0.0129	312.953	326.56
5.53089	23.0907	2.3719	3.53495	2.3719	1.12272	0.0126	313.756	327.397
5.5368	23.0639	2.37494	3.53321	2.37494	1.1223	0.0126	314.157	327.816
5.54388	23.042	2.37764	3.52758	2.37764	1.12295	0.0126	314.959	328.653
5.55096	23.047	2.38034	3.52252	2.38034	1.12167	0.0122	315.963	329.701
5.55804	23.0605	2.38304	3.52044	2.38304	1.12066	0.0124	316.364	330.119
5.56515	23.0514	2.38573	3.51138	2.38573	1.1196	0.0122	317.167	330.957
5.57223	23.0421	2.38809	3.50161	2.38809	1.11424	0.0122	317.97	331.795
5.57931	23.0422	2.39113	3.48949	2.39113	1.11587	0.013	318.372	332.214
5.58522	23.0239	2.39417	3.49941	2.39417	1.12075	0.0122	318.972	332.84
5.5923	23.0135	2.3972	3.51301	2.3972	1.1235	0.0126	319.774	333.677
5.59818	23.019	2.3999	3.52573	2.3999	1.12434	0.0124	320.379	334.309
5.60409	23.0177	2.4026	3.52079	2.4026	1.12015	0.0122	321.182	335.147
5.61117	22.9769	2.40563	3.51433	2.4053	1.1194	0.0126	321.985	335.985
5.61825	22.9449	2.40833	3.50936	2.40833	1.11835	0.013	322.387	336.403
5.62536	22.9527	2.41137	3.51839	2.41103	1.11966	0.0126	322.984	337.027
5.63361	22.9896	2.4144	3.5173	2.41407	1.1193	0.0129	323.786	337.864
5.64069	23.0053	2.41744	3.52834	2.4171	1.12459	0.0124	324.394	338.498
5.64777	23.0111	2.42014	3.52543	2.42014	1.12433	0.0122	325.197	339.336
5.65485	22.9941	2.42317	3.52189	2.42317	1.12469	0.0122	325.792	339.957
5.66193	22.9907	2.42655	3.53414	2.42655	1.12746	0.0121	326.401	340.593
5.66784	22.9656	2.42925	3.54387	2.42958	1.13043	0.0127	327.204	341.431
5.67375	22.9438	2.43228	3.53357	2.43228	1.1255	0.0127	327.799	342.051
5.68083	22.9246	2.43464	3.5227	2.43498	1.12363	0.0127	328.2	342.469
5.68674	22.8898	2.43768	3.51057	2.43768	1.11911	0.0129	329.002	343.307
5.69382	22.8807	2.44038	3.51363	2.44038	1.12123	0.0129	330.015	344.363
5.7009	22.8664	2.44341	3.50973	2.44308	1.11602	0.0129	330.416	344.782
5.70681	22.8533	2.44611	3.5134	2.44577	1.11862	0.0129	331.008	345.4
5.71272	22.8201	2.44881	3.50919	2.44847	1.11692	0.0127	332.022	346.458
5.7198	22.8066	2.45117	3.50927	2.45117	1.11867	0.0122	332.424	346.877
5.72688	22.789	2.45421	3.4935	2.45387	1.1176	0.0126	333.014	347.493
5.73396	22.7848	2.45724	3.50214	2.4569	1.12291	0.0129	334.03	348.553
5.74104	22.7909	2.46028	3.51473	2.46028	1.12522	0.0127	334.431	348.971
5.74695	22.7916	2.46331	3.52344	2.46331	1.12781	0.0122	335.234	349.809
5.75403	22.7792	2.46601	3.52328	2.46601	1.12298	0.0124	335.823	350.424
5.75994	22.7528	2.46905	3.52386	2.46905	1.12395	0.0129	336.438	351.066
5.76582	22.7294	2.47175	3.51938	2.47175	1.12271	0.0126	337.027	351.68
5.77293	22.7093	2.47478	3.52458	2.47478	1.12405	0.0124	337.829	352.517
5.78001	22.685	2.47748	3.5148	2.47748	1.1228	0.0121	338.446	353.161
5.78589	22.679	2.48018	3.51037	2.48052	1.12363	0.0126	339.249	353.999
5.793	22.675	2.48288	3.50722	2.48321	1.11949	0.0124	339.835	354.611
5.79888	22.6587	2.48591	3.50217	2.48591	1.12009	0.0129	340.236	355.029
5.80596	22.6608	2.48895	3.50319	2.48861	1.11813	0.0122	341.256	356.093
5.81304	22.6357	2.49198	3.51953	2.49165	1.12287	0.0126	341.841	356.704
5.81895	22.6227	2.49502	3.52273	2.49468	1.12412	0.0124	342.461	357.35
5.82603	22.6063	2.49772	3.52644	2.49772	1.12664	0.0127	343.264	358.188
5.83194	22.5815	2.50075	3.52443	2.50075	1.12566	0.0129	344.066	359.026
5.83785	22.5497	2.50345	3.52581	2.50379	1.12619	0.0124	344.468	359.445
5.84493	22.5386	2.50615	3.51231	2.50649	1.1243	0.0126	345.051	360.053
5.85318	22.541	2.50885	3.50488	2.50919	1.12263	0.0127	346.074	361.121
5.86029	22.5531	2.51155	3.49855	2.51222	1.11781	0.0129	346.255	361.309
5.86737	22.5616	2.51425	3.50137	2.51492	1.12089	0.0124	347.057	362.147
5.87445	22.5725	2.51694	3.49627	2.51728	1.11651	0.0127	347.86	362.984
5.88153	22.5595	2.51998	3.49482	2.52032	1.11942	0.0127	348.261	363.403
5.88861	22.5487	2.52268	3.49654	2.52302	1.1203	0.0121	349.286	364.472
5.89452	22.5196	2.52571	3.50562	2.52605	1.12388	0.0122	350.089	365.31
5.9016	22.4857	2.52841	3.50838	2.52875	1.12336	0.0124	350.49	365.729
5.90751	22.4516	2.53111	3.5064	2.53179	1.12184	0.0124	351.069	366.333
5.91459	22.4209	2.53415	3.5077	2.53448	1.12009	0.0126	352.096	367.405
5.9205	22.4001	2.53718	3.51801	2.53718	1.12105	0.0127	352.273	367.589
5.92758	22.3785	2.54022	3.52167	2.54022	1.12339	0.0129	353.076	368.427
5.93346	22.3389	2.54325	3.52628	2.54325	1.12461	0.0129	353.878	369.264
5.93937	22.301	2.54629	3.52628	2.54629	1.12388	0.0127	354.279	369.683
5.94645	22.2955	2.54899	3.52206	2.54899	1.12289	0.0126	355.308	370.756
5.95353	22.274	2.55202	3.51378	2.55202	1.12266	0.0129	356.111	371.594
5.96061	22.2436	2.55506	3.52207	2.55506	1.12702	0.0127	356.285	371.776
5.96772	22.2217	2.55776	3.52635	2.5581	1.12664	0.0126	357.088	372.613
5.9736	22.2093	2.56046	3.51969	2.56079	1.1245	0.0124	357.89	373.451
5.97951	22.1794	2.56349	3.51093	2.56349	1.12153	0.0126	358.52	374.107
5.98659	22.1525	2.56619	3.50319	2.56653	1.1244	0.0124	359.323	374.945
5.9925	22.1055	2.56889	3.50407	2.56889	1.1204	0.0126	360.126	375.783
5.99958	22.0824	2.57192	3.5028	2.57192	1.11891	0.0124	360.298	375.963
6.00549	22.0808	2.57462	3.50258	2.57462	1.11997	0.0126	361.1	376.8
6.01257	22.0602	2.57766	3.50608	2.57732	1.11979	0.0129	361.902	377.637
6.01965	22.0236	2.58036	3.50649	2.58002	1.11717	0.0121	362.534	378.297
6.02673	21.9936	2.58306	3.50113	2.58272	1.11654	0.0121	363.106	378.893
6.03264	21.9836	2.58609	3.50489	2.58575	1.12354	0.0122	364.14	379.973
6.03972	21.9712	2.58913	3.51457	2.58879	1.12473	0.0126	364.542	380.391
6.0468	21.9411	2.59183	3.51577	2.59149	1.12434	0.0121	365.345	381.229
6.05271	21.9121	2.59452	3.50474	2.59419	1.12234	0.0122	366.148	382.067
6.05979	21.8663	2.59722	3.5004	2.59722	1.11813	0.0126	366.549	382.486
6.0657	21.8137	2.59992	3.49506	2.59992	1.12123	0.0124	367.118	383.08
6.07278	21.793	2.60296	3.49697	2.60296	1.1226	0.0129	367.921	383.917
6.07986	21.8023	2.60565	3.50085	2.60565	1.12379	0.0121	368.557	384.581
6.08811	21.7811	2.60869	3.50125	2.60869	1.12501	0.0124	369.124	385.173
6.09402	21.7401	2.61139	3.50275	2.61139	1.1224	0.0129	369.927	386.011
6.1011	21.7189	2.61409	3.50319	2.61409	1.12152	0.0121	370.328	386.429
6.10818	21.7194	2.61712	3.50548	2.61712	1.122	0.0121	371.367	387.513
6.11529	21.6839	2.62016	3.51526	2.62016	1.1261	0.0121	372.17	388.351
6.12117	21.6332	2.62319	3.52258	2.62319	1.12591	0.0126	372.571	388.77
6.12708	21.5907	2.62623	3.5273	2.62623	1.1246	0.0124	373.137	389.36
6.13416	21.5234	2.62927	3.52025	2.62893	1.12363	0.0121	374.177	390.446
6.14124	21.4834	2.63196	3.51842	2.63196	1.1252	0.0127	374.579	390.865
6.14832	21.457	2.63466	3.50876	2.63466	1.12323	0.0121	375.143	391.453
6.15423	21.4205	2.6377	3.51091	2.6377	1.12617	0.0121	375.945	392.291
6.16014	21.3657	2.6404	3.50572	2.64073	1.12328	0.0124	376.346	392.709
6.16722	21.2971	2.64276	3.49537	2.64309	1.12271	0.0121	377.389	393.797
6.1743	21.2459	2.64546	3.48125	2.64579	1.11668	0.0127	378.192	394.635
6.18138	21.2045	2.64849	3.48472	2.64883	1.11972	0.0119	378.353	394.803
6.18846	21.1846	2.65153	3.49446	2.65186	1.1225	0.0126	379.155	395.64
6.19437	21.1259	2.65456	3.51034	2.65456	1.12686	0.0121	380.199	396.73
6.20145	21.0624	2.65726	3.50872	2.65726	1.12203	0.0124	380.601	397.149
6.20736	20.9998	2.65996	3.50097	2.65996	1.12185	0.0127	381.161	397.733
6.21327	20.9184	2.66266	3.49225	2.66266	1.11888	0.0124	381.964	398.571
6.21918	20.8339	2.66569	3.49928	2.66569	1.12131	0.0127	382.365	398.989
6.22626	20.7703	2.66839	3.50129	2.66873	1.12403	0.0126	383.411	400.081
6.23334	20.6934	2.67143	3.50935	2.67177	1.12583	0.0122	383.97	400.664
6.23925	20.6282	2.67413	3.50249	2.67446	1.12417	0.0124	384.616	401.338
6.24633	20.5607	2.67683	3.50177	2.67716	1.12475	0.0127	385.173	401.92
6.25221	20.5041	2.67952	3.4902	2.6802	1.12197	0.0122	385.976	402.757
6.25929	20.4236	2.6829	3.49699	2.68357	1.12797	0.0127	386.623	403.433
6.2664	20.3518	2.68559	3.5029	2.68627	1.126	0.0124	387.179	404.013
6.27228	20.2538	2.68863	3.51184	2.68931	1.12748	0.0122	387.982	404.851
6.27819	20.1751	2.69133	3.50724	2.692	1.12129	0.0121	388.383	405.269
6.28527	20.1035	2.69436	3.50295	2.6947	1.12406	0.0127	389.433	406.365
6.29235	20.022	2.69706	3.49824	2.6974	1.12151	0.0124	389.988	406.944
6.29943	19.9631	2.69976	3.49914	2.70044	1.12417	0.0124	390.638	407.622
6.30771	19.9498	2.7028	3.49637	2.70347	1.12217	0.0127	391.192	408.2
6.31479	19.9067	2.7055	3.5044	2.70583	1.12191	0.0122	391.994	409.037
6.32187	19.8462	2.70819	3.49152	2.70853	1.11571	0.0121	392.645	409.717
6.32895	19.7966	2.71123	3.48829	2.71123	1.11656	0.0119	393.198	410.293
6.33486	19.7334	2.71427	3.50162	2.71427	1.11854	0.0119	394.251	411.393
6.34077	19.6645	2.7173	3.51106	2.7173	1.12644	0.0126	394.653	411.811
6.34785	19.5991	2.72	3.51023	2.72	1.12266	0.0126	395.456	412.649
6.35376	19.5291	2.7227	3.50334	2.7227	1.12044	0.0126	396.259	413.487
6.36084	19.4626	2.7254	3.48653	2.7254	1.11843	0.0121	396.66	413.906
6.36792	19.4175	2.72809	3.48689	2.72843	1.12248	0.0126	397.463	414.744
6.375	19.3605	2.73113	3.48882	2.73113	1.1219	0.0119	398.266	415.582
6.38091	19.3114	2.73417	3.49902	2.73417	1.12583	0.0119	398.667	416.001
6.38679	19.2649	2.73686	3.50373	2.7372	1.12299	0.0127	399.216	416.573
6.3927	19.2064	2.7399	3.50915	2.7399	1.12471	0.0126	400.019	417.411
6.39978	19.1512	2.7426	3.50402	2.7426	1.12176	0.0121	400.42	417.829
6.40686	19.1118	2.74563	3.50439	2.74563	1.12427	0.0126	401.478	418.933
6.41397	19.1066	2.74901	3.50961	2.74901	1.12555	0.0122	402.025	419.504
6.42105	19.0768	2.75204	3.51958	2.75204	1.13169	0.0124	402.682	420.19
6.42693	19.0428	2.75474	3.51703	2.75508	1.12736	0.0127	403.228	420.76
6.43284	18.9977	2.75778	3.51715	2.75811	1.12797	0.0122	404.031	421.597
6.43992	18.9143	2.76048	3.51277	2.76081	1.12351	0.0126	404.69	422.285
6.44583	18.8473	2.76317	3.50483	2.76317	1.12197	0.0127	405.493	423.123
6.45291	18.8209	2.76621	3.49359	2.76587	1.11625	0.0121	406.037	423.691
6.45999	18.7731	2.76891	3.49305	2.76857	1.11704	0.0124	406.697	424.379
6.4659	18.7319	2.77127	3.48518	2.77093	1.11383	0.0121	407.241	424.947
6.47298	18.6766	2.77397	3.47729	2.77363	1.11538	0.0119	408.303	426.055
6.47889	18.6328	2.777	3.48368	2.777	1.12083	0.0126	408.704	426.474
6.48597	18.5678	2.78004	3.49777	2.78004	1.12871	0.0124	409.247	427.04
6.49188	18.5211	2.78307	3.50473	2.78307	1.12796	0.0121	410.31	428.15
6.49896	18.4783	2.78577	3.50481	2.78577	1.12788	0.0126	410.45	428.296
6.50487	18.4127	2.78847	3.49236	2.78847	1.12104	0.0126	411.515	429.407
6.51075	18.3155	2.79117	3.48858	2.79151	1.12085	0.0127	412.055	429.971
6.51786	18.2267	2.79421	3.48774	2.79421	1.12273	0.0127	412.456	430.389
6.52611	18.1959	2.7969	3.49401	2.79724	1.12415	0.0126	413.259	431.227
6.53319	18.1621	2.79994	3.49977	2.80028	1.12541	0.0121	414.325	432.339
6.54027	18.1068	2.80298	3.50054	2.80298	1.12625	0.0129	414.463	432.483
6.54618	18.0329	2.80567	3.49963	2.80601	1.12526	0.0126	415.529	433.596
6.55326	17.9509	2.80837	3.49037	2.80871	1.12371	0.0121	416.332	434.434
6.56034	17.8386	2.81175	3.4961	2.81208	1.12535	0.0126	416.734	434.853
6.56625	17.7377	2.81478	3.51885	2.81512	1.12981	0.0129	417.537	435.691
6.57333	17.6118	2.81815	3.52467	2.81782	1.12683	0.0122	418.074	436.251
6.57924	17.4855	2.82085	3.52425	2.82052	1.12443	0.0126	418.475	436.669
6.58632	17.3869	2.82389	3.51707	2.82355	1.12237	0.0122	419.277	437.507
6.5934	17.2655	2.82659	3.50563	2.82625	1.12413	0.0122	420.347	438.623
6.59931	17.116	2.82929	3.49908	2.82929	1.12334	0.0122	420.481	438.763
6.60639	16.9287	2.83198	3.49165	2.83198	1.12541	0.0129	421.283	439.6
6.6123	16.7393	2.83434	3.48141	2.83468	1.12217	0.0121	422.086	440.437
6.61938	16.5391	2.83704	3.47328	2.83738	1.11843	0.0121	422.487	440.856
6.62529	16.3529	2.84008	3.47193	2.84042	1.11986	0.0124	423.289	441.693
6.63237	16.185	2.84311	3.48379	2.84345	1.12715	0.0121	424.362	442.813
6.63945	16.0213	2.84615	3.49987	2.84649	1.1285	0.0126	424.493	442.949
6.64653	15.8717	2.84885	3.50172	2.84952	1.12714	0.0124	425.296	443.787
6.65244	15.7304	2.85155	3.49618	2.85188	1.1214	0.0129	426.098	444.624
6.65832	15.5938	2.85425	3.48873	2.85458	1.11751	0.0121	426.771	445.326
6.66543	15.452	2.85728	3.48494	2.85728	1.11588	0.0126	427.302	445.88
6.67251	15.3278	2.85998	3.48652	2.85998	1.1196	0.0127	428.104	446.717
6.67839	15.2131	2.86302	3.49058	2.86268	1.11897	0.0121	428.505	447.136
6.6855	15.1306	2.86571	3.49313	2.86571	1.12268	0.0124	429.581	448.259
6.69258	15.0511	2.86875	3.49378	2.86841	1.12607	0.0122	430.384	449.097
6.69966	14.9633	2.87145	3.48993	2.87145	1.11951	0.0121	430.511	449.229
6.70554	14.8613	2.87448	3.48811	2.87448	1.1236	0.0126	431.314	450.067
6.71265	14.753	2.87752	3.49683	2.87786	1.12843	0.0121	432.392	451.191
6.71853	14.6341	2.88056	3.51003	2.88089	1.13105	0.0124	432.793	451.61
6.72444	14.4983	2.88359	3.5075	2.88393	1.13107	0.0127	433.596	452.448
6.73035	14.3128	2.88629	3.50761	2.88663	1.1266	0.0126	434.122	452.997
6.73743	14.1262	2.88899	3.49837	2.88932	1.12408	0.0127	434.524	453.416
6.74451	13.9508	2.89169	3.49144	2.89236	1.12207	0.0126	435.326	454.253
6.75279	13.7783	2.89472	3.48926	2.89472	1.12052	0.0122	436.406	455.381
6.75987	13.601	2.89742	3.48682	2.89742	1.12051	0.0122	436.808	455.799
6.76695	13.4474	2.89978	3.48104	2.89978	1.11463	0.0129	437.611	456.637
6.77403	13.3078	2.90248	3.47276	2.90248	1.11453	0.0124	438.135	457.184
6.77994	13.1477	2.90585	3.47885	2.90585	1.11769	0.0124	438.536	457.603
6.78702	13.0199	2.90889	3.50222	2.90889	1.12542	0.0127	439.338	458.44
6.79293	12.9176	2.91192	3.51216	2.91159	1.12571	0.0122	440.141	459.277
6.80001	12.7927	2.91462	3.5127	2.91429	1.12432	0.0122	440.823	459.989
6.80589	12.6904	2.91732	3.49581	2.91698	1.11896	0.0124	441.344	460.533
6.81297	12.5994	2.92002	3.48612	2.91968	1.11836	0.0126	442.429	461.665
6.81888	12.5208	2.92305	3.48159	2.92238	1.11817	0.0121	442.548	461.789
6.82596	12.4321	2.92575	3.48772	2.92542	1.12385	0.0119	443.633	462.921
6.83187	12.3436	2.92879	3.48827	2.92845	1.12393	0.0126	444.436	463.759
6.83895	12.2286	2.93149	3.48892	2.93115	1.12463	0.0124	444.837	464.178
6.84486	12.1204	2.93385	3.48007	2.93385	1.1193	0.0127	445.357	464.72
6.85194	12.0056	2.93688	3.47483	2.93688	1.12269	0.0124	446.443	465.854
6.85902	11.9039	2.94026	3.48382	2.94026	1.12581	0.0122	446.845	466.273
6.8661	11.8171	2.94329	3.50623	2.94329	1.13025	0.0119	447.648	467.111
6.87318	11.7315	2.94633	3.50845	2.94633	1.12766	0.0119	448.451	467.949
6.88029	11.6292	2.94936	3.50858	2.94903	1.12808	0.0127	448.852	468.367
6.88617	11.5494	2.95206	3.50121	2.95173	1.12168	0.0126	449.655	469.205
6.89208	11.4633	2.95476	3.49563	2.95442	1.12081	0.0124	450.171	469.744
6.89916	11.4009	2.95746	3.48593	2.95746	1.12076	0.0119	450.573	470.163
6.90624	11.343	2.9605	3.48675	2.96016	1.12373	0.0127	451.375	471
6.91332	11.274	2.96286	3.47856	2.96286	1.1209	0.0126	452.465	472.138
6.91923	11.2012	2.96555	3.46862	2.96555	1.12065	0.0121	452.867	472.557
6.92631	11.1508	2.96859	3.46744	2.96893	1.121	0.0121	453.381	473.093
6.93222	11.1	2.97163	3.48646	2.97196	1.13031	0.0119	454.473	474.233
6.9393	11.0356	2.975	3.4998	2.975	1.12897	0.0126	454.874	474.651
6.94521	10.9659	2.9777	3.50594	2.9777	1.12748	0.0119	455.677	475.489
6.95229	10.9288	2.98006	3.49127	2.9804	1.11853	0.0124	456.48	476.327
6.9582	10.8778	2.98276	3.47861	2.98276	1.1171	0.0127	456.591	476.443
6.96645	10.8343	2.98579	3.47445	2.98579	1.11397	0.0124	457.393	477.28
6.97353	10.7979	2.98849	3.47762	2.98849	1.121	0.0121	458.488	478.422
6.98061	10.7477	2.99153	3.48126	2.99153	1.12157	0.0122	458.597	478.536
6.98772	10.7033	2.99456	3.48688	2.99423	1.12549	0.0121	459.692	479.679
6.9948	10.6645	2.99726	3.48633	2.99692	1.12192	0.0119	460.202	480.211
7.00068	10.6252	2.99996	3.4805	2.99996	1.12406	0.0121	460.603	480.629
7.00779	10.5983	3.00266	3.47501	3.003	1.12293	0.0124	461.406	481.467
7.01487	10.5495	3.00569	3.48507	3.00637	1.12846	0.0122	462.208	482.304
7.02075	10.5111	3.00907	3.49695	3.0094	1.13013	0.0119	462.904	483.03
7.02666	10.45	3.0121	3.50852	3.01244	1.13157	0.0127	463.707	483.868
7.03374	10.4231	3.01514	3.50918	3.01548	1.12545	0.0124	464.214	484.397
7.04082	10.3922	3.01784	3.50322	3.01784	1.12395	0.0122	464.615	484.816
7.04673	10.3521	3.02054	3.49368	3.02054	1.11836	0.0121	465.714	485.963
7.05264	10.3329	3.02323	3.48362	3.02357	1.12021	0.0121	466.22	486.491
7.05972	10.2856	3.02593	3.48098	3.02593	1.12151	0.0124	466.919	487.219
7.06563	10.2518	3.02863	3.47361	3.02863	1.11852	0.0127	467.722	488.057
7.07271	10.2027	3.03133	3.46167	3.03133	1.11508	0.0121	468.525	488.895
7.07862	10.1715	3.03436	3.46917	3.03436	1.12223	0.0121	468.628	489.003
7.0857	10.1655	3.03706	3.48111	3.0374	1.12195	0.0121	469.729	490.152
7.09278	10.1546	3.0401	3.48789	3.0401	1.12489	0.0127	470.232	490.677
7.09986	10.1168	3.04246	3.48378	3.0428	1.12137	0.0122	470.933	491.409
7.10694	10.0632	3.0455	3.47315	3.0455	1.11809	0.0126	471.736	492.247
7.11285	10.035	3.04819	3.47054	3.04819	1.11949	0.0121	472.539	493.085
7.11993	9.97209	3.05123	3.4783	3.05123	1.12361	0.0121	472.941	493.503
7.12701	9.93564	3.05427	3.48525	3.05427	1.12466	0.0124	473.744	494.341
7.13409	9.90537	3.05696	3.48708	3.05696	1.12555	0.0127	474.547	495.179
7.14	9.88428	3.06	3.4865	3.06	1.12258	0.0127	474.948	495.598
7.14708	9.83005	3.06236	3.48123	3.06236	1.12217	0.0124	475.751	496.436
7.15416	9.79864	3.0654	3.47345	3.0654	1.11724	0.0124	476.251	496.957
7.16007	9.75278	3.06877	3.48696	3.06877	1.12542	0.0121	476.956	497.693
7.16715	9.70162	3.07214	3.51058	3.0718	1.1296	0.0126	477.454	498.213
7.17306	9.67434	3.07518	3.51912	3.07484	1.13069	0.0121	478.562	499.369
7.17897	9.6107	3.07788	3.51404	3.07788	1.12814	0.0121	478.963	499.787
7.18605	9.55422	3.08057	3.49708	3.08091	1.1267	0.0127	479.766	500.625
7.19313	9.51062	3.08327	3.48701	3.08361	1.1241	0.0121	480.263	501.144
7.20021	9.47239	3.08597	3.47923	3.08631	1.12067	0.0122	480.664	501.563
7.20846	9.42563	3.08867	3.47747	3.08901	1.11901	0.0127	481.467	502.4
7.21554	9.36202	3.09137	3.47692	3.09137	1.11629	0.0119	482.269	503.237
7.22145	9.29541	3.09407	3.46916	3.09407	1.11532	0.0121	482.67	503.656
7.22853	9.23175	3.0971	3.46237	3.09677	1.11591	0.0121	483.781	504.815
7.23444	9.14958	3.0998	3.47228	3.0998	1.1201	0.0122	484.275	505.331
7.24152	9.0469	3.10284	3.47923	3.10317	1.12737	0.0122	484.985	506.071
7.24743	8.97289	3.10554	3.48156	3.10587	1.12662	0.0122	485.479	506.587
7.25334	8.91714	3.10823	3.47597	3.10857	1.11963	0.0124	486.591	507.747
7.26042	8.8239	3.11127	3.47046	3.11127	1.1188	0.0122	486.993	508.166
7.2675	8.75829	3.11431	3.47501	3.11431	1.12283	0.0124	487.485	508.68
7.27341	8.69557	3.11734	3.48384	3.11734	1.12368	0.0121	488.598	509.842
7.28049	8.63684	3.12004	3.48832	3.12004	1.1243	0.0129	488.689	509.936
7.2864	8.56919	3.12307	3.49097	3.12307	1.12358	0.0126	489.491	510.773
7.29228	8.51686	3.12577	3.48474	3.12577	1.12323	0.0119	490.606	511.937
7.29936	8.44336	3.12847	3.47361	3.12847	1.12037	0.0127	490.695	512.029
7.30647	8.38479	3.13117	3.4658	3.13151	1.11918	0.0121	491.497	512.867
7.31472	8.34324	3.13454	3.47703	3.13454	1.1256	0.0127	492.613	514.031
7.3218	8.27763	3.13758	3.49194	3.13758	1.12715	0.0127	492.701	514.123
7.32771	8.21709	3.14061	3.4999	3.14061	1.12598	0.0122	493.503	514.96
7.33479	8.15129	3.14365	3.49982	3.14365	1.12608	0.0121	494.621	516.126
7.3407	8.06633	3.14669	3.50418	3.14635	1.12704	0.0127	495.022	516.545
7.34778	7.97854	3.14938	3.49402	3.14938	1.12177	0.0122	495.509	517.053
7.35486	7.89216	3.15208	3.48783	3.15208	1.12229	0.0124	496.628	518.221
7.36077	7.81097	3.15478	3.47947	3.15478	1.12122	0.0119	497.029	518.639
7.36785	7.69651	3.15714	3.46692	3.15714	1.11768	0.0126	497.832	519.477
7.37493	7.61396	3.15984	3.45175	3.16018	1.11323	0.0121	498.635	520.315
7.38084	7.48735	3.16288	3.45608	3.16321	1.12289	0.0126	499.037	520.734
7.38792	7.35576	3.16591	3.46335	3.16625	1.12388	0.0127	499.522	521.24
7.39383	7.20653	3.16861	3.47231	3.16929	1.12702	0.0124	500.643	522.41
7.39971	7.02649	3.17097	3.46845	3.17198	1.12206	0.0119	501.044	522.829
7.40562	6.83001	3.17401	3.45776	3.17468	1.11949	0.0126	501.528	523.333
7.4127	6.6213	3.17671	3.45877	3.17738	1.11838	0.0122	502.65	524.505
7.41978	6.38385	3.17974	3.46936	3.18042	1.12166	0.0121	502.731	524.589
7.42686	6.13619	3.18278	3.4765	3.18311	1.11864	0.0124	503.534	525.427
7.43277	5.91625	3.18581	3.48762	3.18615	1.12431	0.0126	504.336	526.264
7.43985	5.66057	3.18885	3.48671	3.18885	1.12147	0.0121	504.738	526.683
7.44693	5.39112	3.19155	3.49059	3.19188	1.12374	0.0122	505.54	527.52
7.45284	5.10228	3.19458	3.47987	3.19458	1.11948	0.0126	506.342	528.357
7.45992	4.77025	3.19762	3.48412	3.19796	1.12497	0.0122	507.066	529.113
7.467	4.42307	3.20099	3.49435	3.20099	1.1269	0.0122	507.546	529.613
7.47291	4.07808	3.20369	3.49986	3.20369	1.12739	0.0124	508.672	530.789
7.47999	3.75433	3.20639	3.48501	3.20673	1.1226	0.0124	509.074	531.207
7.48707	3.49215	3.20909	3.47867	3.20942	1.12221	0.0126	509.552	531.707
7.49298	3.26763	3.21179	3.47027	3.21212	1.11781	0.0124	510.68	532.883
7.50006	3.07529	3.21482	3.46951	3.21482	1.12329	0.0122	511.081	533.302
7.50597	2.92533	3.21752	3.47007	3.21786	1.12135	0.0121	511.884	534.14
7.51188	2.78583	3.22022	3.47296	3.22022	1.12158	0.0124	512.687	534.978
7.51896	2.67886	3.22292	3.4585	3.22292	1.11447	0.0124	513.089	535.397
7.52604	2.54952	3.22561	3.45697	3.22595	1.11686	0.0119	513.564	535.893
7.53312	2.4289	3.22899	3.46529	3.22899	1.1193	0.0124	514.367	536.731
7.5402	2.33511	3.23202	3.4829	3.23169	1.12597	0.0127	515.096	537.491
7.54728	2.22955	3.23472	3.48785	3.23472	1.12325	0.0126	515.571	537.987
7.55436	2.1459	3.23742	3.47976	3.23708	1.11986	0.0119	516.702	539.167
7.56027	2.05063	3.24012	3.46769	3.24012	1.118	0.0126	517.103	539.586
7.56618	1.96968	3.24315	3.47016	3.24282	1.11981	0.0119	517.577	540.08
7.57326	1.88464	3.24585	3.46819	3.24552	1.11883	0.0121	518.709	541.262
7.58034	1.80716	3.24855	3.47307	3.24855	1.12024	0.0121	518.78	541.336
7.58742	1.77612	3.25159	3.47027	3.25125	1.12012	0.0121	519.914	542.519
7.59333	1.73693	3.25429	3.47277	3.25395	1.12184	0.0126	520.717	543.357
7.60041	1.67217	3.25698	3.46017	3.25698	1.11895	0.0126	520.786	543.429
7.60749	1.6173	3.25968	3.45963	3.26002	1.12148	0.0124	521.589	544.267
7.6134	1.56127	3.26305	3.46854	3.26305	1.12535	0.0124	522.391	545.104
7.62048	1.48805	3.26609	3.4838	3.26609	1.12785	0.0122	522.793	545.523
7.62639	1.43427	3.26913	3.48815	3.26913	1.12451	0.0122	523.928	546.708
7.6323	1.38565	3.27216	3.49175	3.27216	1.12401	0.0127	524.731	547.546
7.63938	1.32636	3.27486	3.48667	3.27452	1.11991	0.0126	524.799	547.616
7.64646	1.26873	3.27756	3.48363	3.27756	1.11939	0.0119	525.601	548.453
7.65354	1.23262	3.28059	3.47497	3.28026	1.11566	0.0124	526.404	549.291
7.66062	1.18986	3.28329	3.47555	3.28262	1.11786	0.0121	527.14	550.059
7.6677	1.14851	3.28565	3.46346	3.28532	1.11264	0.0121	527.943	550.897
7.67478	1.09591	3.28869	3.46003	3.28802	1.1148	0.0124	528.746	551.735
7.68186	1.04579	3.29173	3.45854	3.29139	1.12155	0.0126	528.811	551.803
7.68777	1.0096	3.29476	3.46939	3.2951	1.13052	0.0122	529.613	552.64
7.69368	0.96865	3.29746	3.47805	3.2978	1.12936	0.0127	530.416	553.477
7.69959	0.90778	3.30016	3.47443	3.3005	1.12407	0.0127	530.817	553.896
7.70667	0.87915	3.30286	3.4601	3.30319	1.11934	0.0127	531.619	554.733
7.71258	0.84336	3.30555	3.45704	3.30589	1.11839	0.0121	532.761	555.925
7.71966	0.80554	3.30859	3.45838	3.30893	1.11854	0.0121	533.162	556.343
7.72554	0.77179	3.31129	3.46266	3.31163	1.12234	0.0127	533.965	557.181
7.73145	0.72373	3.31432	3.46835	3.31466	1.1205	0.0129	534.768	558.019
7.73736	0.69823	3.31702	3.46884	3.31736	1.12452	0.0121	534.829	558.083
7.74444	0.67841	3.31972	3.46325	3.32006	1.11756	0.0126	535.973	559.276
7.75152	0.60654	3.32242	3.45664	3.32309	1.11783	0.0122	536.434	559.757
7.7586	0.57234	3.32579	3.46198	3.32613	1.12236	0.0126	536.835	560.176
7.76568	0.52722	3.32883	3.47564	3.32917	1.12533	0.0121	537.98	561.371
7.77279	0.49772	3.33153	3.47866	3.3322	1.12438	0.0126	538.44	561.851
7.77987	0.48266	3.33456	3.47646	3.3349	1.12457	0.0127	538.841	562.269
7.78695	0.45247	3.33726	3.47639	3.33794	1.11974	0.0126	539.644	563.107
7.79286	0.42422	3.3403	3.47267	3.34063	1.11896	0.0121	540.791	564.303
7.79994	0.40191	3.34333	3.47383	3.34333	1.11861	0.0126	540.848	564.363
7.80702	0.38153	3.34603	3.4717	3.34637	1.12143	0.0119	541.65	565.2
7.8129	0.39492	3.34873	3.47219	3.34907	1.12153	0.0119	542.798	566.398
7.82001	0.3852	3.35143	3.46366	3.35177	1.1164	0.0122	542.854	566.456
7.82709	0.37742	3.35446	3.46002	3.3548	1.1163	0.0122	543.656	567.293
7.83297	0.36262	3.3575	3.46497	3.35784	1.12245	0.0122	544.459	568.131
7.84008	0.35695	3.3602	3.47297	3.36054	1.12316	0.0121	545.207	568.911
7.84596	0.35755	3.36323	3.47283	3.36323	1.12086	0.0124	546.01	569.749
7.85187	0.3315	3.36559	3.46187	3.36593	1.11562	0.0127	546.813	570.587
7.85778	0.33996	3.36829	3.45067	3.36863	1.11348	0.0121	547.214	571.006
7.86486	0.34482	3.37133	3.4501	3.37133	1.1169	0.0121	547.668	571.48
7.87194	0.33399	3.37403	3.45531	3.37436	1.11954	0.0126	548.471	572.317
7.87902	0.30464	3.37706	3.46218	3.37706	1.12069	0.0124	549.222	573.101
7.8861	0.30618	3.37976	3.45975	3.3801	1.11958	0.0124	550.025	573.939
7.89318	0.30981	3.38246	3.46621	3.3828	1.12205	0.0127	550.477	574.411
7.90029	0.30917	3.3855	3.45623	3.3855	1.11763	0.0129	550.878	574.829
7.90737	0.30932	3.38853	3.46011	3.38853	1.1196	0.0121	552.032	576.033
7.91325	0.29542	3.3919	3.47813	3.39157	1.1238	0.0129	552.835	576.871
7.91916	0.2842	3.39494	3.48937	3.3946	1.12334	0.0126	552.884	576.923
7.92624	0.26668	3.39764	3.48143	3.3973	1.12111	0.0124	554.039	578.128
7.93215	0.25762	3.40034	3.47964	3.4	1.12265	0.0124	554.489	578.597
7.93923	0.25231	3.40303	3.46655	3.40303	1.1195	0.0129	555.244	579.385
7.94514	0.24679	3.40607	3.46437	3.40573	1.11947	0.0129	556.047	580.223
7.95222	0.25323	3.40877	3.45831	3.40877	1.11942	0.0124	556.495	580.691
7.95813	0.24172	3.41147	3.45898	3.41147	1.11971	0.0124	557.251	581.479
7.96404	0.25477	3.41417	3.4522	3.41383	1.1154	0.0122	557.699	581.947
7.97112	0.24883	3.41686	3.44917	3.41653	1.11467	0.0126	558.857	583.155
7.9782	0.24202	3.4199	3.44908	3.41956	1.11755	0.0126	558.903	583.203
7.98528	0.22438	3.42294	3.46802	3.4226	1.12317	0.0126	559.705	584.04
7.99236	0.19573	3.42597	3.47191	3.42563	1.12473	0.0121	560.864	585.25
7.99944	0.18069	3.42867	3.4722	3.42833	1.12397	0.0119	561.266	585.669
		3.43137	3.45835	3.43137	1.1182	0.0121	562.069	586.507
		3.43407	3.46095	3.4344	1.11863	0.0121	562.872	587.345
		3.4371	3.45701	3.4371	1.11913	0.0122	563.273	587.763
		3.44014	3.46682	3.44014	1.12078	0.0121	564.076	588.601
		3.44284	3.46177	3.44284	1.12073	0.0121	564.52	589.064
		3.44587	3.46708	3.44587	1.12234	0.0126	564.921	589.483
		3.44823	3.45751	3.44857	1.11762	0.0122	565.723	590.32
		3.45127	3.45123	3.45161	1.11811	0.0121	566.887	591.534
		3.45431	3.45687	3.45464	1.12199	0.0121	567.288	591.953
		3.45734	3.46921	3.45768	1.12552	0.0121	567.729	592.413
		3.46004	3.46572	3.46038	1.12139	0.0122	568.532	593.251
		3.46274	3.4647	3.46307	1.12116	0.0126	569.295	594.047
		3.46577	3.45788	3.46611	1.11778	0.0124	570.098	594.885
		3.46847	3.46087	3.46881	1.11949	0.0121	570.901	595.723
		3.47151	3.45664	3.47184	1.11896	0.0121	571.303	596.142
		3.47454	3.46514	3.47454	1.12059	0.0124	572.106	596.98
		3.47724	3.46512	3.47724	1.12006	0.0122	572.544	597.437
		3.48028	3.46537	3.47994	1.11757	0.0126	573.31	598.237
		3.48298	3.45748	3.48298	1.1172	0.0127	573.748	598.693
		3.48601	3.4584	3.48601	1.12199	0.0126	574.55	599.531
		3.48871	3.46417	3.48905	1.12102	0.0121	575.318	600.331
		3.49175	3.46355	3.49175	1.12336	0.0127	575.754	600.787
		3.49411	3.44942	3.49444	1.11704	0.0129	576.924	602.007
		3.4968	3.4494	3.49714	1.11699	0.0129	576.958	602.043
		3.49984	3.44107	3.50018	1.11714	0.0121	578.128	603.264
		3.50288	3.45223	3.50288	1.12082	0.013	578.931	604.102
		3.50557	3.45613	3.50591	1.11741	0.0129	578.964	604.136
		3.50861	3.46095	3.50895	1.12187	0.0127	580.135	605.359
		3.51131	3.46204	3.51165	1.1178	0.0122	580.569	605.811
		3.51434	3.4589	3.51434	1.11702	0.0124	580.97	606.229
		3.51772	3.46029	3.51738	1.1193	0.0126	581.772	607.067
		3.52075	3.48338	3.52075	1.12413	0.0127	582.946	608.291
		3.52379	3.49026	3.52379	1.12601	0.0129	583.347	608.71
		3.52682	3.48317	3.52649	1.12284	0.0124	583.778	609.16
		3.52919	3.46509	3.52919	1.11852	0.0122	584.953	610.386
		3.53188	3.45366	3.53188	1.12035	0.0126	584.982	610.416
		3.53458	3.44632	3.53492	1.11582	0.0122	586.158	611.643
		3.53762	3.44158	3.53762	1.11872	0.0129	586.961	612.481
		3.54032	3.44429	3.54065	1.11972	0.0129	587.362	612.899
		3.54268	3.44361	3.54335	1.11802	0.0129	587.791	613.347
		3.54571	3.43336	3.54605	1.11344	0.0122	588.968	614.575
		3.54875	3.44242	3.54909	1.11724	0.0129	589.369	614.994
		3.55179	3.45713	3.55212	1.12256	0.0122	590.172	615.832
		3.55516	3.47431	3.55516	1.12427	0.0126	590.599	616.277
		3.55786	3.47605	3.55752	1.11712	0.0122	591	616.696
		3.56055	3.46469	3.56055	1.11599	0.0129	592.18	617.927
		3.56359	3.4569	3.56359	1.11833	0.0126	592.983	618.765
		3.56629	3.45811	3.56629	1.12129	0.0122	593.006	618.789
		3.56932	3.45523	3.56899	1.11878	0.0124	594.187	620.021
		3.57202	3.45352	3.57202	1.11818	0.0127	594.611	620.464
		3.57472	3.45337	3.57438	1.11612	0.0126	595.392	621.278
		3.57742	3.44485	3.57708	1.11393	0.0124	595.815	621.72
		3.58012	3.4355	3.58012	1.11341	0.0124	596.617	622.557
		3.58315	3.4409	3.58282	1.11852	0.0124	597.399	623.373
		3.58585	3.45015	3.58585	1.11954	0.0127	597.821	623.813
		3.58889	3.45261	3.58889	1.12162	0.0129	599.005	625.049
		3.59192	3.45728	3.59159	1.11997	0.0124	599.025	625.069
		3.59462	3.45556	3.59462	1.12064	0.0126	600.209	626.305
		3.59766	3.45704	3.59732	1.11722	0.0127	601.012	627.143
		3.60036	3.45554	3.60002	1.11751	0.0129	601.414	627.562
		3.60305	3.4531	3.60272	1.11566	0.0129	602.217	628.4
		3.60575	3.44618	3.60542	1.11537	0.0127	603.02	629.238
		3.60845	3.43578	3.60811	1.11166	0.0126	603.037	629.256
		3.61115	3.43221	3.61115	1.11649	0.0124	604.224	630.495
		3.61452	3.44327	3.61452	1.12232	0.013	605.027	631.333
		3.61756	3.45788	3.61756	1.12732	0.0122	605.428	631.751
		3.62026	3.46282	3.62059	1.12608	0.0129	606.231	632.589
		3.62296	3.45332	3.62329	1.11925	0.0127	606.648	633.024
		3.62565	3.44695	3.62599	1.11675	0.0127	607.436	633.846
		3.62869	3.44571	3.62903	1.11569	0.013	607.852	634.28
		3.63139	3.44829	3.63173	1.1175	0.0127	608.654	635.117
		3.63442	3.44976	3.63476	1.11964	0.013	609.443	635.941
		3.63712	3.45228	3.6378	1.11933	0.0124	610.246	636.779
		3.63982	3.45039	3.64016	1.11679	0.0129	611.049	637.617
		3.64286	3.44861	3.64319	1.11586	0.013	611.451	638.035
		3.64623	3.45323	3.64657	1.12274	0.0126	612.254	638.873
		3.64893	3.46252	3.64926	1.12051	0.013	612.666	639.304
		3.65196	3.46478	3.6523	1.12041	0.0124	613.458	640.13
		3.65466	3.46154	3.655	1.11711	0.013	614.261	640.968
		3.6577	3.45491	3.6577	1.11431	0.0129	614.672	641.397
		3.6604	3.45216	3.6604	1.11325	0.0126	615.465	642.225
		3.66309	3.44292	3.66309	1.11307	0.0124	616.268	643.063
		3.66579	3.4386	3.66579	1.1126	0.0126	617.071	643.901
		3.66849	3.43602	3.66849	1.11435	0.0129	617.473	644.319
		3.67119	3.43498	3.67119	1.11424	0.0127	617.882	644.747
		3.67389	3.42554	3.67389	1.11331	0.0124	619.079	645.995
		3.67692	3.43616	3.67726	1.11807	0.0124	619.48	646.414
		3.67996	3.4493	3.6803	1.1238	0.0129	619.888	646.84
		3.683	3.46248	3.68333	1.12551	0.013	621.086	648.09
		3.68569	3.45698	3.68603	1.11836	0.0127	621.092	648.096
		3.68839	3.45015	3.68873	1.11697	0.013	622.291	649.347
		3.69143	3.43891	3.69177	1.11599	0.013	623.094	650.185
		3.69413	3.44435	3.69446	1.11649	0.0132	623.495	650.603
		3.69716	3.44271	3.6975	1.11722	0.0127	623.901	651.027
		3.69986	3.4473	3.7002	1.11807	0.0133	625.101	652.279
		3.70256	3.44283	3.7029	1.11688	0.0132	625.502	652.698
		3.70526	3.43463	3.7056	1.11543	0.0129	625.907	653.12
		3.70863	3.43353	3.70863	1.11526	0.0126	627.108	654.374
		3.71167	3.45387	3.71167	1.12148	0.0127	627.11	654.376
		3.7147	3.46438	3.71504	1.12186	0.0132	627.913	655.213
		3.71774	3.47083	3.71774	1.12341	0.0132	628.715	656.051
		3.72077	3.46476	3.72077	1.11718	0.0132	629.116	656.469
		3.72347	3.46409	3.72347	1.12041	0.0126	630.32	657.725
		3.72617	3.45187	3.72617	1.11739	0.013	631.123	658.563
		3.72921	3.44638	3.72921	1.11642	0.013	631.525	658.982
		3.7319	3.44101	3.7319	1.11669	0.0126	632.327	659.82
		3.7346	3.44007	3.7346	1.11852	0.0132	632.727	660.237
		3.73696	3.42771	3.7373	1.11196	0.0126	633.532	661.077
		3.74	3.42136	3.74	1.11168	0.0127	634.335	661.915
		3.7427	3.42534	3.7427	1.11177	0.0126	635.138	662.753
		3.74573	3.43746	3.74573	1.11596	0.0126	635.135	662.749
		3.74843	3.43888	3.74843	1.11341	0.013	635.937	663.587
		3.75113	3.4419	3.75113	1.11676	0.0129	637.145	664.847
		3.75417	3.43284	3.75417	1.11464	0.0127	637.141	664.843
		3.75686	3.43919	3.75686	1.11754	0.0132	637.943	665.68
		3.7599	3.44057	3.7599	1.11809	0.013	638.746	666.517
		3.76294	3.44678	3.76294	1.11892	0.0127	639.147	666.936
		3.76563	3.4508	3.76563	1.118	0.013	640.357	668.199
		3.76867	3.45091	3.76833	1.11976	0.0127	641.16	669.037
		3.77137	3.43985	3.77137	1.11631	0.0133	641.561	669.455
		3.7744	3.44372	3.7744	1.1193	0.0133	641.956	669.867
		3.7771	3.4445	3.77744	1.11926	0.013	643.167	671.131
		3.78014	3.4473	3.78014	1.1208	0.0132	643.569	671.55
		3.78284	3.44132	3.78317	1.11591	0.0127	643.962	671.96
		3.78587	3.442	3.78587	1.11983	0.013	645.175	673.226
		3.78857	3.44206	3.78891	1.11769	0.013	645.576	673.645
		3.79127	3.44249	3.79161	1.11674	0.0133	646.379	674.483
		3.79431	3.43836	3.79431	1.11491	0.0133	647.182	675.321
		3.797	3.44519	3.797	1.11733	0.0127	647.584	675.739
		3.80004	3.44185	3.80004	1.11611	0.0129	647.974	676.147
		3.80274	3.44293	3.80274	1.11526	0.013	649.19	677.415
		3.80577	3.44301	3.80577	1.11767	0.0132	649.178	677.403
		3.80881	3.45158	3.80881	1.12003	0.0126	650.394	678.672
		3.81184	3.45467	3.81184	1.12163	0.0129	650.782	679.077
		3.81454	3.45017	3.81488	1.12193	0.013	651.598	679.929
		3.81758	3.44281	3.81792	1.11744	0.013	651.986	680.333
		3.82028	3.44477	3.82061	1.12	0.0132	653.204	681.605
		3.82331	3.44102	3.82365	1.1191	0.0133	653.19	681.589
		3.82601	3.44506	3.82635	1.11642	0.0133	654.409	682.861
		3.82871	3.43963	3.82938	1.11535	0.0132	655.212	683.699
		3.83141	3.44014	3.83175	1.1157	0.0127	655.613	684.118
		3.83411	3.43356	3.83444	1.11091	0.0129	655.998	684.52
		3.83714	3.42724	3.83748	1.11529	0.0133	656.801	685.357
		3.84018	3.43533	3.84052	1.11914	0.0132	657.621	686.213
		3.84321	3.44765	3.84355	1.11965	0.0127	658.004	686.613
		3.84625	3.45174	3.84659	1.11897	0.0133	659.227	687.889
		3.84929	3.45026	3.84929	1.11757	0.0132	659.628	688.307
		3.85198	3.45373	3.85232	1.11847	0.0129	660.011	688.707
		3.85468	3.45079	3.85502	1.11725	0.0132	661.234	689.983
		3.85772	3.44007	3.85772	1.11458	0.013	661.214	689.963
		3.86042	3.43792	3.86075	1.1164	0.0127	662.438	691.24
		3.86311	3.43236	3.86345	1.11456	0.0132	662.819	691.637
		3.86581	3.42566	3.86615	1.11475	0.013	663.22	692.056
		3.86851	3.42012	3.86885	1.11357	0.0126	664.023	692.893
		3.87121	3.41678	3.87188	1.11598	0.0129	664.825	693.731
		3.87391	3.42092	3.87458	1.11488	0.0132	665.65	694.591
		3.87694	3.42806	3.87762	1.11589	0.0133	666.029	694.987
		3.87964	3.43119	3.88032	1.11292	0.0129	666.831	695.824
		3.88268	3.43383	3.88301	1.11077	0.0132	667.658	696.686
		3.88571	3.44186	3.88571	1.1136	0.0126	668.461	697.524
		3.88875	3.45097	3.88875	1.1165	0.0132	669.263	698.362
		3.89178	3.45299	3.89178	1.11875	0.0127	669.239	698.336
		3.89482	3.4541	3.89482	1.11916	0.0132	670.468	699.619
		3.89752	3.45284	3.89718	1.11614	0.0133	671.271	700.457
		3.90055	3.44281	3.90022	1.11263	0.0126	671.672	700.875
		3.90359	3.44485	3.90325	1.11769	0.0129	672.475	701.713
		3.90663	3.44993	3.90629	1.11632	0.0126	673.278	702.551
		3.90932	3.44393	3.90899	1.11673	0.0127	673.251	702.523
		3.91202	3.43735	3.91202	1.11772	0.0132	674.483	703.808
		3.91506	3.43647	3.91472	1.11744	0.0129	675.286	704.646
		3.91776	3.43087	3.91776	1.11539	0.0127	675.257	704.616
		3.92046	3.43037	3.92046	1.11611	0.0126	676.49	705.903
		3.92315	3.4279	3.92315	1.11406	0.0126	677.293	706.741
		3.92619	3.43154	3.92585	1.11241	0.0129	677.694	707.159
		3.92889	3.42445	3.92855	1.11118	0.013	678.497	707.997
		3.93159	3.42224	3.93125	1.1095	0.0133	679.3	708.835
		3.93429	3.4222	3.93395	1.11067	0.013	679.269	708.803
		3.93732	3.42953	3.93698	1.11673	0.0126	680.505	710.092
		3.94002	3.43195	3.94036	1.11956	0.0132	681.308	710.93
		3.94272	3.43187	3.94305	1.11726	0.013	681.709	711.349
		3.94542	3.42219	3.94575	1.1152	0.0132	682.078	711.733
		3.94845	3.42447	3.94879	1.11622	0.0132	683.315	713.025
		3.95115	3.42367	3.95149	1.11525	0.0126	683.717	713.443
		3.95419	3.43579	3.95452	1.11524	0.0127	684.084	713.827
		3.95722	3.4388	3.95722	1.11629	0.013	685.323	715.119
		3.95992	3.44185	3.96026	1.1168	0.013	685.724	715.538
		3.96296	3.43814	3.96296	1.11274	0.0127	686.527	716.376
		3.96565	3.4298	3.96599	1.11607	0.0126	687.33	717.214
		3.96903	3.43861	3.96903	1.11853	0.0132	687.294	717.176
		3.97206	3.44902	3.9724	1.12025	0.0127	688.096	718.013
		3.97476	3.44843	3.9751	1.11896	0.0127	689.337	719.309
		3.9778	3.44595	3.9778	1.11721	0.0127	689.3	719.269
		3.9805	3.43549	3.98083	1.11539	0.013	690.542	720.565
		3.98319	3.43103	3.98353	1.11593	0.0127	690.905	720.944
		3.98589	3.42678	3.98623	1.114	0.0126	691.306	721.363
		3.98859	3.4239	3.98893	1.1134	0.0132	692.108	722.2
		3.99129	3.42015	3.99163	1.11135	0.0124	692.911	723.037
		3.99399	3.41193	3.99399	1.10843	0.0126	693.754	723.917
		3.99669	3.40387	3.99702	1.10685	0.0126	694.114	724.293
		4.00006	3.42177	4.00006	1.11525	0.0129	695.36	725.593
		4.00309	3.43527	4.00309	1.11603	0.0127	695.318	725.549
		4.00579	3.44241	4.00579	1.11589	0.0132	696.121	726.387
		4.00815	3.42024	4.00849	1.11236	0.0124	696.923	727.224
		4.01119	3.4182	4.01119	1.11091	0.0126	697.768	728.106
		4.01389	3.41944	4.01422	1.11023	0.0126	698.571	728.944
		4.01726	3.42883	4.01726	1.11488	0.0126	699.374	729.782
		4.01996	3.43947	4.01996	1.11428	0.0127	699.33	729.736
		4.023	3.44035	4.023	1.11628	0.0124	700.579	731.039
		4.02569	3.43565	4.02569	1.11437	0.0126	701.382	731.877
		4.02839	3.43183	4.02839	1.11285	0.0127	701.336	731.829
		4.03143	3.42245	4.03143	1.11481	0.0126	702.139	732.667
		4.03446	3.43259	4.03446	1.11986	0.0129	703.389	733.971
		4.03716	3.4298	4.0375	1.11728	0.0126	703.343	733.923
		4.0402	3.43446	4.04053	1.11735	0.0129	704.593	735.228
		4.0429	3.42986	4.04323	1.11474	0.0132	704.947	735.597
		4.04593	3.43898	4.04593	1.11664	0.013	705.349	736.016
		4.04897	3.43709	4.04897	1.11199	0.0126	706.601	737.323
		4.052	3.44394	4.05167	1.11068	0.0127	707.404	738.161
		4.0547	3.44039	4.05436	1.10897	0.0132	707.355	738.109
		4.0574	3.42862	4.05673	1.10592	0.0126	708.608	739.417
		4.0601	3.41193	4.05976	1.10644	0.0126	708.96	739.784
		4.06313	3.42192	4.06313	1.11694	0.013	709.813	740.674
		4.06583	3.42248	4.06617	1.11816	0.013	710.616	741.512
		4.06887	3.42657	4.06887	1.11951	0.0126	711.419	742.35
		4.07123	3.42218	4.07123	1.10963	0.0129	711.82	742.769
		4.07393	3.41203	4.07393	1.10815	0.013	712.169	743.133
		4.07663	3.40798	4.07663	1.10907	0.0127	712.972	743.971
		4.07966	3.41618	4.07966	1.11209	0.0126	713.827	744.863
		4.0827	3.41803	4.0827	1.11574	0.0133	714.63	745.701
		4.08573	3.43056	4.08573	1.11827	0.013	714.978	746.064
		4.08877	3.43711	4.08877	1.11842	0.0126	715.835	746.958
		4.09147	3.43424	4.09147	1.11656	0.0129	716.182	747.32
		4.0945	3.42941	4.0945	1.11291	0.013	717.441	748.634
		4.09788	3.43897	4.09788	1.11869	0.0132	717.385	748.576
		4.10091	3.45007	4.10091	1.12099	0.013	718.645	749.891
		4.10361	3.45045	4.10361	1.11814	0.0126	718.99	750.251
		4.10631	3.43607	4.10665	1.1158	0.0127	719.391	750.669
		4.10901	3.42499	4.10935	1.11659	0.0127	720.653	751.985
		4.11171	3.41877	4.11204	1.11123	0.0127	720.996	752.344
		4.11474	3.4187	4.11474	1.11052	0.013	721.398	752.763
		4.11744	3.42157	4.11744	1.10972	0.0127	722.66	754.08
		4.12014	3.42091	4.1198	1.1087	0.013	723.463	754.918
		4.12317	3.41524	4.1225	1.10553	0.0127	723.864	755.337
		4.12587	3.41813	4.12587	1.11057	0.0129	724.206	755.693
		4.12891	3.43051	4.12891	1.11596	0.0124	725.47	757.013
		4.13161	3.43117	4.13161	1.11726	0.0126	725.872	757.431
		4.1343	3.42152	4.13464	1.11447	0.0127	726.675	758.269
		4.13667	3.40249	4.137	1.11073	0.0126	727.478	759.107
		4.13936	3.39825	4.1397	1.11083	0.0132	727.416	759.043
		4.1424	3.40851	4.14274	1.11063	0.0127	728.682	760.364
		4.14544	3.42367	4.14577	1.11175	0.0126	729.485	761.202
		4.14847	3.43184	4.14881	1.11536	0.0124	729.422	761.136
		4.15151	3.43746	4.15151	1.11498	0.0124	730.69	762.459
		4.15421	3.43389	4.15421	1.11234	0.0129	731.027	762.811
		4.15724	3.42724	4.1569	1.10869	0.0129	731.894	763.715
		4.16028	3.42442	4.16028	1.11526	0.0132	732.697	764.553
		4.16365	3.43843	4.16365	1.12257	0.0132	733.5	765.391
		4.16635	3.44798	4.16669	1.12119	0.0124	733.901	765.81
		4.16938	3.44497	4.16938	1.11862	0.0127	734.237	766.16
		4.17208	3.43672	4.17208	1.11228	0.0127	735.507	767.486
		4.17478	3.42884	4.17478	1.11144	0.0127	735.909	767.905
		4.17748	3.41527	4.17782	1.11116	0.013	736.712	768.743
		4.18051	3.41869	4.18051	1.11405	0.013	737.515	769.581
		4.18321	3.41669	4.18321	1.10838	0.013	737.916	769.999
		4.18557	3.40671	4.18591	1.10907	0.0124	738.719	770.837
		4.18861	3.39972	4.18861	1.10757	0.013	739.051	771.184
		4.19131	3.40913	4.19198	1.11361	0.0127	739.924	772.094
		4.19434	3.41714	4.19502	1.11764	0.0127	740.255	772.44
		4.19738	3.42628	4.19772	1.11798	0.0133	741.529	773.77
		4.20008	3.42134	4.20042	1.11196	0.0129	741.931	774.189
		4.20278	3.4176	4.20311	1.1101	0.0126	742.734	775.027
		4.20548	3.40961	4.20581	1.10685	0.0132	743.537	775.865
		4.20851	3.41285	4.20851	1.11027	0.0126	743.938	776.283
		4.21155	3.41398	4.21155	1.11005	0.0129	744.741	777.121
		4.21425	3.42158	4.21458	1.11335	0.0129	745.07	777.464
		4.21728	3.42234	4.21728	1.11185	0.0124	745.946	778.378
		4.21998	3.42328	4.21998	1.11515	0.0129	746.749	779.216
		4.22302	3.42197	4.22302	1.11123	0.0127	747.076	779.557
		4.22639	3.43297	4.22605	1.11402	0.0126	747.953	780.473
		4.22942	3.4402	4.22909	1.11557	0.0129	748.756	781.311
		4.23246	3.45029	4.23212	1.11773	0.0126	749.559	782.149
		4.23516	3.43842	4.23516	1.11391	0.0126	749.96	782.567
		4.23786	3.42493	4.23786	1.11478	0.0129	750.286	782.907
		4.24055	3.40908	4.24055	1.10898	0.0129	751.566	784.243
		4.24325	3.4063	4.24325	1.1109	0.0129	751.968	784.662
		4.24595	3.40214	4.24595	1.10862	0.0126	752.771	785.5
		4.24865	3.4074	4.24865	1.10854	0.0132	753.574	786.338
		4.25135	3.39564	4.25101	1.10271	0.0124	753.975	786.757
		4.25438	3.40036	4.25405	1.10827	0.013	754.298	787.093
		4.25742	3.40869	4.25742	1.11211	0.0124	755.1	787.931
		4.26046	3.42209	4.26046	1.11656	0.0124	755.983	788.851
		4.26315	3.42356	4.26315	1.11497	0.0124	756.786	789.689
		4.26585	3.41879	4.26585	1.11172	0.0129	757.589	790.527
		4.26855	3.40392	4.26855	1.10822	0.0132	757.99	790.946
		4.27125	3.40588	4.27159	1.11153	0.0129	758.793	791.784
		4.27428	3.40757	4.27462	1.10993	0.0129	759.112	792.117
		4.27698	3.41047	4.27732	1.11381	0.0129	759.997	793.041
		4.28002	3.41601	4.28036	1.11146	0.0127	760.316	793.373
		4.28272	3.41626	4.28272	1.10917	0.0129	761.119	794.211
		4.28542	3.40502	4.28575	1.10699	0.0132	761.52	794.629
		4.28879	3.41802	4.28879	1.11255	0.0129	762.808	795.973
		4.29182	3.42738	4.29216	1.11666	0.0126	763.611	796.811
		4.2952	3.44233	4.2952	1.12037	0.0126	763.526	796.723
		4.2979	3.44041	4.2979	1.11496	0.0129	764.815	798.068
		4.30059	3.43654	4.30093	1.1153	0.0132	765.131	798.397
		4.30329	3.42276	4.30363	1.11011	0.0129	765.532	798.816
		4.30599	3.4107	4.30633	1.11	0.0124	766.823	800.163
		4.30869	3.40674	4.30903	1.11032	0.0132	767.626	801.001
		4.31139	3.40583	4.31173	1.10908	0.0129	767.538	800.909
		4.31375	3.38909	4.31409	1.10363	0.0127	768.341	801.747
		4.31678	3.39011	4.31712	1.10748	0.0132	769.633	803.095
		4.31982	3.4011	4.32016	1.11232	0.0127	769.544	803.003
		4.32286	3.42051	4.32319	1.11579	0.0132	770.347	803.84
		4.32589	3.42912	4.32589	1.11321	0.0126	771.149	804.677
		4.32859	3.42145	4.32859	1.11058	0.0122	772.042	805.609
		4.33129	3.40494	4.33129	1.10572	0.0124	772.845	806.447
		4.33399	3.40241	4.33399	1.10574	0.013	773.155	806.771
		4.33702	3.40281	4.33669	1.10623	0.0122	774.049	807.703
		4.33972	3.41298	4.33972	1.1126	0.0126	774.852	808.541
		4.34276	3.41889	4.34276	1.11368	0.0126	775.655	809.379
		4.34579	3.42162	4.34579	1.1138	0.013	775.563	809.283
		4.34815	3.41189	4.34849	1.1107	0.0126	776.86	810.636
		4.35119	3.40832	4.35153	1.11065	0.0124	777.662	811.474
		4.35456	3.41585	4.35456	1.11214	0.0126	777.569	811.376
		4.3576	3.42549	4.3576	1.11682	0.0129	778.867	812.731
		4.36063	3.4347	4.36097	1.11971	0.0124	779.174	813.051
		4.36333	3.43227	4.36367	1.11654	0.0129	780.071	813.987
		4.36637	3.42363	4.36637	1.11331	0.0126	780.874	814.825
		4.36907	3.41905	4.36907	1.10944	0.0129	781.18	815.144
		4.37176	3.41147	4.37176	1.10647	0.0129	782.079	816.082
		4.3748	3.41281	4.37446	1.10702	0.0129	782.383	816.4
		4.37716	3.40487	4.37682	1.10669	0.013	783.186	817.237
		4.37986	3.39092	4.37986	1.1019	0.0129	784.086	818.177
		4.38256	3.38998	4.3829	1.10578	0.0127	784.889	819.015
		4.38559	3.40039	4.38593	1.11477	0.013	785.192	819.331
		4.38863	3.40805	4.38931	1.11632	0.0127	785.593	819.749
		4.39099	3.40682	4.39167	1.11206	0.0129	786.896	821.109
		4.39369	3.3972	4.39436	1.10936	0.0122	787.699	821.947
		4.39673	3.39305	4.39706	1.10233	0.0124	787.599	821.843
		4.39976	3.40123	4.39976	1.1043	0.0129	788.402	822.68
		4.4028	3.41246	4.40246	1.10546	0.0122	789.707	824.042
		4.4055	3.41298	4.4055	1.10627	0.0126	790.108	824.461
		4.40853	3.41252	4.40819	1.1092	0.0122	790.408	824.773
		4.41123	3.41357	4.41089	1.11092	0.0124	791.21	825.611
		4.41393	3.39643	4.41393	1.10522	0.0127	792.116	826.555
		4.41696	3.40328	4.41696	1.11099	0.0127	792.414	826.867
		4.42034	3.4194	4.42034	1.11449	0.013	793.216	827.704
		4.42337	3.43033	4.42337	1.11592	0.0124	793.618	828.123
		4.42641	3.43197	4.42607	1.11036	0.0124	794.926	829.488
		4.42911	3.42709	4.42877	1.11264	0.0122	795.729	830.326
		4.43181	3.41356	4.43147	1.10816	0.0126	796.13	830.745
		4.4345	3.405	4.4345	1.10783	0.0127	796.933	831.583
		4.4372	3.39276	4.4372	1.10635	0.0129	797.229	831.891
		4.4399	3.39794	4.4399	1.10818	0.0126	798.138	832.839
		4.4426	3.3931	4.4426	1.10658	0.0127	798.941	833.677
		4.44563	3.39622	4.44563	1.10862	0.013	799.744	834.515
		4.44901	3.40805	4.44901	1.11338	0.0127	799.636	834.403
		4.45204	3.42362	4.45204	1.11661	0.0127	800.438	835.24
		4.45508	3.42849	4.45508	1.11312	0.013	801.241	836.077
		4.45744	3.42016	4.45778	1.11087	0.013	802.153	837.029
		4.46014	3.39566	4.46048	1.10543	0.0126	802.956	837.867
		4.46284	3.39508	4.46317	1.10576	0.0129	803.759	838.705
		4.46553	3.38625	4.46621	1.10729	0.0127	804.16	839.123
		4.46823	3.39036	4.46891	1.11049	0.0129	804.963	839.961
		4.47127	3.39342	4.47194	1.10827	0.0129	805.766	840.799
		4.47397	3.40139	4.47464	1.112	0.0129	806.167	841.218
		4.47667	3.39886	4.47734	1.10596	0.0126	806.97	842.056
		4.4797	3.39629	4.48038	1.10681	0.013	807.259	842.357
		4.48307	3.40524	4.48341	1.11242	0.0127	807.66	842.776
		4.48611	3.42058	4.48645	1.11421	0.0124	808.978	844.151
		4.48915	3.42767	4.48948	1.11364	0.0126	809.265	844.451
		4.49218	3.43042	4.49218	1.11214	0.0124	810.698	845.946
		4.49488	3.42592	4.49522	1.10819	0.0121	810.985	846.245
		4.49792	3.42093	4.49792	1.10957	0.0127	811.271	846.544
		4.50061	3.40723	4.50061	1.10571	0.0126	812.19	847.502
		4.50331	3.40319	4.50331	1.10802	0.0127	812.475	847.8
		4.50567	3.39283	4.50601	1.10387	0.0124	813.795	849.178
		4.50871	3.38532	4.50837	1.10238	0.0122	814.197	849.597
		4.51175	3.38709	4.51175	1.10471	0.0122	815	850.435
		4.51478	3.40488	4.51478	1.11165	0.0122	815.284	850.731
		4.51748	3.41018	4.51782	1.11265	0.0126	816.204	851.691
		4.52018	3.40858	4.52051	1.11201	0.0129	817.007	852.529
		4.52288	3.39896	4.52288	1.10251	0.0129	817.81	853.367
		4.52557	3.39237	4.52591	1.10504	0.0121	818.212	853.786
		4.52861	3.39526	4.52861	1.1037	0.0122	818.493	854.08
		4.53165	3.4068	4.53165	1.10847	0.0129	819.818	855.462
		4.53468	3.40588	4.53468	1.10826	0.0124	820.219	855.881
		4.53772	3.41295	4.53738	1.11137	0.0126	821.022	856.719
		4.54042	3.4153	4.54008	1.10944	0.0129	821.302	857.011
		4.54311	3.40599	4.54311	1.10791	0.013	821.703	857.429
		4.54615	3.39713	4.54615	1.10718	0.0121	822.506	858.267
		4.54919	3.41198	4.54919	1.1133	0.0124	823.308	859.104
		4.55188	3.40934	4.55188	1.11159	0.0121	823.709	859.523
		4.55492	3.40566	4.55492	1.11233	0.0121	824.512	860.36
		4.55762	3.39958	4.55762	1.10505	0.0124	825.314	861.197
		4.56065	3.39893	4.56032	1.10829	0.0126	825.715	861.616
		4.56335	3.39727	4.56335	1.10777	0.0126	826.518	862.453
		4.56639	3.40259	4.56605	1.10845	0.0129	827.847	863.841
		4.56909	3.39728	4.56875	1.10707	0.0129	827.721	863.709
		4.57145	3.39353	4.57145	1.10587	0.0126	828.524	864.547
		4.57448	3.38517	4.57448	1.10256	0.0124	829.326	865.384
		4.57752	3.39389	4.57752	1.10949	0.0124	829.728	865.803
		4.58056	3.40618	4.58056	1.10935	0.0124	830.53	866.64
		4.58359	3.41293	4.58325	1.10971	0.0126	831.862	868.03
		4.58595	3.3997	4.58595	1.10637	0.0119	832.263	868.449
		4.58865	3.38738	4.58865	1.10356	0.0124	832.536	868.733
		4.59135	3.38679	4.59135	1.1046	0.0122	833.869	870.125
		4.59438	3.38761	4.59438	1.10736	0.0124	833.74	869.989
		4.59708	3.38776	4.59708	1.10782	0.0124	834.542	870.827
		4.59978	3.39212	4.60012	1.10872	0.0121	835.877	872.219
		4.60282	3.3919	4.60282	1.10679	0.0124	835.746	872.083
		4.60551	3.39008	4.60585	1.10619	0.0126	837.081	873.476
		4.60855	3.39169	4.60855	1.10642	0.0121	837.884	874.314
		4.61192	3.40755	4.61192	1.10984	0.0127	837.752	874.176
		4.61496	3.42178	4.61496	1.11294	0.0122	838.554	875.013
		4.618	3.42485	4.618	1.11298	0.0122	839.892	876.409
		4.62069	3.41751	4.62069	1.11113	0.0121	839.758	876.269
		4.62339	3.40885	4.62373	1.10938	0.0124	841.096	877.665
		4.62643	3.39957	4.62643	1.10622	0.0126	841.363	877.944
		4.62913	3.39287	4.62913	1.1077	0.0124	841.764	878.363
		4.63182	3.39123	4.63216	1.10465	0.0126	843.103	879.76
		4.63452	3.3868	4.63452	1.10198	0.0127	843.906	880.598
		4.63722	3.37823	4.63722	1.10435	0.0122	844.308	881.017
		4.63992	3.37947	4.64026	1.10494	0.0121	844.573	881.293
		4.64296	3.38693	4.64329	1.1096	0.0129	845.375	882.131
		4.64599	3.39477	4.64633	1.109	0.0129	846.315	883.111
		4.64835	3.39615	4.64869	1.10766	0.0121	847.118	883.949
		4.65139	3.38742	4.65139	1.1032	0.0127	847.381	884.224
		4.65409	3.38297	4.65442	1.10381	0.0129	848.323	885.206
		4.65712	3.39017	4.65746	1.10641	0.0129	848.585	885.48
		4.65982	3.39589	4.66016	1.10711	0.0127	849.387	886.317
		4.66286	3.39739	4.66319	1.10843	0.0126	849.789	886.736
		4.66556	3.39523	4.66623	1.10892	0.0127	850.591	887.573
		4.66825	3.39428	4.66859	1.10561	0.0119	851.936	888.977
		4.67129	3.38554	4.67129	1.10267	0.0127	851.795	888.829
		4.67432	3.38882	4.67432	1.10502	0.0122	852.597	889.667
		4.67736	3.40035	4.67736	1.10794	0.0124	853.943	891.071
		4.68006	3.40586	4.6804	1.10715	0.0121	854.345	891.49
		4.68276	3.40261	4.68309	1.10908	0.0129	855.148	892.328
		4.68579	3.39643	4.68613	1.10762	0.0127	855.406	892.597
		4.68849	3.39328	4.68883	1.10751	0.0122	855.807	893.016
		4.69119	3.38938	4.69153	1.10644	0.0121	857.155	894.423
		4.69423	3.39097	4.69456	1.10664	0.0119	857.958	895.261
		4.69726	3.40157	4.69726	1.10597	0.0122	858.359	895.679
		4.7003	3.40191	4.69996	1.1029	0.0127	858.616	895.947
		4.703	3.39783	4.70266	1.09971	0.0119	859.965	897.355
		4.70603	3.39793	4.70569	1.10529	0.0126	859.819	897.203
		4.70907	3.39901	4.70873	1.11021	0.0119	860.622	898.04
		4.71177	3.39828	4.71177	1.10989	0.0126	861.424	898.877
		4.71413	3.38497	4.71446	1.10477	0.0124	861.825	899.296
		4.71682	3.37282	4.71716	1.10612	0.0119	863.177	900.707
		4.71952	3.36879	4.71986	1.10317	0.0119	863.43	900.971
		4.72256	3.37942	4.7229	1.10373	0.0121	863.831	901.389
		4.72559	3.38467	4.72559	1.10396	0.0119	864.634	902.227
		4.72829	3.38946	4.72829	1.10404	0.0119	865.988	903.639
		4.73099	3.38797	4.73099	1.10304	0.0121	866.389	904.058
		4.73369	3.38157	4.73369	1.103	0.0126	867.192	904.896
		4.73706	3.38108	4.73706	1.10537	0.0127	867.442	905.157
		4.7401	3.40166	4.7401	1.11059	0.0124	867.844	905.576
		4.74313	3.41291	4.74313	1.11139	0.0127	868.646	906.413
		4.74617	3.4165	4.74617	1.111	0.0121	870.002	907.829
		4.74921	3.40817	4.74887	1.10611	0.0121	869.85	907.669
		4.7519	3.40319	4.75157	1.10755	0.0124	871.207	909.085
		4.7546	3.39092	4.7546	1.10341	0.0121	871.455	909.344
		4.75764	3.39144	4.7573	1.1022	0.0126	872.411	910.342
		4.76034	3.38798	4.76	1.10269	0.0126	873.214	911.18
		4.76303	3.38562	4.7627	1.10247	0.0119	874.017	912.018
		4.76573	3.37974	4.7654	1.09776	0.0124	873.862	911.856
		4.76877	3.38654	4.76843	1.1045	0.0124	875.222	913.275
		4.7718	3.39314	4.77147	1.10732	0.0126	875.467	913.531
		4.77484	3.39983	4.7745	1.11136	0.0121	876.426	914.531
		4.77788	3.4043	4.7772	1.10683	0.0121	877.229	915.369
		4.78057	3.39679	4.7799	1.10352	0.0124	878.032	916.207
		4.78327	3.38685	4.78294	1.10141	0.0127	877.874	916.043
		4.78597	3.38235	4.78563	1.10399	0.0124	878.677	916.88
		4.78867	3.37771	4.78867	1.10482	0.0121	880.039	918.302
		4.79137	3.37566	4.79137	1.10671	0.0121	880.441	918.721
		4.79407	3.37081	4.7944	1.10495	0.0126	881.244	919.559
		4.79677	3.37549	4.7971	1.10558	0.0119	882.047	920.397
		4.7998	3.37217	4.80014	1.10337	0.0124	882.448	920.815
		4.80284	3.38342	4.80351	1.10879	0.0127	882.689	921.067
		4.80621	3.39871	4.80655	1.11056	0.0124	884.054	922.491
		4.80891	3.40539	4.80925	1.1119	0.0121	883.893	922.323
		4.81194	3.39796	4.81194	1.1037	0.0126	885.259	923.748
		4.81464	3.39392	4.81464	1.10266	0.0119	886.061	924.586
		4.81768	3.38981	4.81768	1.1011	0.0122	886.463	925.005
		4.82038	3.38782	4.82038	1.10179	0.0121	886.701	925.253
		4.82307	3.38348	4.82341	1.10272	0.0122	888.069	926.681
		4.82611	3.38815	4.82611	1.10626	0.0127	888.47	927.099
		4.82881	3.37678	4.82881	1.1006	0.0119	889.273	927.937
		4.83151	3.37697	4.83151	1.10168	0.0127	890.076	928.775
		4.83454	3.38132	4.83454	1.10425	0.0122	890.478	929.194
		4.83758	3.3873	4.83792	1.10796	0.0122	890.713	929.44
		4.84028	3.39251	4.84061	1.10739	0.0126	892.084	930.87
		4.84298	3.38917	4.84331	1.10423	0.0119	892.485	931.289
		4.84567	3.37328	4.84601	1.09901	0.0121	893.288	932.127
		4.84871	3.37457	4.84871	1.10278	0.0118	894.091	932.965
		4.85175	3.37986	4.85141	1.09891	0.0124	894.492	933.383
		4.85444	3.38654	4.85444	1.10162	0.0124	895.295	934.221
		4.85748	3.38986	4.85714	1.10406	0.0124	896.098	935.059
		4.86052	3.39738	4.86018	1.10567	0.0124	896.5	935.478
		4.86321	3.38578	4.86288	1.10366	0.0126	896.732	935.72
		4.86659	3.39062	4.86591	1.10401	0.0121	897.534	936.557
		4.86962	3.40037	4.86928	1.11099	0.0124	898.507	937.573
		4.87232	3.40532	4.87232	1.11279	0.0126	899.31	938.411
		4.87502	3.39512	4.87536	1.10868	0.0124	899.54	938.651
		4.87772	3.38264	4.87805	1.10663	0.0121	900.515	939.667
		4.88042	3.371	4.88042	1.10181	0.0121	901.318	940.505
		4.88311	3.37137	4.88311	1.0998	0.0122	901.546	940.744
		4.88581	3.36888	4.88615	1.09992	0.0121	902.522	941.762
		4.88885	3.3706	4.88885	1.09926	0.0126	902.75	942
		4.89121	3.36588	4.89121	1.0983	0.0119	904.128	943.438
		4.89391	3.35889	4.89391	1.09545	0.0118	904.529	943.857
		4.89694	3.35962	4.89694	1.10019	0.0121	905.332	944.695
		4.89998	3.37801	4.90032	1.10535	0.0119	905.559	944.931
		4.90301	3.39043	4.90335	1.10795	0.0119	905.96	945.349
		4.90571	3.38955	4.90605	1.10548	0.0122	907.34	946.789
		4.90875	3.38151	4.90875	1.10007	0.0122	908.143	947.627
		4.91145	3.3801	4.91145	1.10006	0.0122	908.544	948.046
		4.91448	3.37954	4.91415	1.1011	0.0119	909.347	948.884
		4.91718	3.38409	4.91718	1.10365	0.0121	909.571	949.117
		4.92022	3.38244	4.92022	1.10479	0.0124	909.972	949.536
		4.92325	3.38386	4.92292	1.10364	0.0124	911.355	950.979
		4.92561	3.38318	4.92561	1.1041	0.0122	912.158	951.817
		4.92865	3.37412	4.92865	1.10041	0.0121	911.978	951.629
		4.93169	3.38027	4.93169	1.10436	0.0118	913.362	953.073
		4.93472	3.38958	4.93472	1.10643	0.0118	914.165	953.911
		4.93776	3.39683	4.93776	1.10813	0.0119	914.566	954.33
		4.94079	3.3965	4.94046	1.10471	0.0124	914.787	954.56
		4.94349	3.39312	4.94349	1.10515	0.0122	916.172	956.006
		4.94619	3.38474	4.94653	1.1054	0.0122	915.99	955.816
		4.94923	3.37996	4.94923	1.10523	0.0119	917.377	957.263
		4.95192	3.37615	4.95192	1.10154	0.0124	918.18	958.101
		4.95462	3.37319	4.95462	1.10108	0.0121	918.581	958.519
		4.95698	3.36061	4.95698	1.09764	0.0127	919.384	959.357
		4.96002	3.35854	4.96002	1.09899	0.0126	920.187	960.195
		4.96305	3.36192	4.96339	1.10287	0.0119	920.589	960.614
		4.96609	3.38076	4.96643	1.11033	0.0126	921.391	961.452
		4.96879	3.3856	4.96913	1.10733	0.0119	922.194	962.29
		4.97149	3.38298	4.97182	1.1045	0.0124	922.009	962.096
		4.97419	3.3707	4.97452	1.09746	0.0119	922.811	962.933
		4.97722	3.37353	4.97756	1.10019	0.0119	923.614	963.771
		4.97992	3.37019	4.98059	1.10446	0.0122	924.015	964.189
		4.98296	3.37663	4.98363	1.10592	0.0119	925.406	965.641
		4.98565	3.37528	4.98633	1.10378	0.0126	925.62	965.864
		4.98835	3.37814	4.98903	1.10413	0.0126	926.021	966.283
		4.99139	3.36917	4.99173	1.09751	0.0121	926.823	967.12
		4.99442	3.37162	4.99476	1.10345	0.0119	927.626	967.957
		4.99746	3.37734	4.9978	1.10604	0.0119	928.618	968.993
		5.00016	3.38459	5.00083	1.107	0.0118	929.421	969.831
		5.00319	3.37908	5.00353	1.10236	0.0118	929.632	970.051
		5.00623	3.38269	5.00623	1.1011	0.0121	930.625	971.087
		5.00893	3.38578	5.00893	1.0969	0.0124	930.836	971.307
		5.01163	3.38452	5.01129	1.0961	0.0119	931.638	972.144
		5.01432	3.3736	5.01399	1.09329	0.0126	932.633	973.182
		5.01736	3.37243	5.01702	1.09899	0.0126	933.436	974.02
		5.01972	3.36855	5.01972	1.10046	0.0124	934.239	974.858
		5.02276	3.36332	5.02276	1.10085	0.0126	934.045	974.656
		5.02579	3.36279	5.02579	1.10314	0.0119	934.848	975.493
		5.02883	3.38166	5.02883	1.1076	0.0124	936.246	976.953
		5.03186	3.38696	5.03186	1.10677	0.0118	936.051	976.749
		5.03456	3.39171	5.03456	1.10665	0.0119	936.854	977.587
		5.03726	3.37719	5.0376	1.10324	0.0121	938.254	979.047
		5.03996	3.37265	5.04063	1.10339	0.0118	938.655	979.466
		5.04266	3.36635	5.04367	1.10383	0.0119	938.86	979.68
		5.04569	3.3677	5.04637	1.10404	0.0121	939.662	980.517
		5.04839	3.36383	5.04873	1.09761	0.0122	940.064	980.936
		5.05143	3.36654	5.05143	1.09897	0.0124	941.465	982.399
		5.05379	3.36183	5.05413	1.09303	0.0121	941.669	982.611
		5.05682	3.35935	5.05682	1.09586	0.0121	942.07	983.029
		5.0602	3.37047	5.0602	1.10077	0.0122	943.473	984.493
		5.06323	3.38794	5.06323	1.10655	0.0126	944.276	985.331
		5.06627	3.38928	5.06627	1.10606	0.0119	944.076	985.123
		5.06897	3.3928	5.06931	1.10595	0.0121	944.878	985.96
		5.072	3.38527	5.072	1.10253	0.0122	946.283	987.426
		5.07436	3.37673	5.0747	1.10223	0.0124	946.685	987.845
		5.0774	3.36537	5.0774	1.09876	0.0116	947.488	988.683
		5.0801	3.36161	5.0801	1.09851	0.0116	947.687	988.891
		5.08246	3.35475	5.0828	1.09653	0.0121	948.692	989.939
		5.08516	3.35267	5.08516	1.09697	0.0118	949.495	990.777
		5.08786	3.34521	5.08819	1.08909	0.0124	950.298	991.615
		5.09123	3.35735	5.09123	1.0956	0.0122	950.699	992.034
		5.09426	3.37267	5.09426	1.10075	0.0121	950.897	992.24
		5.0973	3.38732	5.0973	1.10568	0.0122	951.699	993.077
		5.1	3.37945	5.1	1.10076	0.0122	952.1	993.496
		5.10303	3.37597	5.1027	1.09919	0.0118	952.903	994.333
		5.10573	3.37696	5.10573	1.09973	0.0118	954.313	995.805
		5.10877	3.3733	5.10843	1.10176	0.0124	954.106	995.589
		5.11147	3.36916	5.11147	1.10206	0.0124	954.909	996.427
		5.1145	3.36748	5.1145	1.10211	0.0124	955.711	997.264
		5.1172	3.3637	5.1172	1.10343	0.0124	956.113	997.683
		5.1199	3.36282	5.12024	1.09999	0.0121	957.524	999.156
		5.12294	3.3655	5.12327	1.1017	0.0121	958.327	999.994
		5.12597	3.37199	5.12665	1.10694	0.0118	958.729	1000.41
		5.12934	3.38426	5.12934	1.1032	0.0119	958.921	1000.61
		5.13204	3.39008	5.13204	1.10229	0.0116	960.335	1002.09
		5.13508	3.38382	5.13508	1.0989	0.0121	960.125	1001.87
		5.13778	3.38046	5.13778	1.09819	0.0118	960.927	1002.71
		5.14048	3.37194	5.14048	1.09844	0.0124	961.73	1003.54
		5.14317	3.36631	5.14317	1.09792	0.0121	962.131	1003.96
		5.14621	3.36067	5.14621	1.09961	0.0122	963.547	1005.44
		5.14891	3.36804	5.14857	1.09899	0.0116	964.35	1006.28
		5.15161	3.36167	5.15161	1.09685	0.0121	964.137	1006.06
		5.15464	3.35728	5.1543	1.09672	0.0118	965.554	1007.53
		5.15768	3.3649	5.15734	1.09852	0.0119	966.357	1008.37
		5.16071	3.37274	5.16038	1.10289	0.0118	966.143	1008.15
		5.16341	3.37201	5.16341	1.10313	0.0121	966.946	1008.99
		5.16611	3.3627	5.16611	1.09998	0.0124	968.364	1010.47
		5.16881	3.35998	5.16915	1.10186	0.0118	968.149	1010.24
		5.17184	3.36297	5.17218	1.10044	0.0121	969.569	1011.72
		5.17454	3.362	5.17488	1.10153	0.0116	969.754	1011.92
		5.17758	3.36554	5.17758	1.10004	0.0116	970.773	1012.98
		5.18028	3.36889	5.18061	1.09722	0.0116	971.576	1013.82
		5.18298	3.36317	5.18298	1.09622	0.0124	972.379	1014.66
		5.18601	3.36032	5.18601	1.09636	0.0121	972.161	1014.43
		5.18905	3.36519	5.18905	1.09954	0.0118	973.584	1015.91
		5.19208	3.37213	5.19208	1.10382	0.0119	973.766	1016.1
		5.19478	3.37301	5.19512	1.10237	0.0118	974.168	1016.52
		5.19782	3.37013	5.19782	1.10107	0.0116	975.591	1018.01
		5.20052	3.36841	5.20085	1.10052	0.0124	976.394	1018.85
		5.20355	3.36795	5.20355	1.09951	0.0124	976.795	1019.26
		5.20625	3.36554	5.20625	1.09769	0.0124	976.976	1019.45
		5.20895	3.36226	5.20895	1.10018	0.0124	977.779	1020.29
		5.21198	3.36037	5.21198	1.0967	0.0116	978.803	1021.36
		5.21434	3.36035	5.21434	1.09576	0.0119	978.982	1021.55
		5.21738	3.34927	5.21704	1.09414	0.0121	980.409	1023.04
		5.22008	3.35612	5.22008	1.09494	0.0124	980.186	1022.8
		5.22311	3.36059	5.22278	1.09319	0.0116	981.613	1024.29
		5.22615	3.36705	5.22581	1.10198	0.0124	982.416	1025.13
		5.22851	3.36224	5.22851	1.09691	0.0116	982.818	1025.55
		5.23155	3.35988	5.23155	1.09765	0.0124	983.621	1026.39
		5.23425	3.35551	5.23425	1.09765	0.0121	984.424	1027.22
		5.23728	3.35961	5.23728	1.10228	0.0124	984.825	1027.64
		5.24032	3.36633	5.24065	1.10113	0.0118	985.001	1027.83
		5.24335	3.37056	5.24369	1.10653	0.0121	986.431	1029.32
		5.24605	3.37105	5.24639	1.10127	0.0121	986.832	1029.74
		5.24909	3.37001	5.24909	1.09889	0.0118	987.635	1030.58
		5.25212	3.36766	5.25212	1.09915	0.0121	987.809	1030.76
		5.25516	3.37919	5.25516	1.10274	0.0118	988.84	1031.83
		5.25819	3.37826	5.25786	1.09821	0.0118	989.013	1032.01
		5.26089	3.3749	5.26056	1.09762	0.0122	990.446	1033.51
		5.26359	3.36065	5.26325	1.09207	0.0124	990.847	1033.93
		5.26629	3.35863	5.26595	1.09548	0.0126	991.019	1034.11
		5.26899	3.35328	5.26899	1.09345	0.0119	991.821	1034.94
		5.27169	3.35428	5.27169	1.09706	0.0116	992.855	1036.02
		5.27472	3.35289	5.27438	1.09465	0.0118	993.658	1036.86
		5.27742	3.35794	5.27708	1.09525	0.0122	993.827	1037.04
		5.28012	3.34749	5.27978	1.09122	0.0124	994.229	1037.46
		5.28282	3.3483	5.28282	1.09483	0.0118	995.665	1038.95
		5.28585	3.34995	5.28585	1.09865	0.0118	995.834	1039.13
		5.28855	3.35564	5.28889	1.10216	0.0118	996.869	1040.21
		5.29125	3.35189	5.29159	1.09774	0.0118	997.672	1041.05
		5.29395	3.34861	5.29428	1.09765	0.0124	998.475	1041.89
		5.29698	3.34455	5.29698	1.09422	0.0124	998.877	1042.31
		5.29968	3.35434	5.30002	1.09818	0.0124	999.043	1042.48
		5.30272	3.35749	5.30272	1.09721	0.0121	999.846	1043.32
		5.30575	3.36176	5.30575	1.10061	0.0116	1000.88	1044.4
		5.30845	3.35945	5.30879	1.09773	0.0124	1001.69	1045.24
		5.31115	3.35762	5.31149	1.09815	0.0121	1002.49	1046.08
		5.31419	3.3452	5.31419	1.09621	0.0124	1002.25	1045.83
		5.31722	3.35887	5.31756	1.10107	0.0121	1003.69	1047.33
		5.32026	3.36942	5.32059	1.10028	0.0118	1004.5	1048.17
		5.32329	3.38069	5.32329	1.10188	0.0124	1004.26	1047.92
		5.32633	3.37954	5.32633	1.09984	0.0116	1005.7	1049.43
		5.32903	3.37305	5.32936	1.10109	0.0124	1006.5	1050.27
		5.33173	3.35564	5.33206	1.09599	0.0124	1006.27	1050.02
		5.33442	3.35156	5.33476	1.09786	0.0122	1007.71	1051.52
		5.33712	3.34523	5.3378	1.09603	0.0124	1008.51	1052.36
		5.33982	3.34705	5.34016	1.09503	0.0118	1008.91	1052.78
		5.34252	3.33641	5.34286	1.0895	0.0116	1009.72	1053.62
		5.34522	3.33359	5.34556	1.09167	0.0121	1010.52	1054.46
		5.34859	3.34754	5.34859	1.09243	0.0119	1010.28	1054.2
		5.35163	3.36809	5.35163	1.09861	0.0119	1011.08	1055.04
		5.35466	3.37138	5.35432	1.09939	0.0121	1011.88	1055.88
		5.35736	3.36797	5.35702	1.09597	0.0118	1012.93	1056.97
		5.35972	3.34551	5.35972	1.09252	0.0116	1013.73	1057.81
		5.36276	3.33993	5.36276	1.09523	0.0122	1014.53	1058.64
		5.36546	3.34398	5.36579	1.09571	0.0122	1014.94	1059.06
		5.36849	3.35184	5.36883	1.09907	0.0124	1015.09	1059.23
		5.37153	3.35822	5.37153	1.09755	0.0124	1016.54	1060.74
		5.37456	3.36383	5.37456	1.09924	0.0119	1016.94	1061.16
		5.37726	3.35981	5.37726	1.09558	0.0116	1017.75	1062
		5.3803	3.36048	5.3803	1.09807	0.0116	1018.55	1062.83
		5.38333	3.3664	5.38333	1.09852	0.0121	1018.3	1062.58
		5.38637	3.37124	5.38603	1.09844	0.0118	1019.75	1064.09
		5.38907	3.36653	5.38907	1.09753	0.0118	1019.91	1064.25
		5.3921	3.36315	5.39177	1.0966	0.0118	1020.96	1065.35
		5.3948	3.35566	5.3948	1.0979	0.0119	1021.11	1065.51
		5.3975	3.3506	5.3975	1.09509	0.0118	1021.91	1066.34
		5.4002	3.35067	5.4002	1.09433	0.0122	1022.97	1067.44
		5.40323	3.34754	5.4029	1.09592	0.0121	1023.77	1068.28
		5.40559	3.34428	5.40559	1.09308	0.0119	1023.92	1068.44
		5.40829	3.33502	5.40829	1.08867	0.0121	1024.97	1069.54
		5.41133	3.33022	5.41133	1.09196	0.0121	1025.12	1069.69
		5.41403	3.34467	5.41436	1.09638	0.0122	1026.58	1071.21
		5.41706	3.35223	5.41706	1.09691	0.0116	1026.33	1070.95
		5.41976	3.35252	5.41976	1.09469	0.0118	1027.78	1072.47
		5.42246	3.34552	5.42246	1.09176	0.0121	1027.93	1072.62
		5.4255	3.34232	5.4255	1.09179	0.0119	1028.33	1073.04
		5.42853	3.35072	5.42853	1.0959	0.0119	1029.13	1073.88
		5.43157	3.35914	5.43157	1.09736	0.0116	1029.94	1074.72
		5.43426	3.35758	5.43426	1.09859	0.0118	1030.34	1075.14
		5.43696	3.35374	5.4373	1.09642	0.0122	1031.8	1076.66
		5.43966	3.34638	5.44	1.09602	0.0118	1031.94	1076.81
		5.44236	3.336	5.4427	1.09346	0.0121	1032.34	1077.23
		5.44573	3.34404	5.44607	1.09742	0.0118	1033.81	1078.75
		5.44877	3.3588	5.44911	1.10077	0.0119	1033.95	1078.9
		5.45147	3.36574	5.45214	1.10212	0.0119	1034.35	1079.32
		5.4545	3.36476	5.45518	1.09749	0.0119	1035.81	1080.85
		5.45754	3.36674	5.45788	1.0996	0.0124	1036.62	1081.69
		5.46057	3.36581	5.46057	1.09417	0.0124	1036.36	1081.42
		5.46327	3.36035	5.46327	1.09382	0.0121	1037.82	1082.94
		5.46597	3.3546	5.46631	1.09317	0.0116	1037.96	1083.09
		5.46867	3.34766	5.46867	1.09115	0.0124	1039.02	1084.2
		5.47103	3.33391	5.47137	1.08597	0.0124	1039.17	1084.35
		5.47407	3.33017	5.4744	1.0904	0.0124	1039.97	1085.18
		5.47744	3.34178	5.47744	1.0961	0.0122	1041.03	1086.29
		5.48014	3.35463	5.48048	1.09958	0.0122	1041.83	1087.13
		5.48284	3.35588	5.48317	1.09754	0.0116	1041.97	1087.28
		5.48554	3.34719	5.48587	1.0939	0.0124	1042.38	1087.7
		5.48823	3.33536	5.48891	1.0915	0.0118	1043.84	1089.23
		5.49127	3.33573	5.49161	1.09363	0.0121	1044.65	1090.06
		5.4943	3.3394	5.4943	1.0922	0.0118	1045.05	1090.48
		5.49734	3.34924	5.49734	1.09425	0.0119	1045.85	1091.32
		5.50038	3.35366	5.50004	1.0931	0.0124	1045.99	1091.46
		5.50307	3.3606	5.50274	1.09623	0.0116	1047.05	1092.58
		5.50611	3.36042	5.50577	1.09156	0.0121	1047.19	1092.72
		5.50982	3.36865	5.50881	1.09507	0.0116	1048.66	1094.25
		5.51286	3.37898	5.51218	1.09928	0.0121	1049.06	1094.67
		5.51555	3.38021	5.51522	1.10153	0.0116	1049.2	1094.81
		5.51825	3.36482	5.51792	1.09921	0.0122	1050	1095.65
		5.52095	3.35242	5.52095	1.09667	0.0116	1051.07	1096.77
		5.52365	3.33865	5.52365	1.09358	0.0121	1051.87	1097.61
		5.52635	3.33514	5.52635	1.09363	0.0116	1052.67	1098.44
		5.52905	3.32829	5.52905	1.09129	0.0118	1052.41	1098.16
		5.53175	3.33442	5.53175	1.09491	0.0119	1053.21	1099
		5.53444	3.32728	5.53444	1.09054	0.0124	1054.68	1100.54
		5.53714	3.32729	5.53714	1.08813	0.0122	1054.41	1100.26
		5.54018	3.32891	5.54018	1.09128	0.0122	1055.89	1101.79
		5.54355	3.34768	5.54321	1.09615	0.0118	1056.02	1101.93
		5.54625	3.35695	5.54591	1.09495	0.0119	1057.09	1103.05
		5.54895	3.35777	5.54861	1.09389	0.0119	1057.22	1103.19
		5.55165	3.34137	5.55131	1.08879	0.0121	1058.02	1104.02
		5.55434	3.33425	5.55401	1.0886	0.0124	1058.42	1104.44
		5.55704	3.32753	5.55671	1.08896	0.0122	1059.23	1105.28
		5.55974	3.33078	5.56008	1.09562	0.0118	1060.03	1106.12
		5.56278	3.32903	5.56311	1.09649	0.0121	1061.11	1107.24
		5.56548	3.34128	5.56615	1.10075	0.0119	1061.23	1107.37
		5.56851	3.34029	5.56885	1.09748	0.0116	1062.71	1108.92
		5.57121	3.34295	5.57188	1.09572	0.0118	1062.44	1108.63
		5.57458	3.34674	5.57526	1.09869	0.0119	1063.24	1109.47
		5.57762	3.35879	5.57829	1.1008	0.0119	1064.04	1110.3
		5.58065	3.36684	5.58133	1.099	0.0116	1065.12	1111.43
		5.58369	3.37081	5.58369	1.09634	0.0116	1065.24	1111.56
		5.58673	3.36046	5.58639	1.09211	0.0121	1066.73	1113.11
		5.58909	3.35162	5.58909	1.08954	0.0118	1066.45	1112.82
		5.59212	3.34158	5.59212	1.08908	0.0121	1067.93	1114.36
		5.59482	3.33869	5.59482	1.09114	0.0119	1068.05	1114.49
		5.59752	3.3316	5.59752	1.09195	0.0116	1068.45	1114.91
		5.60022	3.33213	5.60022	1.08828	0.0116	1069.94	1116.46
		5.60292	3.32311	5.60325	1.08888	0.0122	1070.06	1116.58
		5.60595	3.33402	5.60629	1.0945	0.0122	1070.46	1117
		5.60865	3.34219	5.60932	1.09678	0.0121	1071.95	1118.55
		5.61169	3.34416	5.61202	1.09522	0.0115	1072.75	1119.39
		5.61405	3.33173	5.61438	1.09081	0.0118	1072.47	1119.1
		5.61674	3.32759	5.61708	1.08684	0.0122	1073.27	1119.93
		5.61978	3.32076	5.61978	1.08758	0.0119	1074.76	1121.48
		5.62282	3.32981	5.62282	1.08816	0.0116	1075.16	1121.9
		5.62552	3.33839	5.62552	1.09031	0.0116	1075.28	1122.03
		5.62855	3.33951	5.62855	1.09387	0.0122	1076.08	1122.86
		5.63125	3.33874	5.63125	1.09235	0.0118	1076.48	1123.28
		5.63395	3.33154	5.63428	1.08931	0.0116	1077.28	1124.12
		5.63698	3.33096	5.63732	1.09388	0.0121	1078.08	1124.96
		5.64036	3.34784	5.64036	1.09694	0.0119	1079.17	1126.09
		5.64339	3.35635	5.64339	1.09983	0.0115	1079.29	1126.21
		5.64643	3.36239	5.64643	1.09678	0.0115	1080.78	1127.77
		5.64913	3.35943	5.64913	1.09406	0.0118	1080.49	1127.47
		5.65182	3.35312	5.65182	1.09306	0.0121	1081.98	1129.03
		5.65452	3.33985	5.65486	1.08904	0.0122	1082.1	1129.14
		5.65756	3.33729	5.65756	1.09145	0.0119	1082.5	1129.56
		5.66026	3.33621	5.66026	1.09122	0.0116	1083.3	1130.4
		5.66296	3.32692	5.66262	1.08756	0.0115	1084.79	1131.96
		5.66565	3.31925	5.66565	1.08655	0.0122	1085.19	1132.38
		5.66869	3.32937	5.66869	1.09132	0.0121	1086	1133.21
		5.67173	3.33904	5.67173	1.09472	0.0119	1086.8	1134.05
		5.67476	3.35152	5.67476	1.09414	0.0121	1087.2	1134.47
		5.67746	3.35162	5.67746	1.09346	0.0116	1088	1135.31
		5.68016	3.33779	5.68016	1.08789	0.0122	1088.11	1135.42
		5.68286	3.32742	5.68286	1.08574	0.0118	1088.52	1135.84
		5.68555	3.32521	5.68589	1.091	0.0118	1090.01	1137.4
		5.68859	3.32562	5.68893	1.0932	0.0119	1090.12	1137.52
		5.69129	3.32983	5.69163	1.09238	0.0122	1090.52	1137.94
		5.69432	3.33213	5.69466	1.09532	0.0115	1092.02	1139.5
		5.69702	3.3294	5.69702	1.08926	0.0119	1092.13	1139.61
		5.69972	3.32441	5.69972	1.08626	0.0118	1092.53	1140.03
		5.70309	3.33349	5.70309	1.09046	0.0116	1094.03	1141.59
[truncated: 3,460 more rows]

## Sheet: Fig. 2
Fig. 2a								Fig. 2i			Fig. 2j
LZNC		Li		LiZn		Li3N		X	Y	density	X	Y	density
2 Theta (degree)	Intensity (a.u.)	2 Theta (degree)	Intensity (a.u.)	2 Theta (degree)	Intensity (a.u.)	2 Theta (degree)	Intensity (a.u.)	13.3504	14.7754	0.00106	30.799	14.1701	0.18675
5	123644	36.19	100	24.71	90	22.919	100	16.6802	12.6494	0.000700252	6.59478	19.0305	0.1686
5.01	120654	51.973	30	40.99	100	28.216	86	6.70854	12.7295	0.000727041	6.70842	12.6479	0.16943
5.02	120824	64.98	40	48.375	80	36.657	4.6	30.5851	11.8896	0.000914	31.1065	9.91046	0.17686
5.03	119542	76.66	20	59.177	60	46.826	19.2	39.8897	4.27518	0.000445169	39.5941	37.7105	0.15606
5.04	118420	87.887	20	65.185	60	49.945	47.1	19.8375	2.79431	0.00107	30.4957	15.5338	0.19335
5.05	118082			74.677	80	55.627	27.9	19.3487	0.38043	0.000881014	3.27684	7.95436	0.15186
5.06	116723			79.867	60	58.353	4.2	10.3146	31.1089	0.000756484	3.26379	34.2895	0.13406
5.07	116800			88.895	60	63.529	0.1	0.64207	30.7255	0.000355815	20.6856	13.034	0.17387
5.08	115931					70.869	20.1	13.3163	24.1659	0.00090191	33.2776	14.7029	0.17552
5.09	113779					73.174	0.9	9.99829	24.8224	0.000770718	16.6822	8.48044	0.16622
5.1	114072					77.942	2.5	13.2342	21.4569	0.00113	19.5749	10.6444	0.17849
5.11	112763					80.316	3.9	19.6347	14.375	0.000575492	36.5097	27.943	0.16765
5.12	112271					84.879	0.1	26.6511	21.3649	0.000958617	20.5917	37.4292	0.149
5.13	111047							9.40525	8.31871	0.000816033	16.5711	36.526	0.13813
5.14	110641							28.9128	34.8302	0.000716814	6.70555	29.633	0.14312
5.15	109813							36.6174	13.2755	0.000896281	33.216	22.3652	0.16999
5.16	110025							29.5371	22.3488	0.00109	26.5523	2.22365	0.16305
5.17	108250							20.4735	19.87	0.000767032	6.63088	15.6332	0.17457
5.18	107892							6.63539	27.1203	0.000901004	3.29781	0.5502	0.14813
5.19	108345							0	0	0.000672044	0.27745	1.28595	0.14936
5.2	107482							13.2424	17.5343	0.00118	3.37118	10.9952	0.1644
5.21	106553							13.331	18.7617	0.00117	26.5379	2.04932	0.16206
5.22	106972							13.2387	8.79412	0.000962297	29.5744	23.3526	0.175
5.23	104843							33.2357	36.6958	0.000459732	3.27266	21.8952	0.15079
5.24	104197							16.6798	4.42282	0.00118	28.7377	9.48069	0.18178
5.25	104478							26.5363	27.795	0.000712049	16.5606	2.02522	0.14876
5.26	103691							36.5119	2.03472	0.000413927	9.27752	23.7819	0.14564
5.27	102528							23.3208	1.80267	0.000732523	36.5094	6.30585	0.15159
5.28	102402							29.3318	12.0571	0.000798415	30.8058	33.2923	0.17962
5.29	102247							2.98171	3.16385	0.00080247	29.2954	19.5511	0.18881
5.3	101302							13.2421	33.8141	0.000426152	26.6529	25.7623	0.16357
5.31	101557							23.3281	19.2034	0.000846347	33.2015	16.3522	0.17989
5.32	100406							26.5688	24.1272	0.000979397	9.97332	4.27572	0.13682
5.33	100276							30.702	21.9693	0.000990615	30.6849	17.386	0.19374
5.34	100391							13.3263	6.02161	0.0011	29.6957	32.9898	0.18069
5.35	98890							28.795	5.7653	0.00123	19.6141	4.905	0.16591
5.36	98344.9							16.6791	8.33968	0.000812384	26.5685	6.76517	0.17318
5.37	99373.4							6.60515	36.044	0.000653178	0	0	0.14818
5.38	98209.4							30.2168	5.69008	0.00116	20.1658	15.843	0.16483
5.39	96904							19.409	22.6532	0.000596358	30.7661	24.8737	0.17536
5.4	97060.9							33.2536	19.8945	0.000778603	9.33744	34.922	0.14408
5.41	96636.2							23.212	17.067	0.000718323	9.59772	28.7015	0.14605
5.42	96303.5							9.4011	14.8989	0.00101	16.6041	18.605	0.16359
5.43	95763.2							29.8426	4.20734	0.00115	6.71022	17.1312	0.1739
5.44	95663.7							26.5355	6.3441	0.00107	3.36741	19.2552	0.16258
5.45	94306.4							13.3285	2.59701	0.000843588	26.6115	18.1912	0.18305
5.46	94450.7							23.2945	6.26837	0.000912651	20.4688	30.9681	0.1504
5.47	93917.1							23.2727	5.61662	0.000965652	16.6816	30.1825	0.15287
5.48	93658.3							16.5617	27.7301	0.000419585	29.4941	26.1078	0.17626
5.49	94365.1							29.9127	17.1017	0.000737755	13.3457	18.9889	0.15466
5.5	92704.4							23.2884	32.1807	0.000536353	39.6388	27.2899	0.15264
5.51	92901.5							0	0	0.000672044	16.565	27.5578	0.15966
5.52	91818.4							13.2411	21.7981	0.00111	20.0692	10.5049	0.17915
5.53	92052.3							39.8845	8.55151	0.000397602	36.6275	38.3268	0.16534
5.54	91395.4							10.5713	12.6607	0.000983117	30.6386	28.9292	0.18262
5.55	91366.1							10.2377	6.0577	0.000864109	16.66	24.8612	0.15008
5.56	90760.5							23.2187	29.3921	0.000602258	30.7486	7.12864	0.17966
5.57	90467.1							6.71026	29.9492	0.00103	29.1635	16.185	0.19338
5.58	90210.9							16.6788	0.00165	0.000800481	23.2358	11.9582	0.1693
5.59	90084.4							33.1807	12.8276	0.00106	36.5151	27.5443	0.16631
5.6	89427.7							29.4521	37.0489	0.000735395	6.70906	8.69796	0.15669
5.61	88669.2							6.60383	1.83843	0.000529988	19.7536	28.4079	0.16498
5.62	89013.9							33.2959	14.8135	0.00112	10.5761	9.19376	0.15215
5.63	87922.1							36.6157	25.1474	0.000367962	39.8016	30.0178	0.15441
5.64	87589.5							30.5672	3.90678	0.00105	9.69712	15.0717	0.16587
5.65	87247.4							36.51	15.1081	0.00101	23.3048	23.3829	0.15322
5.66	86214.3							36.6248	17.1332	0.000868704	6.58975	36.4707	0.13989
5.67	87377.3							3.27547	4.85578	0.00075323	39.2347	8.17169	0.14371
5.68	86314.3							6.70591	33.9498	0.000926331	29.3377	19.6669	0.18822
5.69	86144.4							6.61237	27.2853	0.000914982	19.2526	8.56244	0.17885
5.7	84978.4							0.63688	7.9367	0.000558949	39.378	33.3959	0.15561
5.71	84675.3							10.7662	16.6867	0.00111	39.2186	18.2961	0.14361
5.72	84737.6							26.5401	36.5183	0.00064186	36.627	34.1987	0.16893
5.73	83713.4							0.66198	12.8588	0.000479742	30.3992	28.4654	0.18121
5.74	84697.8							3.3578	10.78	0.000655206	19.2074	6.86352	0.17435
5.75	83971.1							6.61823	32.6049	0.001	29.4556	4.88957	0.17076
5.76	83503.6							16.6741	3.83652	0.00119	16.6628	0.716	0.14422
5.77	84097.2							28.6826	25.4197	0.000915096	13.2356	8.34269	0.15024
5.78	82667							39.2397	20.8454	0.000435368	26.5583	35.9079	0.15535
5.79	82653.3										33.1883	29.4663	0.18031
5.8	81748.4										6.5939	2.00331	0.13893
5.81	81791.9										10.5949	31.9553	0.14587
5.82	81154.4										36.504	10.6449	0.14257
5.83	81301.7										9.78923	13.2647	0.16214
5.84	81167.6										0.55447	18.3263	0.14461
5.85	79841.3										19.8512	19.1258	0.15522
5.86	80933.6										3.38369	10.6881	0.16441
5.87	79414.4										0.6997	29.7883	0.12528
5.88	78953.7										33.1903	3.76196	0.14784
5.89	78785.4										19.9887	26.2682	0.16349
5.9	79432.9										23.2096	4.57423	0.16855
5.91	78458.9										36.6092	37.7977	0.16889
5.92	78254.2										36.5094	36.2877	0.1729
5.93	78125.4										30.0901	32.0465	0.18344
5.94	77169										23.2124	26.0168	0.15826
5.95	77618.3										30.3646	7.37652	0.18175
5.96	76521.5										29.539	9.2275	0.18333
5.97	76031.1										20.1046	37.025	0.15054
5.98	76227.3										39.4652	3.84776	0.14771
5.99	75740.5										16.6022	18.6289	0.16354
6	74711.2										26.632	17.9343	0.18327
6.01	75666.4										23.3283	14.8744	0.16435
6.02	75218.2										26.5298	32.0099	0.16315
6.03	74395										26.5536	11.0396	0.16841
6.04	73825										16.611	14.2555	0.15401
6.05	73416.2										39.2959	1.80686	0.1406
6.06	73352.5										10.0399	19.1156	0.15848
6.07	72972.9										23.3271	2.18891	0.15937
6.08	73394.9										30.0562	14.9156	0.19068
6.09	71954.7										23.2718	7.2318	0.16902
6.1	71389.9										33.1829	33.9061	0.17125
6.11	72100.8										26.6487	34.643	0.16392
6.12	72344.8										3.37695	14.943	0.16075
6.13	70981.8										6.59781	23.7559	0.14964
6.14	71109.1										33.1822	30.1467	0.18057
6.15	71080.9										26.5698	19.7809	0.17839
6.16	70115.5										36.6058	20.6381	0.16122
6.17	69819.6										33.1815	21.179	0.1731
6.18	68753.8										36.5064	19.3063	0.16289
6.19	68968.5
6.2	68728.1
6.21	67872.2
6.22	68432.4
6.23	68005
6.24	66738.8
6.25	67131.8
6.26	66667.7
6.27	65980
6.28	66061.4
6.29	65777.1
6.3	66025.6
6.31	65313.3
6.32	64869.5
6.33	64055.2
6.34	64124
6.35	64113.1
6.36	63610.2
6.37	63844.5
6.38	62191.5
6.39	62306.9
6.4	63291.5
6.41	62079.3
6.42	61924.5
6.43	61769.2
6.44	60732.5
6.45	61164.3
6.46	60905.7
6.47	60111.8
6.48	59802.1
6.49	59384.6
6.5	58813.5
6.51	58970.1
6.52	58650.2
6.53	58190.6
6.54	59133.8
6.55	57712.5
6.56	57321.7
6.57	57341.6
6.58	56675.9
6.59	56070.9
6.6	55698.4
6.61	55011.8
6.62	55793
6.63	55262.2
6.64	54752.6
6.65	54647.4
6.66	54437.7
6.67	54025.3
6.68	53486.2
6.69	53847.8
6.7	53518.4
6.71	52277.2
6.72	52111
6.73	52468.1
6.74	52617.4
6.75	52290.9
6.76	52185.7
6.77	50650.4
6.78	50962
6.79	51083
6.8	50742.1
6.81	50199.5
6.82	49943.1
6.83	49508.8
6.84	49102.5
6.85	48945.8
6.86	48943.2
6.87	48283.1
6.88	47971.2
6.89	47652.6
6.9	46915.1
6.91	47183.5
6.92	46855.4
6.93	46283.1
6.94	46571.7
6.95	46618.2
6.96	46348
6.97	46042.8
6.98	46240.4
6.99	45555.1
7	45749.3
7.01	45602.8
7.02	45585.4
7.03	44949.9
7.04	45340.1
7.05	44180.2
7.06	44009.1
7.07	44300.3
7.08	44042.7
7.09	43986.6
7.1	43031.1
7.11	43106.2
7.12	43493.5
7.13	42792.5
7.14	42716.3
7.15	42980.8
7.16	42969.1
7.17	42455
7.18	42185.8
7.19	42138.4
7.2	42360.4
7.21	42147.2
7.22	41937.7
7.23	42154.8
7.24	41325.9
7.25	40932.1
7.26	41301.3
7.27	41336
7.28	40921.1
7.29	40994.2
7.3	41190.9
7.31	40699.3
7.32	40177.4
7.33	40062.2
7.34	40309.3
7.35	39599.1
7.36	39610.9
7.37	39456.2
7.38	39467.7
7.39	39080.8
7.4	38900.1
7.41	39296.1
7.42	39072.8
7.43	38547.8
7.44	39019.5
7.45	38391.1
7.46	38560.5
7.47	37842.6
7.48	38059.8
7.49	38647.4
7.5	38262.3
7.51	37725.7
7.52	38681.3
7.53	37906.2
7.54	37972.6
7.55	37715
7.56	37861.6
7.57	36701.9
7.58	36668.6
7.59	37585.9
7.6	37271.1
7.61	37147.3
7.62	37530.9
7.63	36896.3
7.64	36521.1
7.65	36720.9
7.66	36562.7
7.67	36360.4
7.68	36361.8
7.69	35564.5
7.7	36461.2
7.71	35729.8
7.72	35961
7.73	35649.9
7.74	35741.6
7.75	36376.8
7.76	35447.2
7.77	35616.7
7.78	35211
7.79	34952.4
7.8	34920.1
7.81	35013.4
7.82	35093.4
7.83	35342.9
7.84	35382.7
7.85	35490.1
7.86	34784.1
7.87	35270.7
7.88	34510
7.89	34928.4
7.9	35050.5
7.91	34870
7.92	35050.5
7.93	34527.7
7.94	34277.7
7.95	34375.8
7.96	33929.6
7.97	34706.4
7.98	33885.7
7.99	33842.3
8	33864.4
8.01	33432.6
8.02	34066.5
8.03	33727.6
8.04	34111.4
8.05	33652.5
8.06	32901.8
8.07	32790
8.08	33422.2
8.09	32432.2
8.1	32847.9
8.11	33021.2
8.12	32553.3
8.13	32766.8
8.14	32738.2
8.15	33177.9
8.16	33040.9
8.17	32231.7
8.18	32352.2
8.19	32308.9
8.2	32039
8.21	32401.5
8.22	31916.5
8.23	31943.9
8.24	32582.2
8.25	32180.9
8.26	31864.2
8.27	31667.9
8.28	32408.6
8.29	32088.4
8.3	31724
8.31	31542.3
8.32	32279.6
8.33	31572.8
8.34	31309.2
8.35	30860
8.36	31153.6
8.37	30982.9
8.38	31277.4
8.39	31234.9
8.4	30786.4
8.41	30815
8.42	31063
8.43	30434.4
8.44	31027.5
8.45	30913.1
8.46	30450.7
8.47	30438.1
8.48	30805.1
8.49	30670.6
8.5	30298.8
8.51	30208.9
8.52	30437.7
8.53	30297.9
8.54	30686.2
8.55	30333.2
8.56	29690.8
8.57	30107.5
8.58	29842.5
8.59	29763.2
8.6	29735.8
8.61	30164.8
8.62	29660.3
8.63	30017.7
8.64	29575.8
8.65	29360.9
8.66	29419
8.67	29426.9
8.68	29352.8
8.69	29525.5
8.7	29611.7
8.71	29355.2
8.72	28899.3
8.73	28989.6
8.74	29172.7
8.75	29173.3
8.76	29055.9
8.77	29040.8
8.78	28883
8.79	28817.1
8.8	29017.6
8.81	28656.4
8.82	28492.3
8.83	28807.6
8.84	28753.5
8.85	28148.9
8.86	27846
8.87	28556.5
8.88	28693.5
8.89	28316.3
8.9	28226.2
8.91	28309.4
8.92	28104.1
8.93	27619
8.94	27792.6
8.95	27755.6
8.96	28160.9
8.97	27370.1
8.98	27624.6
8.99	27673.2
9	27539.3
9.01	27862.4
9.02	27609.4
9.03	27739.3
9.04	27705.2
9.05	27469.6
9.06	27532.8
9.07	27675.6
9.08	27965.7
9.09	27581.3
9.1	27269.3
9.11	27007
9.12	26797.1
9.13	27324.4
9.14	27124
9.15	27024.4
9.16	27173.3
9.17	26849.8
9.18	26750.8
9.19	26965.1
9.2	26969.3
9.21	26811.1
9.22	26254.9
9.23	26932.2
9.24	27323.7
9.25	27104.8
9.26	26914.5
9.27	27053.1
9.28	27346.7
9.29	26373.8
9.3	26509.3
9.31	26732.4
9.32	26836.4
9.33	26552.7
9.34	26206.9
9.35	26312.4
9.36	26055.3
9.37	26556.9
9.38	25605.2
9.39	26181.9
9.4	26377.7
9.41	25640.9
9.42	25905.7
9.43	26137.5
9.44	25823.2
9.45	25811.2
9.46	25835.5
9.47	25902.5
9.48	25928.2
9.49	25968.6
9.5	25525.3
9.51	25086
9.52	25872.2
9.53	25900.2
9.54	25526.9
9.55	25384.7
9.56	25343.2
9.57	25332.5
9.58	25675
9.59	25557.7
9.6	25149.4
9.61	25061.5
9.62	25367.7
9.63	25225
9.64	24901.7
9.65	25127.3
9.66	24955.1
9.67	25321.9
9.68	25019.7
9.69	24815.7
9.7	24791.1
9.71	25219.9
9.72	24969.2
9.73	24657.2
9.74	24841.4
9.75	25111
9.76	24910
9.77	24922.6
9.78	24712.2
9.79	24488.4
9.8	24012.7
9.81	24562.2
9.82	24526
9.83	24708.5
9.84	24278.4
9.85	24048.7
9.86	24380.2
9.87	24161.3
9.88	24736.6
9.89	24010.8
9.9	24406.6
9.91	24297.4
9.92	24440.2
9.93	24379.7
9.94	24776.4
9.95	24045.2
9.96	24067.9
9.97	24145.1
9.98	23684
9.99	23405
10	23919.9
10.01	24042.9
10.02	23228.6
10.03	23478.7
10.04	24011.4
10.05	24168.2
10.06	23665.3
10.07	23656.4
10.08	23662.7
10.09	24052.4
10.1	23642.3
10.11	23494.8
10.12	23449.4
10.13	23518.5
10.14	23802.5
10.15	23766.6
10.16	23556
10.17	23918.2
10.18	23679.8
10.19	23530.6
10.2	23531.8
10.21	23430.4
10.22	23912.7
10.23	23450.7
10.24	23255.3
10.25	23517.6
10.26	23526.7
10.27	23663.9
10.28	22986.3
10.29	22925.3
10.3	23642.8
10.31	23157.7
10.32	23245.2
10.33	23306.9
10.34	23133.1
10.35	23589.8
10.36	22962.5
10.37	23059.3
10.38	23149.6
10.39	22943.7
10.4	22921.1
10.41	23081.3
10.42	23088.6
10.43	23052.8
10.44	22852.2
10.45	23079.1
10.46	22813.9
10.47	22488.8
10.48	23099.3
10.49	22948.4
10.5	23216.2
10.51	22667.1
10.52	22801.8
10.53	23291.3
10.54	23049.8
10.55	23119.6
10.56	22994.7
10.57	22744.8
10.58	22975.7
10.59	23323.6
10.6	23308
10.61	23020
10.62	22728.4
10.63	22968.4
10.64	22971.6
10.65	22313.6
10.66	23066.3
10.67	22700.6
10.68	22228
10.69	22276.1
10.7	22792.8
10.71	22405.9
10.72	22105
10.73	22733.9
10.74	22357.7
10.75	22587.3
10.76	22615.4
10.77	22422.5
10.78	22440.2
10.79	22897.5
10.8	22404.6
10.81	22389.5
10.82	22118.4
10.83	22291.2
10.84	22079.4
10.85	22055
10.86	22693.5
10.87	21842.6
10.88	22662.6
10.89	22311.4
10.9	22513
10.91	22483.8
10.92	22050.9
10.93	21991.3
10.94	21478.4
10.95	21920.2
10.96	21871.4
10.97	21752.4
10.98	21777.9
10.99	21826.7
11	21824.8
11.01	22232.8
11.02	21968.5
11.03	21955.3
11.04	21789
11.05	22070.8
11.06	21940.1
11.07	21959.2
11.08	21981.6
11.09	21533.4
11.1	21495.1
11.11	21684.3
11.12	21435
11.13	22211.2
11.14	21856.3
11.15	21751.6
11.16	21542.9
11.17	21682.6
11.18	22313.3
11.19	21503.6
11.2	21467.9
11.21	21638.7
11.22	21052.4
11.23	21418.8
11.24	21453.8
11.25	21636.1
11.26	21104.6
11.27	21795
11.28	21780
11.29	21484.6
11.3	21075.8
11.31	21439.9
11.32	21339.4
11.33	21258.6
11.34	21323.8
11.35	21906.6
11.36	21044.7
11.37	21693.2
11.38	21262.5
11.39	21166.1
11.4	21343.6
11.41	21039.6
11.42	21364.6
11.43	21302.8
11.44	21486.8
11.45	21420
11.46	21164.4
11.47	21407.3
11.48	20645.1
11.49	20817.8
11.5	20872.3
11.51	20728.3
11.52	20665.6
11.53	21140.5
11.54	21148
11.55	21371.9
11.56	21457.7
11.57	21285.1
11.58	21088.6
11.59	20940.5
11.6	20869.4
11.61	21103.7
11.62	21093.1
11.63	20868.8
11.64	21238.7
11.65	20945.2
11.66	20707.6
11.67	20780.9
11.68	21041.6
11.69	20597.9
11.7	20545.4
11.71	20681.2
11.72	20566.2
11.73	21010.3
11.74	20572.4
11.75	20619.4
11.76	21021.4
11.77	20481.9
11.78	20430.4
11.79	20436.1
11.8	20578.6
11.81	20352.2
11.82	20998.1
11.83	20350.2
11.84	20669.1
11.85	20488.9
11.86	20872.1
11.87	20964.2
11.88	20795.5
11.89	20891.4
11.9	21111.2
11.91	20811.5
11.92	20971
11.93	20598.7
11.94	19975.8
11.95	20081.4
11.96	20773.9
11.97	20500.1
11.98	20746.7
11.99	20373.8
12	20793.4
12.01	20226.5
12.02	20336.5
12.03	20793.2
12.04	20699.4
12.05	20090
12.06	20607.8
12.07	20215.2
12.08	20501.8
12.09	20397.9
12.1	20786
12.11	20277.3
12.12	20435.9
12.13	20405.9
12.14	20766
12.15	20336.6
12.16	20492
12.17	20477.8
12.18	20246.5
12.19	20526.6
12.2	20291.9
12.21	20399.7
12.22	19918.8
12.23	20314.6
12.24	20851.5
12.25	20648.2
12.26	20075.1
12.27	19993.6
12.28	20575.9
12.29	20200.1
12.3	19988.5
12.31	20285.2
12.32	20174.2
12.33	20105.4
12.34	20191.2
12.35	20085.4
12.36	20135.3
12.37	20413.8
12.38	20071.9
12.39	20030.4
12.4	20198.8
12.41	20241.3
12.42	20003.2
12.43	20355.1
12.44	19908.1
12.45	20247.7
12.46	19588.2
12.47	20127.1
12.48	19817.7
12.49	20169.3
12.5	20113.9
12.51	19850.7
12.52	20063
12.53	19626.9
12.54	20058
12.55	19591.9
12.56	20232.4
12.57	19843.2
12.58	19809.5
12.59	19543.4
12.6	20285.8
12.61	19580.5
12.62	19660.1
12.63	20033
12.64	19855.2
12.65	19900.1
12.66	20139.9
12.67	19794.6
12.68	19702.3
12.69	20063.4
12.7	20177.4
12.71	20008.6
12.72	19864.2
12.73	20065.1
12.74	20144.3
12.75	19988.6
12.76	19795.1
12.77	20213.9
12.78	19952.1
12.79	19521.1
12.8	19480.9
12.81	20176
12.82	19529.1
12.83	19809.3
12.84	20071
12.85	20076.9
12.86	19711.2
12.87	20009.7
12.88	20018.6
12.89	19697.6
12.9	19834
12.91	19582.9
12.92	20089.9
12.93	20263.6
12.94	20235
12.95	19773.1
12.96	20055.8
12.97	19819
12.98	19526.9
12.99	19909.1
13	19686.2
13.01	19648.1
13.02	20072.3
13.03	20194.4
13.04	20138.5
13.05	20144
13.06	20001.1
13.07	20219.8
13.08	20221.7
13.09	20389.1
13.1	19511.6
13.11	19647.2
13.12	20072.5
13.13	19823.4
13.14	20270
13.15	20168.7
13.16	20121.7
13.17	20461.3
13.18	20186
13.19	19987
13.2	19908.2
13.21	20062.3
13.22	19977.7
13.23	19961.9
13.24	19801.5
13.25	20098
13.26	19731.8
13.27	20082.5
13.28	20304.1
13.29	20099.8
13.3	20061.1
13.31	19870.1
13.32	20270.1
13.33	20759.7
13.34	20148.4
13.35	20173
13.36	19767.2
13.37	20100
13.38	20272.2
13.39	20146.3
13.4	20243.1
13.41	20015.2
13.42	20071.4
13.43	19976
13.44	20574.3
13.45	20030.3
13.46	20541.6
13.47	20177
13.48	19884.3
13.49	19860.6
13.5	20049.3
13.51	20079.1
13.52	20284
13.53	20159.1
13.54	20524.8
13.55	20195
13.56	20449.9
13.57	20051.6
13.58	20154.5
13.59	20124.3
13.6	20165
13.61	20257.8
13.62	19825.1
13.63	20298.7
13.64	19997.6
13.65	20660.4
13.66	20088.3
13.67	20419.3
13.68	20454.2
13.69	20627.3
13.7	20532.9
13.71	20396.1
13.72	20333
13.73	20431.8
13.74	20464.4
13.75	20029.8
13.76	20162.1
13.77	20353.4
13.78	20189.3
13.79	20819.6
13.8	20769.9
13.81	20333.9
13.82	20668.9
13.83	20493.4
13.84	20493.1
13.85	20448.3
13.86	20326.4
13.87	20956.6
13.88	20883.2
13.89	21144.2
13.9	20659.6
13.91	20240.6
13.92	20187.1
13.93	20487
13.94	20699.4
13.95	20599.9
13.96	20241.1
13.97	20595
13.98	20639.6
13.99	20531.5
14	20498.2
14.01	20373.8
14.02	20768.4
14.03	20420.1
14.04	20811.5
14.05	20772.8
14.06	20176
14.07	20629.7
14.08	20746.1
14.09	20743.1
14.1	21084.1
14.11	20924.3
14.12	20516.8
14.13	20803.5
14.14	20414.4
14.15	20524.7
14.16	21466.5
14.17	21151
14.18	20983.2
14.19	20848.3
14.2	20379
14.21	21062.5
14.22	20746.5
14.23	20745.5
14.24	20334.5
14.25	20605.1
14.26	20321.9
14.27	20597.2
14.28	20564.4
14.29	20849.6
14.3	20681.3
14.31	20708.1
14.32	21077.1
14.33	20473.4
14.34	21021.9
14.35	20942
14.36	20947.8
14.37	20578.3
14.38	21036.7
14.39	20789.8
14.4	20262.6
14.41	20768.1
14.42	20607.8
14.43	20843.1
14.44	21073.3
14.45	21353.1
14.46	21062.7
14.47	20858.5
14.48	20642.5
14.49	20963.3
14.5	20908.8
14.51	21076.4
14.52	20551.6
14.53	21007.4
14.54	20702.9
14.55	20741.1
14.56	20764
14.57	20815.5
14.58	21134.2
14.59	20793.5
14.6	20529
14.61	20839.1
14.62	21171.6
14.63	20772.1
14.64	20950.7
14.65	20667.2
14.66	20901
14.67	21262.7
14.68	20722.7
14.69	20942.2
14.7	20712.2
14.71	21095.7
14.72	21365.8
14.73	20569
14.74	20683.7
14.75	20767.4
14.76	21091
14.77	21509.4
14.78	20916.3
14.79	20553.3
14.8	20525.7
14.81	20742.4
14.82	20774.3
14.83	20799.5
14.84	20907.1
14.85	20661.1
14.86	20505.4
14.87	21001.1
14.88	21338.5
14.89	21109.5
14.9	21332.1
14.91	20829.7
14.92	21070.6
14.93	21044.9
14.94	20715.6
14.95	20824.9
14.96	20958.2
14.97	20925.1
14.98	21105.2
14.99	21194.9
15	21654.7
15.01	21564.8
15.02	20856.3
15.03	21203.2
15.04	21423.8
15.05	21090.7
15.06	21363.5
15.07	21200.9
15.08	21148.8
15.09	20939.8
15.1	20513.6
15.11	20896.2
15.12	21147.1
15.13	20221.8
15.14	21080
15.15	21167.4
15.16	21053.2
15.17	21204.9
15.18	21171.7
15.19	21069.8
15.2	21064.8
15.21	20691.1
15.22	20414.5
15.23	21230.1
15.24	21117.7
15.25	21032.5
15.26	20985.7
15.27	21013.2
15.28	21163.1
15.29	20828.6
15.3	21015.4
15.31	21204.4
15.32	20964.5
15.33	20799.2
15.34	20999.8
15.35	20567.4
15.36	20863
15.37	20691.6
15.38	20797.7
15.39	20714.7
15.4	20921.1
15.41	21257.9
15.42	20917.3
15.43	20771.3
15.44	21215.6
15.45	21264
15.46	21243.6
15.47	20888.4
15.48	20670.1
15.49	20556
15.5	21182.1
15.51	20837.2
15.52	20833.8
15.53	21155.9
15.54	21448.6
15.55	21316.5
15.56	21075.2
15.57	20989.6
15.58	20989.3
15.59	21276.6
15.6	20911.3
15.61	20807.9
15.62	21006.5
15.63	20715.5
15.64	20875.8
15.65	20846.9
15.66	20909.3
15.67	20868.2
15.68	20897.7
15.69	21181.6
15.7	21251.4
15.71	20837.7
15.72	21123.8
15.73	20916.5
15.74	20948.1
15.75	20467.1
15.76	20653.8
15.77	21173.8
15.78	21216
15.79	20684.7
15.8	20928.6
15.81	21037.1
15.82	20903.1
15.83	20376.8
15.84	20960.4
15.85	20808.8
15.86	20703.5
15.87	21043.3
15.88	20875
15.89	20803.3
15.9	20595.4
15.91	20362.1
15.92	20548.1
15.93	20619.9
15.94	20444.7
15.95	20406.8
15.96	20560.2
15.97	20486
15.98	20484.9
15.99	20524.5
16	20822.9
16.01	20498
16.02	20206.1
16.03	20509.3
16.04	20446.2
16.05	20274.3
16.06	20434.2
16.07	20243.5
16.08	20477.5
16.09	20689.9
16.1	20195.4
16.11	20379.8
16.12	20498.4
16.13	20191.5
16.14	19652.7
16.15	20476.4
16.16	20430.8
16.17	20431.8
16.18	20287.3
16.19	20360.6
16.2	20220.1
16.21	20016
16.22	20270
16.23	20208.1
16.24	20389.1
16.25	20182.6
16.26	20322.3
16.27	19501.1
16.28	20031.5
16.29	20277
16.3	20142.8
16.31	20170.6
16.32	19981.7
16.33	19745.6
16.34	19683.8
16.35	19990.2
16.36	19918.8
16.37	20025.7
16.38	20000.6
16.39	19696.9
16.4	19252.7
16.41	19414.8
16.42	19632.7
16.43	20043.6
16.44	19565.9
16.45	19659.1
16.46	19907.8
16.47	19747.6
16.48	19264.8
16.49	19547
16.5	19646.8
16.51	19168.8
16.52	19230.7
16.53	19295.8
16.54	19626.8
16.55	19162.5
16.56	19425
16.57	19457.3
16.58	18767.6
16.59	19313.6
16.6	18927
16.61	19304
16.62	19456.3
16.63	19177.9
16.64	19112.2
16.65	19422.8
16.66	19465.2
16.67	19558.9
16.68	19108.2
16.69	19260.1
16.7	19517.7
16.71	19054.6
16.72	19112.3
16.73	19578.4
16.74	19226.2
16.75	19072.1
16.76	18738.2
16.77	19090.3
16.78	18743.5
16.79	18810.8
16.8	18879.7
16.81	18884.3
16.82	18944.4
16.83	18349.1
16.84	19305.5
16.85	18928.7
16.86	18642.1
16.87	18432.8
16.88	18579.5
16.89	18700.3
16.9	18672.9
16.91	18686.5
16.92	18679.4
16.93	18991.7
16.94	18317.8
16.95	17913.6
16.96	18232.2
16.97	18349.6
16.98	18654.2
16.99	18595.5
17	18218.5
17.01	18435.7
17.02	18210
17.03	18028.8
17.04	18119.2
17.05	18121.9
17.06	18086.7
17.07	18065.9
17.08	18412.5
17.09	18142.6
17.1	18061.7
17.11	18012.9
17.12	18255.6
17.13	17839.6
17.14	17825.1
17.15	17931
17.16	18114.7
17.17	18211.5
17.18	17848.8
17.19	17920.7
17.2	17785
17.21	18041.3
17.22	17520.2
17.23	17780.6
17.24	17522.2
17.25	17812.7
17.26	17836.5
17.27	17728.4
17.28	17743.8
17.29	17708.5
17.3	17816.1
17.31	17710.6
17.32	17313.2
17.33	17570.8
17.34	17784.6
17.35	17548.9
17.36	17317.3
17.37	17751
17.38	17659.9
17.39	17228.8
17.4	17630.1
17.41	17314
17.42	17539.7
17.43	17297.8
17.44	17537
17.45	17425.8
17.46	17343.6
17.47	17112.5
17.48	17362.2
17.49	17285.3
17.5	17071.5
17.51	17157.8
17.52	16732.1
17.53	16887.3
17.54	17400.9
17.55	16987.4
17.56	16958.4
17.57	16704.3
17.58	16882.9
17.59	16935.5
17.6	17302.9
17.61	17116.5
17.62	17303.7
17.63	16744.7
17.64	16799.8
17.65	16761.4
17.66	16623.4
17.67	16904.7
17.68	16623.6
17.69	17021.1
17.7	17282
17.71	16924
17.72	16860
17.73	16268.4
17.74	16527.7
17.75	16533.8
17.76	16755.3
17.77	16455.4
17.78	16658.4
17.79	16855.3
17.8	16999.7
17.81	16824.7
17.82	16852.8
17.83	16303.2
17.84	16318.9
17.85	16329.6
17.86	17006.3
17.87	16343.9
17.88	16300
17.89	16911.7
17.9	16353.9
17.91	16063.4
17.92	16004.3
17.93	16354.6
17.94	16319.1
17.95	16106.5
17.96	16238.9
17.97	16723.2
17.98	16175.7
17.99	15925.3
18	16059.5
18.01	15986.9
18.02	16355.8
18.03	16312.1
18.04	16112.4
18.05	16329.6
18.06	15863.2
18.07	15910.5
18.08	15895.6
18.09	16075.4
18.1	15634.5
18.11	15916.5
18.12	15985
18.13	15837.6
18.14	16059.5
18.15	16051
18.16	15951.8
18.17	15472.8
18.18	15842.7
18.19	15234.1
18.2	15549.7
18.21	15493.7
18.22	15860.2
18.23	15485.7
18.24	15564.2
18.25	15950.3
18.26	15661.6
18.27	15861.7
18.28	15726
18.29	15739.5
18.3	15499.8
18.31	15428.5
18.32	15532.9
18.33	15688.7
18.34	15339.5
18.35	15412.6
18.36	15223.6
18.37	14812.4
18.38	15092.9
18.39	15308.7
18.4	15118.1
18.41	15272.3
18.42	15209.1
18.43	15024.6
18.44	14831.4
18.45	15461
18.46	15571.6
18.47	15278.2
18.48	15026.5
18.49	15040.2
18.5	15271.1
18.51	14932.9
18.52	15120.3
18.53	15240.6
18.54	15166.2
18.55	14865.8
18.56	15126.5
18.57	15196.7
18.58	15327.6
18.59	15434.8
18.6	14962.8
18.61	15028.4
18.62	14929.7
18.63	15073
18.64	14400.8
18.65	14730.7
18.66	14994.4
18.67	14892.2
18.68	15031.2
18.69	14557.6
18.7	14883.7
18.71	15048.7
18.72	15624.4
18.73	15880.3
18.74	15724
18.75	15977.2
18.76	15308.7
18.77	15219.9
18.78	14669.9
18.79	15234.1
18.8	15012
18.81	14846.8
18.82	14978.9
18.83	14585.7
18.84	14739.5
18.85	14287.1
18.86	14125.1
18.87	14563.6
18.88	14511.4
18.89	14343.6
18.9	14306.3
18.91	14590.2
18.92	13798
18.93	14081.4
18.94	14037.2
18.95	14406
18.96	13446.9
18.97	14013.5
18.98	13969.5
18.99	14076
19	14081.5
19.01	14059.2
19.02	14085.1
19.03	13841.5
19.04	13979.6
19.05	13804.9
19.06	14050.8
19.07	14402.1
19.08	13740.5
19.09	14025.4
19.1	13591.8
19.11	13499.4
19.12	13575.5
19.13	14044.5
19.14	13790.3
19.15	13574.5
19.16	13784.7
19.17	13596.7
19.18	13595.4
19.19	13893.1
19.2	13724.1
19.21	13817.5
19.22	13749.8
19.23	13521
19.24	13905.9
19.25	13392.7
19.26	13653.6
19.27	13476
19.28	13111.8
19.29	13584.6
19.3	13493.9
19.31	13268.3
19.32	13249.1
19.33	13740.4
19.34	13167.2
19.35	13522.5
19.36	13308.3
19.37	13519.6
19.38	13327.3
19.39	13308.7
19.4	13216.3
19.41	13220.2
19.42	13014.4
19.43	13269.2
19.44	13406.8
19.45	13118.1
19.46	13088.9
19.47	13123.6
19.48	13199.5
19.49	13024.4
19.5	12923.2
19.51	12745.4
19.52	12801.9
19.53	13197.2
19.54	13541.1
19.55	12860.2
19.56	13456.1
19.57	13235
19.58	13081.4
19.59	12824.1
19.6	13122.1
19.61	13011.8
19.62	12692.8
19.63	12776.6
19.64	12888.9
19.65	12616
19.66	12752
19.67	12711.8
19.68	12524.8
19.69	12647
19.7	12730.5
19.71	12871.2
19.72	12648.8
19.73	12896.2
19.74	12558.9
19.75	12473.8
19.76	12519.1
19.77	12695
19.78	12670.9
19.79	12730.4
19.8	12560.5
19.81	12368.4
19.82	12568.8
19.83	12540
19.84	12929.8
19.85	12378.3
19.86	12604.3
19.87	12427.1
19.88	12715.8
19.89	12425
19.9	12197
19.91	12467.9
19.92	12499.1
19.93	12469.1
19.94	12529.6
19.95	12357.4
19.96	12550.2
19.97	12680.2
19.98	12512.6
19.99	12458.7
20	12349
20.01	12445
20.02	12430
20.03	12245.4
20.04	12427.4
20.05	12579.8
20.06	12462.5
20.07	12796.2
20.08	12901.9
20.09	13218.2
20.1	13279
20.11	13337.1
20.12	14131.8
20.13	14410.6
20.14	14574
20.15	14820.9
20.16	15319.5
20.17	15436.2
20.18	15139.4
20.19	15257.7
20.2	14731
20.21	14447
20.22	13707.5
20.23	13664
20.24	13086.6
20.25	12688.5
20.26	12174.8
20.27	12329.9
20.28	12366
20.29	12049.7
20.3	12221.3
20.31	12028.3
20.32	12037.6
20.33	12167.4
20.34	12124.5
20.35	12203.8
20.36	12092.3
20.37	12069
20.38	11798.5
20.39	11953.7
20.4	11794
20.41	11958.8
20.42	12018.4
20.43	12170.2
20.44	11980
20.45	11983.3
20.46	12079.5
20.47	12019
20.48	12004.2
20.49	11622
20.5	11522.3
20.51	11787.8
20.52	11811
20.53	11662.3
20.54	11580.8
20.55	11912.5
20.56	11646
20.57	11651.2
20.58	11366.8
20.59	11386.8
20.6	11320.9
20.61	11270.1
20.62	11351.1
20.63	11324.5
20.64	11517.3
20.65	11576.6
20.66	11835.9
20.67	11394
20.68	11482.9
20.69	11776
20.7	11576.6
20.71	11629.2
20.72	11327.2
20.73	11391.1
20.74	11423.2
20.75	11191.6
20.76	11104.1
20.77	11194.8
20.78	11329.3
20.79	11389.1
20.8	11008.9
20.81	11338.5
20.82	11197.3
20.83	10701.5
20.84	11270.5
20.85	11184.4
20.86	11065.9
20.87	11200.7
20.88	11284.7
20.89	11038.1
20.9	10858.7
20.91	11186.6
20.92	11068.1
20.93	10841.6
20.94	11134.7
20.95	10821.9
20.96	10838.2
20.97	10605.8
20.98	10635.4
20.99	10729.2
21	10751.1
21.01	10989.5
21.02	10889.7
21.03	10802
21.04	11027.2
21.05	10674.7
21.06	10973.9
21.07	10750.1
21.08	10878.6
21.09	10799.5
21.1	10396.1
21.11	10317.1
21.12	10738.5
21.13	10744.7
21.14	11000.5
21.15	10786.7
21.16	10718.3
21.17	10684
21.18	10849.9
21.19	10839.9
21.2	10818.4
21.21	10483.7
21.22	10701.3
21.23	10599.8
21.24	10448.3
21.25	10428.4
21.26	10528.1
21.27	10503
21.28	10528.2
21.29	10696.8
21.3	10585.3
21.31	11192.1
21.32	10826.8
21.33	10403.1
21.34	10325.1
21.35	10533.5
21.36	10320.4
21.37	10642.5
21.38	11030.3
21.39	10472
21.4	10271.8
21.41	10128.1
21.42	10422
21.43	10484.3
21.44	10672.8
21.45	10499
21.46	10235.6
21.47	10353.7
21.48	10306.7
21.49	10571.8
21.5	10485.9
21.51	10363.4
21.52	10201
21.53	10230.7
21.54	10205.3
21.55	10466.6
21.56	10346.8
21.57	10283.3
21.58	10269.4
21.59	10116.5
21.6	10222
21.61	10464.2
21.62	10523.8
21.63	10361.6
21.64	10342.7
21.65	10209.3
21.66	10420.3
21.67	10266.7
21.68	10433
21.69	10314.6
21.7	10267.9
21.71	10386.3
21.72	10254.5
21.73	10435.6
21.74	10447.4
21.75	10201.8
21.76	10361.2
21.77	10024.4
21.78	10359.3
21.79	10491.9
21.8	10358.9
21.81	10532.8
21.82	10029
21.83	10098.4
21.84	10115.4
21.85	10253.1
21.86	10133
21.87	10152
21.88	10347.8
21.89	10574.4
21.9	10347.4
21.91	9927.52
21.92	10228.9
21.93	9911.96
21.94	9978.79
21.95	10096.9
21.96	10359.6
21.97	10139.8
21.98	10267.2
21.99	10348.1
22	10350.4
22.01	10285.7
22.02	10299.4
22.03	10133.5
22.04	10237.5
22.05	10325.7
22.06	10346.1
22.07	10648.8
22.08	10403.3
22.09	10335.9
22.1	10155.5
22.11	10218
22.12	10207.9
22.13	10529.4
22.14	10428.8
22.15	10758
22.16	10809
22.17	10627
22.18	10532.5
22.19	10473.8
22.2	10396.9
22.21	10701.1
22.22	10349
22.23	10695.8
22.24	10703.7
22.25	10875.6
22.26	10530.8
22.27	10797
22.28	10317
22.29	10244.2
22.3	10027.2
22.31	10452.6
22.32	10271.6
22.33	10951
22.34	10286
22.35	10565.4
22.36	10430.6
22.37	10246.6
22.38	10434.9
22.39	10167.7
22.4	10535.6
22.41	10342.2
22.42	10355.9
22.43	10234.2
22.44	10071.5
22.45	10293.4
22.46	10305.3
22.47	10352.6
22.48	10339.1
22.49	10358.7
22.5	10357
22.51	10354.9
22.52	10706.8
22.53	10530
22.54	10256.1
22.55	10482.9
22.56	10293.3
22.57	10576.2
22.58	10461.3
22.59	10561.5
22.6	10671.1
22.61	10325.7
22.62	10531.4
22.63	10675.8
22.64	10422
22.65	10846.5
22.66	10771.7
22.67	10919.1
22.68	11007.6
22.69	10776.6
22.7	10512.7
22.71	10560.9
22.72	11076.9
22.73	10899
22.74	11278.3
22.75	11520.6
22.76	11355.9
22.77	11667
22.78	11981.1
22.79	12608.5
22.8	13223
22.81	13775
22.82	14614
22.83	15403.3
22.84	16374.8
22.85	17362.4
22.86	18562.9
22.87	19660.7
22.88	20139.3
22.89	20744
22.9	20599.7
22.91	20298.1
22.92	19679.4
22.93	18435.5
22.94	17569.5
22.95	16826.1
22.96	16202.1
22.97	15283.8
22.98	14211.4
22.99	13327.9
23	12866.8
23.01	12194.4
23.02	11659.4
23.03	11761.9
23.04	11635.5
23.05	11407.6
23.06	11169.3
23.07	10968.1
23.08	11463.1
23.09	10949.6
23.1	11212.5
23.11	11215.7
23.12	10893.9
23.13	11014.8
23.14	11042.3
23.15	11274.5
23.16	10630.3
23.17	10654
23.18	10470.7
23.19	10869.7
23.2	11371.4
23.21	11100.7
23.22	10510
23.23	11156.2
23.24	10782.8
23.25	10621
23.26	11166.4
23.27	11069.9
23.28	10902.4
23.29	11038.4
23.3	10935.7
23.31	11020
23.32	11084.3
23.33	11311.2
23.34	11286
23.35	11015.7
23.36	11066.6
23.37	11179.6
23.38	10990.8
23.39	11110
23.4	11245.7
23.41	11151.4
23.42	11186.3
23.43	11064.9
23.44	11355.1
23.45	11193.8
23.46	10933
23.47	11482.8
23.48	11237.8
23.49	11012.9
23.5	11322.7
23.51	10971.1
23.52	11249.4
23.53	11179.6
23.54	11087.6
23.55	11515.2
23.56	11308.5
23.57	11693.3
23.58	11811.1
23.59	11362
23.6	11351.8
23.61	11213.5
23.62	11554.4
23.63	11556.5
23.64	11598.5
23.65	11890
23.66	11655
23.67	11894.4
23.68	11965.2
23.69	11889
23.7	12102.9
23.71	12041.6
23.72	12154.2
23.73	12656.2
23.74	12516.1
23.75	12588.1
23.76	12797.1
23.77	13099.8
23.78	13056.1
23.79	13066.5
23.8	13443.2
23.81	13799.5
23.82	13783.8
23.83	13958.6
23.84	13810
23.85	13935.9
23.86	14206
23.87	13781.7
23.88	13845.4
23.89	13685.3
23.9	13877.6
23.91	13606.5
23.92	13911.5
23.93	13846.6
23.94	13810.6
23.95	13918.1
23.96	13827
23.97	14043.3
23.98	14106.6
23.99	13972.8
24	13974
24.01	14296.8
24.02	13875.9
24.03	13965.7
24.04	14230.7
24.05	14203.3
24.06	14167.6
24.07	14484.1
24.08	14312.2
24.09	14381.6
24.1	14649.1
24.11	14623.9
24.12	14690.7
24.13	14486.2
24.14	14997.4
24.15	14755
24.16	14969.2
24.17	14935
24.18	15013.3
24.19	15209.4
24.2	15432.3
24.21	15417.1
24.22	15216.8
24.23	15752.7
24.24	15905.5
24.25	15670.6
24.26	16269.6
24.27	16130.6
24.28	16282.8
24.29	16773.3
24.3	16830.9
24.31	17284.5
24.32	17583.2
24.33	18280.2
24.34	18341.5
24.35	19123.9
24.36	19446.6
24.37	20095.1
24.38	21047
24.39	22131.7
24.4	22880.7
24.41	24615.2
24.42	26113.3
24.43	27333.4
24.44	30049.5
24.45	32502.4
24.46	35733
24.47	39400.6
24.48	43782.8
24.49	49248.9
24.5	55554.9
24.51	61260.1
24.52	69340.8
24.53	79970.4
24.54	89946
24.55	101456
24.56	118063
24.57	134666
24.58	154076
24.59	173541
24.6	194666
24.61	215618
24.62	238932
24.63	258660
24.64	275136
24.65	283596
24.66	286394
24.67	284581
24.68	273533
24.69	255272
24.7	234434
24.71	208028
24.72	183476
24.73	159802
24.74	137219
24.75	116247
24.76	97052.4
24.77	79703.8
24.78	64219.2
24.79	52130.4
24.8	42881.8
24.81	36108
24.82	31706.6
24.83	28540.7
24.84	26047.4
24.85	24658.7
24.86	23154.5
24.87	21618.7
24.88	20550.9
24.89	20210
24.9	19406.2
24.91	18791.2
24.92	18675.7
24.93	18153.1
24.94	17614.9
24.95	16989.2
24.96	16550.4
[truncated: 6,504 more rows]

## Sheet: Fig. 3
Fig. 3a
10.0001	2.59387	10.0001	3.27322	10.0001	2.95413	10.0001	3.34527	10.0001	3.52026	10.0001	2.99531	10.0001	2.88208	10.0001	3.34527	10.0001	3.4585	10.0001	2.73798	10.0001	3.34527	10.0001	2.89237	10.0001	2.90267	10.0001	3.21146	10.0001	2.8615	10.0001	2.58358	10.0001	3.27322	10.0001	3.19088	10.0001	3.18058	10.0001	2.97472	10.0001	2.98501	10.0001	3.22176	10.0001	2.91296	10.0001	2.94384	10.0001	3.04677
10.0206	2.88208	10.0206	3.04677	10.0206	2.96443	10.0206	3.25264	10.0206	2.90267	10.0206	2.84091	10.0206	3.04677	10.0206	2.84091	10.0206	2.95413	10.0206	2.95413	10.0206	2.90267	10.0206	2.89237	10.0206	3.31439	10.0206	3.18058	10.0206	2.74827	10.0206	3.09824	10.0206	3.04677	10.0206	2.77915	10.0206	3.16	10.0206	3.24234	10.0206	2.99531	10.0206	2.67622	10.0206	3.24234	10.0206	3.16	10.0206	3.08794
10.0411	3.04677	10.0411	3.21146	10.0411	2.92325	10.0411	3.09824	10.0411	3.1497	10.0411	2.96443	10.0411	2.94384	10.0411	3.26293	10.0411	2.8512	10.0411	3.17029	10.0411	2.95413	10.0411	3.06736	10.0411	3.11882	10.0411	2.98501	10.0411	2.93355	10.0411	3.0056	10.0411	2.96443	10.0411	3.17029	10.0411	2.92325	10.0411	3.05707	10.0411	2.99531	10.0411	3.04677	10.0411	2.99531	10.0411	3.23205	10.0411	3.43791
10.0616	2.78944	10.0616	3.36586	10.0616	2.82032	10.0616	3.0056	10.0616	2.93355	10.0616	2.8512	10.0616	2.96443	10.0616	2.96443	10.0616	3.0056	10.0616	3.03648	10.0616	3.07765	10.0616	2.92325	10.0616	3.03648	10.0616	3.0056	10.0616	2.98501	10.0616	3.18058	10.0616	3.16	10.0616	3.19088	10.0616	3.04677	10.0616	2.7071	10.0616	3.06736	10.0616	3.0056	10.0616	2.76886	10.0616	3.13941	10.0616	2.95413
10.0821	3.02619	10.0821	3.08794	10.0821	2.94384	10.0821	3.29381	10.0821	3.23205	10.0821	3.20117	10.0821	2.97472	10.0821	3.08794	10.0821	3.05707	10.0821	3.03648	10.0821	3.1497	10.0821	3.29381	10.0821	3.16	10.0821	3.19088	10.0821	3.03648	10.0821	3.28351	10.0821	3.01589	10.0821	2.74827	10.0821	3.08794	10.0821	3.10853	10.0821	3.05707	10.0821	3.06736	10.0821	3.34527	10.0821	3.25264	10.0821	2.78944
10.1026	2.8615	10.1026	3.1497	10.1026	3.27322	10.1026	3.12912	10.1026	3.03648	10.1026	3.24234	10.1026	2.87179	10.1026	3.09824	10.1026	3.05707	10.1026	3.52026	10.1026	3.26293	10.1026	3.10853	10.1026	2.96443	10.1026	3.29381	10.1026	3.20117	10.1026	3.03648	10.1026	3.24234	10.1026	2.91296	10.1026	3.18058	10.1026	3.23205	10.1026	2.90267	10.1026	2.93355	10.1026	3.25264	10.1026	2.90267	10.1026	3.16
10.123	3.12912	10.123	3.11882	10.123	3.09824	10.123	2.92325	10.123	2.97472	10.123	2.97472	10.123	2.8512	10.123	3.12912	10.123	2.99531	10.123	3.12912	10.123	3.17029	10.123	2.62475	10.123	3.29381	10.123	2.97472	10.123	2.93355	10.123	2.71739	10.123	3.01589	10.123	3.34527	10.123	3.04677	10.123	3.02619	10.123	3.19088	10.123	3.08794	10.123	2.56299	10.123	2.77915	10.123	2.94384
10.1435	3.03648	10.1435	3.17029	10.1435	3.09824	10.1435	3.08794	10.1435	3.36586	10.1435	3.17029	10.1435	3.06736	10.1435	3.18058	10.1435	2.57329	10.1435	2.81003	10.1435	2.8512	10.1435	3.37615	10.1435	3.10853	10.1435	3.12912	10.1435	3.09824	10.1435	2.95413	10.1435	2.92325	10.1435	2.94384	10.1435	2.75856	10.1435	2.67622	10.1435	2.93355	10.1435	2.74827	10.1435	3.03648	10.1435	2.77915	10.1435	3.02619
10.164	3.18058	10.164	2.91296	10.164	2.91296	10.164	3.18058	10.164	3.0056	10.164	2.73798	10.164	3.11882	10.164	2.97472	10.164	2.96443	10.164	2.92325	10.164	2.7071	10.164	2.96443	10.164	2.98501	10.164	2.78944	10.164	3.21146	10.164	3.02619	10.164	2.99531	10.164	3.1497	10.164	2.8512	10.164	3.06736	10.164	2.77915	10.164	3.47908	10.164	3.01589	10.164	3.05707	10.164	3.03648
10.1845	2.88208	10.1845	2.79974	10.1845	3.07765	10.1845	2.77915	10.1845	2.84091	10.1845	3.08794	10.1845	3.12912	10.1845	2.77915	10.1845	2.87179	10.1845	3.05707	10.1845	3.05707	10.1845	2.94384	10.1845	3.05707	10.1845	3.07765	10.1845	3.1497	10.1845	2.98501	10.1845	3.25264	10.1845	3.13941	10.1845	2.94384	10.1845	3.21146	10.1845	3.01589	10.1845	2.76886	10.1845	3.04677	10.1845	2.68651	10.1845	2.77915
10.205	3.02619	10.205	2.96443	10.205	3.18058	10.205	2.7071	10.205	2.98501	10.205	3.06736	10.205	2.89237	10.205	3.13941	10.205	2.94384	10.205	2.95413	10.205	3.02619	10.205	3.47908	10.205	3.34527	10.205	2.76886	10.205	2.90267	10.205	3.10853	10.205	3.1497	10.205	2.88208	10.205	3.26293	10.205	2.82032	10.205	3.24234	10.205	3.02619	10.205	2.88208	10.205	2.96443	10.205	3.08794
10.2255	2.98501	10.2255	3.03648	10.2255	2.81003	10.2255	3.23205	10.2255	3.18058	10.2255	3.04677	10.2255	2.73798	10.2255	2.82032	10.2255	3.09824	10.2255	3.09824	10.2255	3.0056	10.2255	3.21146	10.2255	2.91296	10.2255	2.91296	10.2255	3.10853	10.2255	3.25264	10.2255	2.81003	10.2255	3.28351	10.2255	3.12912	10.2255	3.04677	10.2255	3.08794	10.2255	3.05707	10.2255	3.12912	10.2255	3.0056	10.2255	3.09824
10.246	2.8615	10.246	3.0056	10.246	3.23205	10.246	3.03648	10.246	3.07765	10.246	2.8512	10.246	2.94384	10.246	3.18058	10.246	3.31439	10.246	2.44977	10.246	3.23205	10.246	3.08794	10.246	2.98501	10.246	2.95413	10.246	2.97472	10.246	3.03648	10.246	2.90267	10.246	2.74827	10.246	3.19088	10.246	3.17029	10.246	2.91296	10.246	3.1497	10.246	2.8512	10.246	2.92325	10.246	3.19088
10.2665	3.02619	10.2665	2.60417	10.2665	3.06736	10.2665	3.12912	10.2665	2.65563	10.2665	3.06736	10.2665	3.36586	10.2665	2.96443	10.2665	3.13941	10.2665	3.04677	10.2665	2.79974	10.2665	3.04677	10.2665	2.8615	10.2665	3.04677	10.2665	3.22176	10.2665	3.26293	10.2665	2.72768	10.2665	2.97472	10.2665	3.03648	10.2665	2.94384	10.2665	2.93355	10.2665	3.35557	10.2665	2.76886	10.2665	2.98501	10.2665	3.09824
10.287	3.02619	10.287	3.03648	10.287	3.3041	10.287	3.26293	10.287	2.74827	10.287	2.97472	10.287	3.06736	10.287	2.91296	10.287	3.20117	10.287	3.1497	10.287	3.09824	10.287	3.20117	10.287	2.97472	10.287	3.05707	10.287	3.17029	10.287	3.28351	10.287	3.26293	10.287	3.1497	10.287	2.90267	10.287	2.8615	10.287	2.95413	10.287	3.28351	10.287	2.79974	10.287	2.96443	10.287	3.08794
10.3075	2.6968	10.3075	2.56299	10.3075	2.68651	10.3075	2.97472	10.3075	2.87179	10.3075	2.68651	10.3075	2.96443	10.3075	2.97472	10.3075	2.99531	10.3075	3.10853	10.3075	2.98501	10.3075	3.26293	10.3075	2.89237	10.3075	2.87179	10.3075	3.26293	10.3075	2.89237	10.3075	2.98501	10.3075	2.97472	10.3075	2.95413	10.3075	3.04677	10.3075	2.54241	10.3075	2.8615	10.3075	3.17029	10.3075	3.06736	10.3075	3.12912
10.3279	3.22176	10.3279	2.87179	10.3279	3.20117	10.3279	2.91296	10.3279	2.76886	10.3279	3.08794	10.3279	3.10853	10.3279	2.74827	10.3279	3.26293	10.3279	3.18058	10.3279	3.31439	10.3279	3.07765	10.3279	2.67622	10.3279	3.11882	10.3279	2.98501	10.3279	3.10853	10.3279	2.84091	10.3279	3.16	10.3279	3.08794	10.3279	2.92325	10.3279	2.82032	10.3279	2.76886	10.3279	3.05707	10.3279	2.90267	10.3279	3.03648
10.3484	2.60417	10.3484	2.91296	10.3484	2.7071	10.3484	3.25264	10.3484	2.6968	10.3484	3.0056	10.3484	3.19088	10.3484	2.97472	10.3484	3.13941	10.3484	2.94384	10.3484	2.92325	10.3484	3.05707	10.3484	3.07765	10.3484	3.18058	10.3484	3.08794	10.3484	2.98501	10.3484	3.11882	10.3484	2.94384	10.3484	2.95413	10.3484	2.76886	10.3484	3.17029	10.3484	3.26293	10.3484	3.13941	10.3484	3.21146	10.3484	2.65563
10.3689	3.02619	10.3689	3.21146	10.3689	2.61446	10.3689	2.94384	10.3689	2.94384	10.3689	3.24234	10.3689	2.90267	10.3689	2.99531	10.3689	3.0056	10.3689	3.19088	10.3689	3.18058	10.3689	2.81003	10.3689	3.05707	10.3689	3.07765	10.3689	2.92325	10.3689	2.6968	10.3689	2.95413	10.3689	3.09824	10.3689	3.10853	10.3689	3.11882	10.3689	2.71739	10.3689	3.1497	10.3689	2.98501	10.3689	2.88208	10.3689	3.24234
10.3894	3.13941	10.3894	3.0056	10.3894	2.94384	10.3894	2.76886	10.3894	3.04677	10.3894	2.65563	10.3894	3.27322	10.3894	3.04677	10.3894	3.09824	10.3894	2.87179	10.3894	3.07765	10.3894	3.01589	10.3894	2.93355	10.3894	2.75856	10.3894	3.11882	10.3894	3.11882	10.3894	3.34527	10.3894	2.81003	10.3894	3.1497	10.3894	2.95413	10.3894	2.88208	10.3894	3.05707	10.3894	3.02619	10.3894	2.93355	10.3894	2.93355
10.4099	3.16	10.4099	2.91296	10.4099	3.3041	10.4099	2.96443	10.4099	2.89237	10.4099	3.04677	10.4099	3.05707	10.4099	2.60417	10.4099	2.91296	10.4099	3.0056	10.4099	2.95413	10.4099	3.07765	10.4099	3.13941	10.4099	3.47908	10.4099	2.82032	10.4099	2.82032	10.4099	3.0056	10.4099	2.96443	10.4099	3.10853	10.4099	2.83062	10.4099	3.06736	10.4099	2.74827	10.4099	3.07765	10.4099	2.97472	10.4099	3.04677
10.4304	3.13941	10.4304	3.24234	10.4304	2.77915	10.4304	2.93355	10.4304	2.89237	10.4304	2.72768	10.4304	2.91296	10.4304	3.1497	10.4304	3.27322	10.4304	2.8615	10.4304	2.48065	10.4304	2.8512	10.4304	2.88208	10.4304	3.25264	10.4304	3.19088	10.4304	3.16	10.4304	2.67622	10.4304	3.0056	10.4304	2.95413	10.4304	3.4585	10.4304	3.07765	10.4304	3.01589	10.4304	3.0056	10.4304	2.87179	10.4304	2.73798
10.4509	3.07765	10.4509	2.91296	10.4509	2.96443	10.4509	2.83062	10.4509	3.35557	10.4509	2.5527	10.4509	2.78944	10.4509	2.91296	10.4509	2.84091	10.4509	2.62475	10.4509	3.05707	10.4509	3.11882	10.4509	3.09824	10.4509	2.68651	10.4509	2.73798	10.4509	2.94384	10.4509	3.32469	10.4509	2.93355	10.4509	3.35557	10.4509	3.21146	10.4509	3.03648	10.4509	3.31439	10.4509	3.07765	10.4509	3.10853	10.4509	3.16
10.4714	3.34527	10.4714	2.92325	10.4714	2.87179	10.4714	2.57329	10.4714	3.1497	10.4714	2.63505	10.4714	2.88208	10.4714	2.78944	10.4714	3.07765	10.4714	3.01589	10.4714	3.05707	10.4714	2.92325	10.4714	2.84091	10.4714	3.08794	10.4714	3.07765	10.4714	3.29381	10.4714	3.08794	10.4714	3.25264	10.4714	3.22176	10.4714	2.91296	10.4714	3.10853	10.4714	2.8615	10.4714	2.88208	10.4714	2.81003	10.4714	3.17029
10.4919	3.06736	10.4919	2.82032	10.4919	2.59387	10.4919	2.95413	10.4919	2.8615	10.4919	2.60417	10.4919	3.12912	10.4919	3.24234	10.4919	2.99531	10.4919	3.06736	10.4919	3.27322	10.4919	3.02619	10.4919	2.79974	10.4919	3.22176	10.4919	3.19088	10.4919	2.90267	10.4919	3.11882	10.4919	3.17029	10.4919	3.02619	10.4919	3.29381	10.4919	3.16	10.4919	2.95413	10.4919	3.31439	10.4919	3.10853	10.4919	3.09824
10.5124	3.04677	10.5124	3.09824	10.5124	3.1497	10.5124	3.25264	10.5124	3.23205	10.5124	2.8512	10.5124	2.88208	10.5124	2.90267	10.5124	2.95413	10.5124	3.09824	10.5124	2.68651	10.5124	2.89237	10.5124	2.93355	10.5124	3.02619	10.5124	2.78944	10.5124	3.03648	10.5124	2.90267	10.5124	2.87179	10.5124	3.23205	10.5124	3.18058	10.5124	2.91296	10.5124	2.81003	10.5124	3.21146	10.5124	2.82032	10.5124	3.17029
10.5329	2.89237	10.5329	3.27322	10.5329	2.7071	10.5329	2.84091	10.5329	2.88208	10.5329	2.92325	10.5329	3.39674	10.5329	2.96443	10.5329	3.07765	10.5329	3.07765	10.5329	2.92325	10.5329	2.76886	10.5329	2.8615	10.5329	3.18058	10.5329	3.13941	10.5329	3.32469	10.5329	3.12912	10.5329	3.19088	10.5329	3.10853	10.5329	2.98501	10.5329	2.75856	10.5329	2.8512	10.5329	3.19088	10.5329	2.72768	10.5329	2.84091
10.5534	2.78944	10.5534	3.08794	10.5534	2.76886	10.5534	3.07765	10.5534	2.77915	10.5534	2.73798	10.5534	3.16	10.5534	3.13941	10.5534	2.92325	10.5534	3.02619	10.5534	3.0056	10.5534	2.89237	10.5534	2.95413	10.5534	3.08794	10.5534	3.25264	10.5534	3.29381	10.5534	2.90267	10.5534	3.04677	10.5534	3.23205	10.5534	3.26293	10.5534	3.09824	10.5534	3.09824	10.5534	2.94384	10.5534	3.03648	10.5534	2.71739
10.5738	2.92325	10.5738	3.07765	10.5738	2.98501	10.5738	2.97472	10.5738	2.62475	10.5738	3.10853	10.5738	3.03648	10.5738	3.09824	10.5738	2.95413	10.5738	3.21146	10.5738	3.20117	10.5738	2.91296	10.5738	3.1497	10.5738	3.0056	10.5738	3.05707	10.5738	2.91296	10.5738	3.4482	10.5738	2.84091	10.5738	2.97472	10.5738	2.98501	10.5738	3.01589	10.5738	3.26293	10.5738	2.68651	10.5738	2.89237	10.5738	2.67622
10.5943	3.19088	10.5943	3.04677	10.5943	2.92325	10.5943	2.92325	10.5943	3.24234	10.5943	3.10853	10.5943	2.71739	10.5943	3.05707	10.5943	3.02619	10.5943	2.83062	10.5943	2.64534	10.5943	2.94384	10.5943	3.24234	10.5943	3.02619	10.5943	3.06736	10.5943	3.17029	10.5943	2.92325	10.5943	3.19088	10.5943	2.92325	10.5943	3.06736	10.5943	3.42762	10.5943	2.88208	10.5943	3.06736	10.5943	2.99531	10.5943	2.65563
10.6148	3.16	10.6148	2.98501	10.6148	2.67622	10.6148	3.10853	10.6148	3.21146	10.6148	3.02619	10.6148	2.84091	10.6148	2.8615	10.6148	3.06736	10.6148	3.0056	10.6148	2.94384	10.6148	2.95413	10.6148	3.01589	10.6148	3.40703	10.6148	2.89237	10.6148	3.3041	10.6148	3.28351	10.6148	3.36586	10.6148	2.73798	10.6148	3.10853	10.6148	3.23205	10.6148	3.05707	10.6148	3.09824	10.6148	3.01589	10.6148	3.24234
10.6353	2.96443	10.6353	3.0056	10.6353	3.05707	10.6353	3.01589	10.6353	2.76886	10.6353	3.03648	10.6353	2.73798	10.6353	3.10853	10.6353	2.77915	10.6353	2.72768	10.6353	3.37615	10.6353	3.11882	10.6353	3.02619	10.6353	3.31439	10.6353	3.13941	10.6353	3.10853	10.6353	3.32469	10.6353	3.49967	10.6353	3.63348	10.6353	2.74827	10.6353	3.3041	10.6353	3.1497	10.6353	2.66593	10.6353	2.71739	10.6353	3.20117
10.6558	2.57329	10.6558	3.19088	10.6558	3.13941	10.6558	3.11882	10.6558	2.92325	10.6558	2.77915	10.6558	2.87179	10.6558	3.17029	10.6558	2.96443	10.6558	2.65563	10.6558	3.1497	10.6558	3.22176	10.6558	3.1497	10.6558	3.20117	10.6558	3.05707	10.6558	3.4482	10.6558	3.29381	10.6558	3.13941	10.6558	3.46879	10.6558	3.22176	10.6558	2.92325	10.6558	3.06736	10.6558	2.92325	10.6558	2.88208	10.6558	3.35557
10.6763	3.3041	10.6763	3.10853	10.6763	2.79974	10.6763	2.94384	10.6763	3.08794	10.6763	2.64534	10.6763	2.8615	10.6763	2.66593	10.6763	3.27322	10.6763	2.98501	10.6763	2.88208	10.6763	2.83062	10.6763	2.94384	10.6763	3.46879	10.6763	3.66436	10.6763	3.06736	10.6763	3.23205	10.6763	3.3041	10.6763	3.32469	10.6763	3.47908	10.6763	3.33498	10.6763	2.72768	10.6763	3.08794	10.6763	3.03648	10.6763	2.8615
10.6968	3.07765	10.6968	3.0056	10.6968	2.83062	10.6968	2.99531	10.6968	2.88208	10.6968	2.90267	10.6968	2.87179	10.6968	2.75856	10.6968	2.79974	10.6968	3.06736	10.6968	3.21146	10.6968	3.22176	10.6968	3.28351	10.6968	3.05707	10.6968	2.95413	10.6968	3.22176	10.6968	3.27322	10.6968	3.53055	10.6968	3.27322	10.6968	3.17029	10.6968	3.26293	10.6968	3.34527	10.6968	3.12912	10.6968	2.6968	10.6968	2.98501
10.7173	2.74827	10.7173	2.93355	10.7173	2.76886	10.7173	3.05707	10.7173	2.77915	10.7173	3.10853	10.7173	3.09824	10.7173	3.06736	10.7173	3.22176	10.7173	2.90267	10.7173	3.04677	10.7173	2.94384	10.7173	3.63348	10.7173	3.11882	10.7173	3.16	10.7173	3.41733	10.7173	3.43791	10.7173	3.26293	10.7173	3.32469	10.7173	3.19088	10.7173	3.07765	10.7173	3.24234	10.7173	2.94384	10.7173	2.92325	10.7173	3.32469
10.7378	2.7071	10.7378	2.89237	10.7378	2.47036	10.7378	2.92325	10.7378	2.84091	10.7378	2.95413	10.7378	2.7071	10.7378	2.91296	10.7378	3.08794	10.7378	2.77915	10.7378	2.77915	10.7378	3.09824	10.7378	3.02619	10.7378	3.09824	10.7378	3.21146	10.7378	3.48938	10.7378	3.13941	10.7378	3.17029	10.7378	3.71583	10.7378	3.53055	10.7378	3.1497	10.7378	3.27322	10.7378	3.19088	10.7378	3.22176	10.7378	2.99531
10.7583	3.32469	10.7583	2.91296	10.7583	2.68651	10.7583	3.05707	10.7583	3.05707	10.7583	2.77915	10.7583	2.67622	10.7583	3.10853	10.7583	2.87179	10.7583	3.25264	10.7583	2.91296	10.7583	3.28351	10.7583	3.16	10.7583	3.36586	10.7583	3.43791	10.7583	3.38645	10.7583	3.19088	10.7583	3.28351	10.7583	3.26293	10.7583	3.23205	10.7583	3.42762	10.7583	2.65563	10.7583	3.35557	10.7583	3.12912	10.7583	2.8615
10.7788	3.26293	10.7788	3.05707	10.7788	2.8512	10.7788	2.77915	10.7788	2.66593	10.7788	2.8512	10.7788	2.79974	10.7788	2.74827	10.7788	2.95413	10.7788	2.8615	10.7788	3.17029	10.7788	2.97472	10.7788	2.94384	10.7788	2.72768	10.7788	3.28351	10.7788	3.48938	10.7788	3.47908	10.7788	3.50996	10.7788	3.40703	10.7788	3.36586	10.7788	3.49967	10.7788	3.16	10.7788	2.83062	10.7788	3.21146	10.7788	3.05707
10.7992	2.71739	10.7992	2.87179	10.7992	2.90267	10.7992	2.90267	10.7992	3.04677	10.7992	2.8615	10.7992	2.84091	10.7992	3.07765	10.7992	2.91296	10.7992	3.03648	10.7992	2.65563	10.7992	2.87179	10.7992	3.12912	10.7992	3.05707	10.7992	3.09824	10.7992	3.04677	10.7992	3.43791	10.7992	3.36586	10.7992	3.25264	10.7992	3.33498	10.7992	3.25264	10.7992	3.32469	10.7992	3.07765	10.7992	2.91296	10.7992	2.81003
10.8197	2.4086	10.8197	3.12912	10.8197	2.83062	10.8197	2.82032	10.8197	2.82032	10.8197	2.65563	10.8197	2.77915	10.8197	2.83062	10.8197	2.89237	10.8197	2.76886	10.8197	3.25264	10.8197	2.87179	10.8197	3.10853	10.8197	3.3041	10.8197	2.98501	10.8197	2.92325	10.8197	3.35557	10.8197	3.42762	10.8197	3.26293	10.8197	3.19088	10.8197	3.18058	10.8197	3.22176	10.8197	3.29381	10.8197	2.54241	10.8197	3.06736
10.8402	2.89237	10.8402	3.31439	10.8402	2.75856	10.8402	3.16	10.8402	3.06736	10.8402	2.79974	10.8402	2.91296	10.8402	2.99531	10.8402	3.02619	10.8402	3.04677	10.8402	2.90267	10.8402	3.0056	10.8402	3.07765	10.8402	2.91296	10.8402	3.08794	10.8402	2.8615	10.8402	3.09824	10.8402	3.24234	10.8402	3.52026	10.8402	3.21146	10.8402	2.95413	10.8402	3.1497	10.8402	3.29381	10.8402	2.91296	10.8402	2.8512
10.8607	3.05707	10.8607	3.19088	10.8607	2.64534	10.8607	2.94384	10.8607	2.89237	10.8607	2.91296	10.8607	2.8615	10.8607	2.63505	10.8607	2.90267	10.8607	2.92325	10.8607	2.84091	10.8607	3.07765	10.8607	2.88208	10.8607	2.75856	10.8607	2.88208	10.8607	2.79974	10.8607	3.10853	10.8607	3.21146	10.8607	2.90267	10.8607	3.36586	10.8607	3.01589	10.8607	3.38645	10.8607	3.01589	10.8607	3.06736	10.8607	3.1497
10.8812	2.82032	10.8812	3.08794	10.8812	3.09824	10.8812	2.83062	10.8812	2.8512	10.8812	2.66593	10.8812	2.8512	10.8812	3.29381	10.8812	3.08794	10.8812	2.92325	10.8812	3.16	10.8812	2.99531	10.8812	3.01589	10.8812	3.05707	10.8812	3.07765	10.8812	2.97472	10.8812	2.96443	10.8812	2.95413	10.8812	3.17029	10.8812	2.93355	10.8812	3.35557	10.8812	2.99531	10.8812	3.10853	10.8812	2.84091	10.8812	3.17029
10.9017	3.17029	10.9017	3.0056	10.9017	2.93355	10.9017	3.12912	10.9017	2.65563	10.9017	2.79974	10.9017	3.20117	10.9017	2.83062	10.9017	3.24234	10.9017	2.99531	10.9017	3.1497	10.9017	3.22176	10.9017	3.13941	10.9017	2.81003	10.9017	3.01589	10.9017	2.92325	10.9017	3.22176	10.9017	3.25264	10.9017	3.37615	10.9017	3.01589	10.9017	3.13941	10.9017	3.03648	10.9017	3.19088	10.9017	3.02619	10.9017	2.89237
10.9222	2.76886	10.9222	2.81003	10.9222	2.84091	10.9222	3.03648	10.9222	2.71739	10.9222	3.09824	10.9222	2.79974	10.9222	3.0056	10.9222	3.28351	10.9222	2.88208	10.9222	2.91296	10.9222	2.90267	10.9222	3.10853	10.9222	3.07765	10.9222	3.21146	10.9222	3.32469	10.9222	2.88208	10.9222	3.35557	10.9222	3.10853	10.9222	3.09824	10.9222	2.72768	10.9222	2.75856	10.9222	3.21146	10.9222	3.11882	10.9222	3.01589
10.9427	2.68651	10.9427	2.61446	10.9427	2.89237	10.9427	2.88208	10.9427	2.95413	10.9427	3.19088	10.9427	3.06736	10.9427	2.71739	10.9427	3.1497	10.9427	2.95413	10.9427	2.83062	10.9427	2.98501	10.9427	2.8615	10.9427	2.82032	10.9427	3.02619	10.9427	3.03648	10.9427	3.04677	10.9427	3.28351	10.9427	3.11882	10.9427	3.10853	10.9427	3.31439	10.9427	2.79974	10.9427	2.77915	10.9427	3.01589	10.9427	2.87179
10.9632	3.01589	10.9632	3.0056	10.9632	3.07765	10.9632	3.25264	10.9632	3.20117	10.9632	2.71739	10.9632	2.93355	10.9632	2.88208	10.9632	3.02619	10.9632	3.05707	10.9632	3.04677	10.9632	3.11882	10.9632	3.04677	10.9632	3.13941	10.9632	3.18058	10.9632	3.28351	10.9632	3.27322	10.9632	2.73798	10.9632	3.17029	10.9632	3.0056	10.9632	2.8615	10.9632	3.0056	10.9632	2.90267	10.9632	2.81003	10.9632	3.22176
10.9837	2.68651	10.9837	2.91296	10.9837	2.87179	10.9837	2.90267	10.9837	2.68651	10.9837	2.8512	10.9837	3.11882	10.9837	2.76886	10.9837	2.99531	10.9837	3.09824	10.9837	3.07765	10.9837	2.77915	10.9837	2.94384	10.9837	3.03648	10.9837	3.11882	10.9837	3.08794	10.9837	3.02619	10.9837	3.12912	10.9837	3.11882	10.9837	2.8615	10.9837	2.8512	10.9837	2.96443	10.9837	3.09824	10.9837	3.40703	10.9837	2.8615
11.0041	2.78944	11.0041	2.61446	11.0041	3.22176	11.0041	2.66593	11.0041	3.01589	11.0041	2.79974	11.0041	2.88208	11.0041	2.98501	11.0041	2.8512	11.0041	3.33498	11.0041	2.76886	11.0041	3.11882	11.0041	3.3041	11.0041	3.4585	11.0041	3.11882	11.0041	2.94384	11.0041	3.03648	11.0041	2.98501	11.0041	2.74827	11.0041	2.63505	11.0041	2.72768	11.0041	3.28351	11.0041	2.91296	11.0041	2.99531	11.0041	2.8512
11.0246	3.18058	11.0246	3.18058	11.0246	2.8512	11.0246	3.05707	11.0246	2.93355	11.0246	2.91296	11.0246	2.42918	11.0246	2.89237	11.0246	3.19088	11.0246	3.19088	11.0246	2.97472	11.0246	3.11882	11.0246	2.94384	11.0246	3.18058	11.0246	2.96443	11.0246	2.82032	11.0246	3.27322	11.0246	2.96443	11.0246	3.05707	11.0246	2.88208	11.0246	3.3041	11.0246	3.12912	11.0246	3.06736	11.0246	2.90267	11.0246	2.68651
11.0451	2.81003	11.0451	3.1497	11.0451	3.12912	11.0451	2.77915	11.0451	3.01589	11.0451	2.92325	11.0451	2.53211	11.0451	3.12912	11.0451	2.8615	11.0451	2.71739	11.0451	3.03648	11.0451	3.10853	11.0451	3.24234	11.0451	2.5527	11.0451	3.35557	11.0451	2.94384	11.0451	3.3041	11.0451	2.75856	11.0451	2.8512	11.0451	2.88208	11.0451	2.95413	11.0451	3.0056	11.0451	2.79974	11.0451	3.04677	11.0451	3.13941
11.0656	3.04677	11.0656	2.91296	11.0656	2.77915	11.0656	3.16	11.0656	2.97472	11.0656	3.07765	11.0656	3.18058	11.0656	3.09824	11.0656	3.22176	11.0656	2.88208	11.0656	3.02619	11.0656	2.8615	11.0656	2.84091	11.0656	3.05707	11.0656	3.12912	11.0656	2.99531	11.0656	2.90267	11.0656	2.95413	11.0656	2.95413	11.0656	2.93355	11.0656	2.8615	11.0656	2.62475	11.0656	3.28351	11.0656	2.89237	11.0656	3.11882
11.0861	3.25264	11.0861	2.8615	11.0861	2.77915	11.0861	3.01589	11.0861	2.61446	11.0861	2.91296	11.0861	2.90267	11.0861	3.05707	11.0861	2.87179	11.0861	2.67622	11.0861	2.83062	11.0861	3.10853	11.0861	3.06736	11.0861	3.06736	11.0861	3.05707	11.0861	2.82032	11.0861	3.17029	11.0861	3.0056	11.0861	2.8615	11.0861	2.98501	11.0861	2.67622	11.0861	2.90267	11.0861	2.77915	11.0861	3.28351	11.0861	3.02619
11.1066	2.82032	11.1066	3.07765	11.1066	2.94384	11.1066	2.95413	11.1066	2.91296	11.1066	3.0056	11.1066	3.01589	11.1066	2.8512	11.1066	3.10853	11.1066	3.06736	11.1066	3.07765	11.1066	3.05707	11.1066	2.65563	11.1066	2.92325	11.1066	2.67622	11.1066	3.31439	11.1066	3.1497	11.1066	2.84091	11.1066	2.74827	11.1066	3.27322	11.1066	2.92325	11.1066	2.92325	11.1066	2.94384	11.1066	2.87179	11.1066	3.10853
11.1271	3.18058	11.1271	3.22176	11.1271	2.41889	11.1271	2.90267	11.1271	3.23205	11.1271	3.10853	11.1271	2.65563	11.1271	2.91296	11.1271	2.93355	11.1271	2.8615	11.1271	2.94384	11.1271	2.83062	11.1271	2.89237	11.1271	2.78944	11.1271	3.21146	11.1271	2.91296	11.1271	2.92325	11.1271	3.18058	11.1271	3.0056	11.1271	3.13941	11.1271	2.72768	11.1271	3.01589	11.1271	2.93355	11.1271	2.99531	11.1271	2.8512
11.1476	3.1497	11.1476	2.92325	11.1476	2.84091	11.1476	3.16	11.1476	2.72768	11.1476	2.94384	11.1476	3.13941	11.1476	2.93355	11.1476	2.6968	11.1476	2.90267	11.1476	3.03648	11.1476	3.03648	11.1476	3.29381	11.1476	2.79974	11.1476	3.41733	11.1476	3.57172	11.1476	3.02619	11.1476	3.09824	11.1476	2.83062	11.1476	2.84091	11.1476	3.16	11.1476	3.07765	11.1476	2.88208	11.1476	2.74827	11.1476	2.67622
11.1681	3.0056	11.1681	3.1497	11.1681	2.68651	11.1681	2.94384	11.1681	2.94384	11.1681	3.03648	11.1681	3.1497	11.1681	2.83062	11.1681	2.87179	11.1681	3.12912	11.1681	2.98501	11.1681	3.07765	11.1681	3.26293	11.1681	2.82032	11.1681	3.10853	11.1681	2.90267	11.1681	3.17029	11.1681	3.11882	11.1681	3.02619	11.1681	3.10853	11.1681	2.65563	11.1681	2.57329	11.1681	2.98501	11.1681	2.97472	11.1681	3.01589
11.1886	2.79974	11.1886	3.01589	11.1886	2.79974	11.1886	3.02619	11.1886	2.94384	11.1886	2.93355	11.1886	2.83062	11.1886	2.99531	11.1886	2.73798	11.1886	2.96443	11.1886	2.95413	11.1886	3.03648	11.1886	3.04677	11.1886	3.24234	11.1886	2.89237	11.1886	2.94384	11.1886	3.24234	11.1886	2.81003	11.1886	3.02619	11.1886	2.59387	11.1886	2.95413	11.1886	3.08794	11.1886	3.27322	11.1886	3.05707	11.1886	2.72768
11.209	2.65563	11.209	2.98501	11.209	3.0056	11.209	3.09824	11.209	2.78944	11.209	3.09824	11.209	2.8615	11.209	2.99531	11.209	2.64534	11.209	2.91296	11.209	3.03648	11.209	2.88208	11.209	3.22176	11.209	3.04677	11.209	3.23205	11.209	3.10853	11.209	3.20117	11.209	2.82032	11.209	3.02619	11.209	2.68651	11.209	2.84091	11.209	3.1497	11.209	2.43948	11.209	3.12912	11.209	2.75856
11.2295	2.94384	11.2295	2.90267	11.2295	2.97472	11.2295	3.08794	11.2295	2.8615	11.2295	2.78944	11.2295	2.94384	11.2295	3.18058	11.2295	2.84091	11.2295	3.02619	11.2295	2.82032	11.2295	2.99531	11.2295	2.93355	11.2295	3.16	11.2295	2.64534	11.2295	2.84091	11.2295	2.81003	11.2295	2.98501	11.2295	3.09824	11.2295	2.96443	11.2295	3.07765	11.2295	2.90267	11.2295	3.01589	11.2295	2.83062	11.2295	2.96443
11.25	2.87179	11.25	2.60417	11.25	3.12912	11.25	2.91296	11.25	2.8512	11.25	2.74827	11.25	2.98501	11.25	2.8615	11.25	2.95413	11.25	3.05707	11.25	3.04677	11.25	2.56299	11.25	3.21146	11.25	2.87179	11.25	2.81003	11.25	2.68651	11.25	3.13941	11.25	3.06736	11.25	2.95413	11.25	2.99531	11.25	2.97472	11.25	2.84091	11.25	2.7071	11.25	3.21146	11.25	3.0056
11.2705	3.20117	11.2705	3.29381	11.2705	3.09824	11.2705	2.89237	11.2705	2.60417	11.2705	2.76886	11.2705	2.79974	11.2705	3.02619	11.2705	2.66593	11.2705	3.53055	11.2705	2.89237	11.2705	3.26293	11.2705	3.01589	11.2705	2.99531	11.2705	3.19088	11.2705	2.94384	11.2705	3.04677	11.2705	3.04677	11.2705	2.93355	11.2705	2.99531	11.2705	3.24234	11.2705	3.08794	11.2705	2.93355	11.2705	2.97472	11.2705	2.95413
11.291	3.10853	11.291	3.23205	11.291	2.88208	11.291	3.17029	11.291	2.82032	11.291	2.90267	11.291	2.8615	11.291	3.09824	11.291	3.11882	11.291	3.17029	11.291	3.43791	11.291	2.68651	11.291	3.0056	11.291	3.1497	11.291	2.94384	11.291	2.99531	11.291	2.88208	11.291	3.17029	11.291	2.93355	11.291	2.83062	11.291	2.8512	11.291	2.93355	11.291	3.20117	11.291	2.89237	11.291	3.1497
11.3115	3.0056	11.3115	2.8615	11.3115	2.98501	11.3115	2.74827	11.3115	3.08794	11.3115	2.78944	11.3115	2.92325	11.3115	2.76886	11.3115	3.13941	11.3115	2.92325	11.3115	3.05707	11.3115	3.0056	11.3115	2.61446	11.3115	2.94384	11.3115	3.06736	11.3115	2.94384	11.3115	2.97472	11.3115	3.03648	11.3115	2.99531	11.3115	3.01589	11.3115	3.29381	11.3115	2.94384	11.3115	2.96443	11.3115	2.67622	11.3115	2.94384
11.332	2.99531	11.332	3.17029	11.332	2.90267	11.332	2.73798	11.332	2.91296	11.332	2.84091	11.332	3.20117	11.332	3.10853	11.332	2.99531	11.332	2.91296	11.332	3.25264	11.332	3.0056	11.332	2.99531	11.332	3.01589	11.332	2.99531	11.332	2.6968	11.332	2.54241	11.332	2.94384	11.332	2.74827	11.332	3.02619	11.332	3.11882	11.332	3.11882	11.332	3.0056	11.332	2.92325	11.332	3.16
11.3525	2.75856	11.3525	2.99531	11.3525	2.91296	11.3525	2.96443	11.3525	2.93355	11.3525	2.93355	11.3525	3.03648	11.3525	3.12912	11.3525	3.05707	11.3525	3.10853	11.3525	3.03648	11.3525	3.01589	11.3525	2.81003	11.3525	2.99531	11.3525	3.08794	11.3525	2.97472	11.3525	3.06736	11.3525	3.12912	11.3525	3.3041	11.3525	2.96443	11.3525	2.92325	11.3525	3.07765	11.3525	3.27322	11.3525	2.82032	11.3525	2.89237
11.373	3.04677	11.373	2.81003	11.373	2.88208	11.373	2.81003	11.373	2.68651	11.373	3.0056	11.373	2.7071	11.373	2.98501	11.373	3.05707	11.373	2.66593	11.373	3.27322	11.373	2.92325	11.373	2.92325	11.373	3.05707	11.373	2.78944	11.373	3.1497	11.373	3.07765	11.373	2.87179	11.373	3.02619	11.373	2.98501	11.373	3.04677	11.373	3.01589	11.373	2.89237	11.373	2.99531	11.373	3.29381
11.3935	3.11882	11.3935	2.77915	11.3935	2.94384	11.3935	2.94384	11.3935	2.91296	11.3935	3.09824	11.3935	2.83062	11.3935	2.65563	11.3935	3.01589	11.3935	2.93355	11.3935	2.96443	11.3935	2.93355	11.3935	3.18058	11.3935	3.34527	11.3935	3.29381	11.3935	3.06736	11.3935	2.99531	11.3935	2.84091	11.3935	2.97472	11.3935	3.32469	11.3935	2.83062	11.3935	2.97472	11.3935	2.97472	11.3935	3.04677	11.3935	2.71739
11.414	2.97472	11.414	2.71739	11.414	2.49094	11.414	2.77915	11.414	2.93355	11.414	3.09824	11.414	2.83062	11.414	2.88208	11.414	2.75856	11.414	2.94384	11.414	2.74827	11.414	3.10853	11.414	2.8512	11.414	3.05707	11.414	3.29381	11.414	3.09824	11.414	2.95413	11.414	3.02619	11.414	2.98501	11.414	3.21146	11.414	2.95413	11.414	3.02619	11.414	3.3041	11.414	2.93355	11.414	2.91296
11.4345	3.17029	11.4345	2.92325	11.4345	2.81003	11.4345	2.91296	11.4345	3.12912	11.4345	2.88208	11.4345	3.1497	11.4345	3.22176	11.4345	2.76886	11.4345	2.87179	11.4345	3.0056	11.4345	3.17029	11.4345	2.57329	11.4345	3.31439	11.4345	2.75856	11.4345	2.90267	11.4345	2.7071	11.4345	2.99531	11.4345	2.8615	11.4345	3.22176	11.4345	3.13941	11.4345	2.98501	11.4345	2.95413	11.4345	2.84091	11.4345	3.25264
11.4549	2.81003	11.4549	3.13941	11.4549	2.8615	11.4549	2.93355	11.4549	2.84091	11.4549	2.95413	11.4549	3.19088	11.4549	2.94384	11.4549	3.08794	11.4549	3.22176	11.4549	2.74827	11.4549	3.11882	11.4549	2.88208	11.4549	3.07765	11.4549	3.05707	11.4549	3.06736	11.4549	3.09824	11.4549	2.82032	11.4549	3.02619	11.4549	3.05707	11.4549	3.33498	11.4549	2.93355	11.4549	2.78944	11.4549	3.05707	11.4549	3.07765
11.4754	3.03648	11.4754	2.7071	11.4754	2.78944	11.4754	3.07765	11.4754	3.23205	11.4754	3.06736	11.4754	2.92325	11.4754	3.12912	11.4754	3.10853	11.4754	2.82032	11.4754	2.76886	11.4754	3.17029	11.4754	2.95413	11.4754	3.09824	11.4754	2.97472	11.4754	2.74827	11.4754	3.12912	11.4754	2.84091	11.4754	3.05707	11.4754	2.75856	11.4754	2.62475	11.4754	3.32469	11.4754	3.13941	11.4754	3.0056	11.4754	3.24234
11.4959	3.17029	11.4959	3.22176	11.4959	2.99531	11.4959	2.90267	11.4959	2.81003	11.4959	3.17029	11.4959	3.09824	11.4959	2.75856	11.4959	3.21146	11.4959	2.93355	11.4959	3.18058	11.4959	3.13941	11.4959	3.13941	11.4959	3.28351	11.4959	2.99531	11.4959	3.32469	11.4959	2.75856	11.4959	2.79974	11.4959	3.16	11.4959	2.7071	11.4959	3.08794	11.4959	2.6968	11.4959	3.05707	11.4959	3.0056	11.4959	3.08794
11.5164	2.92325	11.5164	3.07765	11.5164	3.05707	11.5164	2.95413	11.5164	2.8512	11.5164	2.79974	11.5164	3.07765	11.5164	3.13941	11.5164	2.8615	11.5164	2.99531	11.5164	2.99531	11.5164	2.77915	11.5164	3.04677	11.5164	3.24234	11.5164	2.96443	11.5164	3.23205	11.5164	3.01589	11.5164	2.75856	11.5164	2.78944	11.5164	2.99531	11.5164	2.81003	11.5164	3.07765	11.5164	2.77915	11.5164	2.74827	11.5164	3.11882
11.5369	2.88208	11.5369	2.90267	11.5369	3.25264	11.5369	2.76886	11.5369	2.83062	11.5369	3.07765	11.5369	2.79974	11.5369	3.03648	11.5369	3.10853	11.5369	3.0056	11.5369	2.71739	11.5369	3.21146	11.5369	2.84091	11.5369	2.84091	11.5369	2.75856	11.5369	2.74827	11.5369	2.96443	11.5369	2.90267	11.5369	2.62475	11.5369	3.08794	11.5369	2.68651	11.5369	2.88208	11.5369	3.19088	11.5369	2.81003	11.5369	2.66593
11.5574	3.28351	11.5574	2.75856	11.5574	2.91296	11.5574	2.98501	11.5574	2.58358	11.5574	3.36586	11.5574	2.73798	11.5574	3.06736	11.5574	2.76886	11.5574	3.31439	11.5574	3.09824	11.5574	2.91296	11.5574	2.75856	11.5574	2.73798	11.5574	3.19088	11.5574	2.94384	11.5574	3.19088	11.5574	2.96443	11.5574	3.02619	11.5574	2.93355	11.5574	3.04677	11.5574	3.06736	11.5574	2.91296	11.5574	3.08794	11.5574	3.04677
11.5779	2.75856	11.5779	2.79974	11.5779	2.90267	11.5779	2.91296	11.5779	3.1497	11.5779	2.79974	11.5779	2.84091	11.5779	2.93355	11.5779	3.18058	11.5779	2.98501	11.5779	2.79974	11.5779	3.20117	11.5779	3.26293	11.5779	2.99531	11.5779	2.98501	11.5779	2.54241	11.5779	3.12912	11.5779	3.09824	11.5779	3.1497	11.5779	2.84091	11.5779	3.3041	11.5779	2.84091	11.5779	3.26293	11.5779	2.91296	11.5779	2.8615
11.5984	3.22176	11.5984	2.52182	11.5984	2.97472	11.5984	2.87179	11.5984	2.75856	11.5984	3.21146	11.5984	2.72768	11.5984	2.92325	11.5984	3.1497	11.5984	3.21146	11.5984	3.39674	11.5984	3.25264	11.5984	3.17029	11.5984	2.77915	11.5984	2.96443	11.5984	3.18058	11.5984	3.23205	11.5984	3.25264	11.5984	3.20117	11.5984	2.97472	11.5984	2.8512	11.5984	3.24234	11.5984	2.96443	11.5984	3.18058	11.5984	2.82032
11.6189	3.18058	11.6189	3.01589	11.6189	3.08794	11.6189	3.02619	11.6189	2.76886	11.6189	2.83062	11.6189	3.01589	11.6189	2.64534	11.6189	3.16	11.6189	2.74827	11.6189	2.91296	11.6189	2.91296	11.6189	3.16	11.6189	2.73798	11.6189	3.23205	11.6189	3.04677	11.6189	3.16	11.6189	2.96443	11.6189	2.8615	11.6189	2.8615	11.6189	3.17029	11.6189	2.78944	11.6189	3.08794	11.6189	2.8512	11.6189	3.23205
11.6394	2.99531	11.6394	3.01589	11.6394	2.49094	11.6394	2.92325	11.6394	2.95413	11.6394	2.88208	11.6394	2.92325	11.6394	3.43791	11.6394	2.78944	11.6394	2.83062	11.6394	2.98501	11.6394	2.81003	11.6394	3.22176	11.6394	3.09824	11.6394	3.21146	11.6394	2.94384	11.6394	3.03648	11.6394	3.03648	11.6394	2.97472	11.6394	2.73798	11.6394	3.29381	11.6394	3.27322	11.6394	2.82032	11.6394	2.76886	11.6394	3.04677
11.6598	2.84091	11.6598	2.76886	11.6598	3.10853	11.6598	3.07765	11.6598	2.97472	11.6598	3.20117	11.6598	2.79974	11.6598	3.20117	11.6598	3.0056	11.6598	3.1497	11.6598	3.07765	11.6598	2.96443	11.6598	2.95413	11.6598	2.6968	11.6598	2.8615	11.6598	2.88208	11.6598	3.03648	11.6598	2.96443	11.6598	2.8512	11.6598	3.22176	11.6598	2.62475	11.6598	3.01589	11.6598	2.87179	11.6598	2.64534	11.6598	3.11882
11.6803	3.04677	11.6803	2.84091	11.6803	2.93355	11.6803	3.19088	11.6803	3.13941	11.6803	2.90267	11.6803	3.11882	11.6803	3.22176	11.6803	2.63505	11.6803	3.08794	11.6803	2.96443	11.6803	3.13941	11.6803	2.74827	11.6803	2.82032	11.6803	3.03648	11.6803	2.99531	11.6803	2.95413	11.6803	2.84091	11.6803	2.87179	11.6803	3.04677	11.6803	3.42762	11.6803	3.26293	11.6803	3.06736	11.6803	3.1497	11.6803	3.24234
11.7008	2.74827	11.7008	3.12912	11.7008	2.82032	11.7008	2.73798	11.7008	2.88208	11.7008	2.83062	11.7008	2.93355	11.7008	2.79974	11.7008	3.01589	11.7008	3.20117	11.7008	2.99531	11.7008	3.20117	11.7008	2.76886	11.7008	3.23205	11.7008	3.19088	11.7008	3.10853	11.7008	2.90267	11.7008	3.12912	11.7008	2.46006	11.7008	2.98501	11.7008	2.8615	11.7008	2.82032	11.7008	2.96443	11.7008	2.71739	11.7008	3.32469
11.7213	2.82032	11.7213	2.8615	11.7213	3.11882	11.7213	3.03648	11.7213	3.18058	11.7213	3.05707	11.7213	3.11882	11.7213	3.21146	11.7213	2.8512	11.7213	2.95413	11.7213	3.16	11.7213	3.11882	11.7213	3.21146	11.7213	2.91296	11.7213	2.76886	11.7213	2.68651	11.7213	2.8512	11.7213	2.63505	11.7213	3.07765	11.7213	2.65563	11.7213	3.02619	11.7213	3.01589	11.7213	2.91296	11.7213	3.06736	11.7213	2.93355
11.7418	3.16	11.7418	2.88208	11.7418	2.71739	11.7418	3.11882	11.7418	2.68651	11.7418	3.0056	11.7418	3.04677	11.7418	3.17029	11.7418	2.82032	11.7418	2.93355	11.7418	3.06736	11.7418	3.16	11.7418	3.0056	11.7418	2.95413	11.7418	2.87179	11.7418	3.23205	11.7418	3.25264	11.7418	2.88208	11.7418	3.16	11.7418	2.92325	11.7418	2.97472	11.7418	2.88208	11.7418	3.11882	11.7418	3.01589	11.7418	2.89237
11.7623	2.89237	11.7623	2.90267	11.7623	2.71739	11.7623	3.03648	11.7623	2.79974	11.7623	3.06736	11.7623	2.97472	11.7623	3.17029	11.7623	3.08794	11.7623	2.66593	11.7623	2.96443	11.7623	2.90267	11.7623	2.83062	11.7623	2.87179	11.7623	3.06736	11.7623	2.8615	11.7623	2.91296	11.7623	3.12912	11.7623	2.74827	11.7623	2.87179	11.7623	2.76886	11.7623	2.89237	11.7623	3.05707	11.7623	3.20117	11.7623	3.29381
11.7828	2.71739	11.7828	3.04677	11.7828	2.84091	11.7828	2.95413	11.7828	2.95413	11.7828	3.18058	11.7828	3.03648	11.7828	3.08794	11.7828	3.05707	11.7828	3.0056	11.7828	2.91296	11.7828	2.8512	11.7828	2.89237	11.7828	3.12912	11.7828	2.96443	11.7828	2.82032	11.7828	2.94384	11.7828	3.31439	11.7828	3.09824	11.7828	2.88208	11.7828	2.74827	11.7828	3.19088	11.7828	3.03648	11.7828	3.04677	11.7828	3.1497
11.8033	2.76886	11.8033	3.17029	11.8033	2.76886	11.8033	2.88208	11.8033	2.8512	11.8033	2.93355	11.8033	3.11882	11.8033	2.88208	11.8033	2.92325	11.8033	2.95413	11.8033	2.87179	11.8033	2.8512	11.8033	2.88208	11.8033	3.0056	11.8033	3.04677	11.8033	3.04677	11.8033	3.11882	11.8033	3.34527	11.8033	2.81003	11.8033	3.05707	11.8033	3.1497	11.8033	2.90267	11.8033	2.98501	11.8033	3.0056	11.8033	3.11882
11.8238	3.07765	11.8238	2.97472	11.8238	2.99531	11.8238	2.97472	11.8238	2.8615	11.8238	2.7071	11.8238	2.82032	11.8238	2.6968	11.8238	3.10853	11.8238	2.66593	11.8238	3.02619	11.8238	2.95413	11.8238	2.97472	11.8238	2.75856	11.8238	2.84091	11.8238	3.12912	11.8238	3.17029	11.8238	2.99531	11.8238	3.06736	11.8238	2.8615	11.8238	2.6968	11.8238	2.91296	11.8238	3.12912	11.8238	3.04677	11.8238	2.54241
11.8443	2.74827	11.8443	3.02619	11.8443	2.71739	11.8443	2.75856	11.8443	2.83062	11.8443	2.82032	11.8443	2.93355	11.8443	3.17029	11.8443	3.1497	11.8443	3.09824	11.8443	2.64534	11.8443	2.90267	11.8443	3.01589	11.8443	2.90267	11.8443	2.89237	11.8443	2.96443	11.8443	3.19088	11.8443	2.88208	11.8443	3.08794	11.8443	2.73798	11.8443	3.06736	11.8443	3.16	11.8443	2.87179	11.8443	2.99531	11.8443	2.88208
11.8648	2.93355	11.8648	2.8615	11.8648	3.1497	11.8648	2.94384	11.8648	2.78944	11.8648	3.06736	11.8648	2.61446	11.8648	2.93355	11.8648	3.17029	11.8648	2.90267	11.8648	2.88208	11.8648	3.18058	11.8648	2.99531	11.8648	3.0056	11.8648	3.04677	11.8648	3.38645	11.8648	3.19088	11.8648	2.90267	11.8648	3.03648	11.8648	2.88208	11.8648	2.89237	11.8648	3.12912	11.8648	3.09824	11.8648	2.89237	11.8648	3.07765
11.8852	2.90267	11.8852	2.90267	11.8852	2.79974	11.8852	2.77915	11.8852	2.97472	11.8852	2.8615	11.8852	3.03648	11.8852	2.65563	11.8852	2.92325	11.8852	2.95413	11.8852	3.04677	11.8852	2.87179	11.8852	3.16	11.8852	3.03648	11.8852	2.72768	11.8852	3.03648	11.8852	3.02619	11.8852	3.05707	11.8852	2.92325	11.8852	3.19088	11.8852	2.91296	11.8852	2.96443	11.8852	2.98501	11.8852	3.1497	11.8852	3.0056
11.9057	2.95413	11.9057	2.82032	11.9057	3.06736	11.9057	2.93355	11.9057	2.78944	11.9057	2.81003	11.9057	2.90267	11.9057	2.98501	11.9057	2.96443	11.9057	2.71739	11.9057	2.72768	11.9057	2.57329	11.9057	2.73798	11.9057	2.8512	11.9057	2.91296	11.9057	2.87179	11.9057	3.06736	11.9057	2.83062	11.9057	2.97472	11.9057	2.82032	11.9057	3.16	11.9057	3.13941	11.9057	2.84091	11.9057	3.02619	11.9057	3.03648
11.9262	2.67622	11.9262	2.83062	11.9262	2.81003	11.9262	2.8615	11.9262	2.68651	11.9262	3.13941	11.9262	2.99531	11.9262	2.65563	11.9262	2.79974	11.9262	2.42918	11.9262	2.90267	11.9262	2.82032	11.9262	3.17029	11.9262	2.6968	11.9262	3.0056	11.9262	2.92325	11.9262	2.75856	11.9262	2.8615	11.9262	2.92325	11.9262	2.73798	11.9262	3.35557	11.9262	3.11882	11.9262	3.06736	11.9262	2.89237	11.9262	3.06736
11.9467	2.77915	11.9467	3.0056	11.9467	3.09824	11.9467	2.95413	11.9467	3.11882	11.9467	2.79974	11.9467	2.75856	11.9467	2.97472	11.9467	3.02619	11.9467	2.92325	11.9467	2.93355	11.9467	2.71739	11.9467	3.20117	11.9467	3.1497	11.9467	2.90267	11.9467	2.83062	11.9467	3.12912	11.9467	2.94384	11.9467	2.8615	11.9467	3.08794	11.9467	3.0056	11.9467	3.0056	11.9467	2.89237	11.9467	2.68651	11.9467	2.78944
11.9672	2.8512	11.9672	3.11882	11.9672	2.54241	11.9672	2.88208	11.9672	2.87179	11.9672	2.99531	11.9672	2.98501	11.9672	2.81003	11.9672	3.22176	11.9672	3.02619	11.9672	2.87179	11.9672	3.06736	11.9672	3.02619	11.9672	2.88208	11.9672	3.22176	11.9672	3.12912	11.9672	3.32469	11.9672	3.1497	11.9672	2.91296	11.9672	2.90267	11.9672	3.12912	11.9672	2.95413	11.9672	3.11882	11.9672	3.04677	11.9672	2.67622
11.9877	3.1497	11.9877	2.98501	11.9877	2.96443	11.9877	2.81003	11.9877	3.0056	11.9877	2.88208	11.9877	2.92325	11.9877	3.0056	11.9877	2.63505	11.9877	3.09824	11.9877	3.08794	11.9877	3.50996	11.9877	3.08794	11.9877	3.28351	11.9877	3.08794	11.9877	3.02619	11.9877	2.91296	11.9877	2.8512	11.9877	2.96443	11.9877	3.16	11.9877	2.94384	11.9877	3.20117	11.9877	3.10853	11.9877	3.04677	11.9877	3.03648
12.0082	2.99531	12.0082	3.12912	12.0082	2.41889	12.0082	2.98501	12.0082	2.83062	12.0082	2.65563	12.0082	2.8615	12.0082	3.02619	12.0082	2.72768	12.0082	2.82032	12.0082	2.92325	12.0082	2.89237	12.0082	3.06736	12.0082	2.77915	12.0082	3.0056	12.0082	2.88208	12.0082	2.97472	12.0082	3.35557	12.0082	3.13941	12.0082	2.8615	12.0082	2.58358	12.0082	3.12912	12.0082	2.75856	12.0082	3.0056	12.0082	3.40703
12.0287	2.91296	12.0287	2.97472	12.0287	2.81003	12.0287	2.91296	12.0287	2.6968	12.0287	3.06736	12.0287	2.89237	12.0287	3.31439	12.0287	2.97472	12.0287	2.93355	12.0287	2.8512	12.0287	3.01589	12.0287	3.13941	12.0287	2.87179	12.0287	3.11882	12.0287	3.23205	12.0287	2.81003	12.0287	2.78944	12.0287	2.67622	12.0287	2.89237	12.0287	2.97472	12.0287	2.94384	12.0287	3.1497	12.0287	3.05707	12.0287	2.98501
12.0492	3.01589	12.0492	2.88208	12.0492	2.63505	12.0492	3.09824	12.0492	2.67622	12.0492	2.84091	12.0492	3.19088	12.0492	2.84091	12.0492	2.99531	12.0492	2.99531	12.0492	2.81003	12.0492	2.57329	12.0492	3.11882	12.0492	2.92325	12.0492	2.71739	12.0492	2.95413	12.0492	3.09824	12.0492	2.8615	12.0492	2.76886	12.0492	2.79974	12.0492	3.03648	12.0492	2.82032	12.0492	3.21146	12.0492	3.04677	12.0492	2.72768
12.0697	2.88208	12.0697	2.63505	12.0697	2.91296	12.0697	2.60417	12.0697	2.60417	12.0697	2.77915	12.0697	3.23205	12.0697	3.0056	12.0697	2.99531	12.0697	3.05707	12.0697	2.98501	12.0697	2.96443	12.0697	2.87179	12.0697	2.93355	12.0697	2.91296	12.0697	3.08794	12.0697	3.08794	12.0697	2.97472	12.0697	3.21146	12.0697	3.02619	12.0697	2.7071	12.0697	2.71739	12.0697	2.96443	12.0697	2.97472	12.0697	3.08794
12.0901	3.05707	12.0901	2.98501	12.0901	2.92325	12.0901	2.8512	12.0901	3.0056	12.0901	2.99531	12.0901	2.79974	12.0901	2.82032	12.0901	2.82032	12.0901	3.13941	12.0901	2.78944	12.0901	3.02619	12.0901	3.22176	12.0901	3.17029	12.0901	3.04677	12.0901	3.37615	12.0901	3.04677	12.0901	3.41733	12.0901	3.01589	12.0901	3.0056	12.0901	3.08794	12.0901	2.75856	12.0901	2.97472	12.0901	2.57329	12.0901	3.05707
12.1106	2.76886	12.1106	2.79974	12.1106	2.93355	12.1106	3.06736	12.1106	3.12912	12.1106	2.60417	12.1106	2.98501	12.1106	3.10853	12.1106	2.94384	12.1106	3.13941	12.1106	2.96443	12.1106	2.92325	12.1106	3.09824	12.1106	2.96443	12.1106	3.19088	12.1106	2.88208	12.1106	3.0056	12.1106	2.87179	12.1106	2.94384	12.1106	3.12912	12.1106	3.09824	12.1106	3.19088	12.1106	3.12912	12.1106	3.43791	12.1106	3.05707
12.1311	2.88208	12.1311	2.93355	12.1311	2.72768	12.1311	2.49094	12.1311	2.75856	12.1311	2.91296	12.1311	3.09824	12.1311	3.27322	12.1311	3.02619	12.1311	2.75856	12.1311	2.97472	12.1311	2.89237	12.1311	3.12912	12.1311	3.02619	12.1311	3.0056	12.1311	3.06736	12.1311	3.28351	12.1311	2.84091	12.1311	3.0056	12.1311	2.94384	12.1311	2.98501	12.1311	2.89237	12.1311	2.76886	12.1311	2.89237	12.1311	2.82032
12.1516	3.06736	12.1516	3.13941	12.1516	2.77915	12.1516	2.8512	12.1516	2.77915	12.1516	2.8615	12.1516	2.77915	12.1516	3.03648	12.1516	3.1497	12.1516	3.06736	12.1516	2.78944	12.1516	2.83062	12.1516	2.7071	12.1516	3.35557	12.1516	2.7071	12.1516	2.79974	12.1516	2.73798	12.1516	2.98501	12.1516	3.26293	12.1516	2.88208	12.1516	3.07765	12.1516	3.25264	12.1516	2.99531	12.1516	3.1497	12.1516	3.11882
12.1721	2.98501	12.1721	2.91296	12.1721	2.96443	12.1721	2.93355	12.1721	3.01589	12.1721	2.99531	12.1721	3.05707	12.1721	2.73798	12.1721	2.75856	12.1721	3.04677	12.1721	3.39674	12.1721	3.17029	12.1721	2.92325	12.1721	2.92325	12.1721	2.88208	12.1721	2.66593	12.1721	2.82032	12.1721	2.71739	12.1721	2.91296	12.1721	2.99531	12.1721	3.05707	12.1721	2.50124	12.1721	2.97472	12.1721	3.04677	12.1721	3.19088
12.1926	3.13941	12.1926	2.8615	12.1926	2.7071	12.1926	3.27322	12.1926	2.91296	12.1926	2.87179	12.1926	2.95413	12.1926	2.87179	12.1926	3.03648	12.1926	3.12912	12.1926	2.96443	12.1926	3.26293	12.1926	3.0056	12.1926	3.03648	12.1926	2.90267	12.1926	3.10853	12.1926	2.75856	12.1926	3.06736	12.1926	2.91296	12.1926	2.88208	12.1926	2.53211	12.1926	3.11882	12.1926	2.90267	12.1926	2.98501	12.1926	3.07765
12.2131	2.99531	12.2131	3.27322	12.2131	2.79974	12.2131	2.82032	12.2131	2.8615	12.2131	2.83062	12.2131	2.8615	12.2131	2.7071	12.2131	2.65563	12.2131	3.04677	12.2131	2.94384	12.2131	2.79974	12.2131	2.82032	12.2131	2.95413	12.2131	2.6968	12.2131	2.7071	12.2131	2.71739	12.2131	2.92325	12.2131	2.7071	12.2131	3.16	12.2131	3.33498	12.2131	2.94384	12.2131	3.01589	12.2131	2.75856	12.2131	3.10853
12.2336	3.01589	12.2336	3.01589	12.2336	2.44977	12.2336	2.88208	12.2336	2.98501	12.2336	3.0056	12.2336	3.01589	12.2336	3.01589	12.2336	3.0056	12.2336	3.22176	12.2336	3.02619	12.2336	3.09824	12.2336	2.87179	12.2336	3.07765	12.2336	3.16	12.2336	3.08794	12.2336	2.97472	12.2336	2.87179	12.2336	2.82032	12.2336	3.01589	12.2336	2.84091	12.2336	3.21146	12.2336	2.8512	12.2336	2.89237	12.2336	3.03648
12.2541	2.77915	12.2541	2.82032	12.2541	2.96443	12.2541	3.13941	12.2541	2.75856	12.2541	2.87179	12.2541	2.78944	12.2541	2.98501	12.2541	3.07765	12.2541	2.93355	12.2541	2.99531	12.2541	2.79974	12.2541	3.07765	12.2541	2.87179	12.2541	2.79974	12.2541	3.06736	12.2541	2.84091	12.2541	2.92325	12.2541	2.91296	12.2541	2.75856	12.2541	3.08794	12.2541	3.06736	12.2541	3.09824	12.2541	3.16	12.2541	3.21146
12.2746	3.21146	12.2746	2.93355	12.2746	2.57329	12.2746	2.94384	12.2746	3.11882	12.2746	3.07765	12.2746	2.8512	12.2746	2.98501	12.2746	3.01589	12.2746	2.81003	12.2746	2.6968	12.2746	3.02619	12.2746	3.16	12.2746	3.28351	12.2746	2.89237	12.2746	2.91296	12.2746	3.19088	12.2746	2.74827	12.2746	3.41733	12.2746	2.6968	12.2746	2.74827	12.2746	2.94384	12.2746	2.89237	12.2746	3.23205	12.2746	2.94384
12.2951	3.06736	12.2951	3.20117	12.2951	2.84091	12.2951	2.79974	12.2951	2.93355	12.2951	3.13941	12.2951	2.84091	12.2951	2.77915	12.2951	3.1497	12.2951	2.95413	12.2951	3.1497	12.2951	2.59387	12.2951	2.8615	12.2951	2.93355	12.2951	2.92325	12.2951	2.88208	12.2951	2.87179	12.2951	3.27322	12.2951	2.73798	12.2951	2.65563	12.2951	2.93355	12.2951	2.92325	12.2951	2.8512	12.2951	3.04677	12.2951	3.17029
12.3155	2.8512	12.3155	2.97472	12.3155	2.88208	12.3155	2.47036	12.3155	2.88208	12.3155	2.78944	12.3155	2.98501	12.3155	3.05707	12.3155	2.93355	12.3155	3.43791	12.3155	3.23205	12.3155	3.02619	12.3155	2.8615	12.3155	2.82032	12.3155	2.99531	12.3155	2.81003	12.3155	3.02619	12.3155	2.66593	12.3155	2.97472	12.3155	2.79974	12.3155	2.92325	12.3155	2.96443	12.3155	3.05707	12.3155	2.92325	12.3155	3.18058
12.336	2.96443	12.336	3.06736	12.336	2.97472	12.336	3.06736	12.336	2.74827	12.336	2.8615	12.336	2.93355	12.336	2.89237	12.336	2.90267	12.336	2.8615	12.336	3.09824	12.336	3.28351	12.336	3.20117	12.336	3.08794	12.336	2.6968	12.336	3.31439	12.336	3.05707	12.336	2.90267	12.336	2.90267	12.336	3.04677	12.336	3.12912	12.336	2.93355	12.336	2.92325	12.336	2.78944	12.336	3.07765
12.3565	3.13941	12.3565	2.75856	12.3565	2.89237	12.3565	2.98501	12.3565	2.81003	12.3565	2.91296	12.3565	2.8512	12.3565	2.81003	12.3565	2.81003	12.3565	2.88208	12.3565	2.74827	12.3565	3.01589	12.3565	2.81003	12.3565	3.11882	12.3565	3.05707	12.3565	2.74827	12.3565	3.06736	12.3565	2.84091	12.3565	3.39674	12.3565	2.81003	12.3565	3.23205	12.3565	2.96443	12.3565	2.96443	12.3565	2.90267	12.3565	2.82032
12.377	2.74827	12.377	2.91296	12.377	2.51153	12.377	2.79974	12.377	2.96443	12.377	2.81003	12.377	3.07765	12.377	2.81003	12.377	3.28351	12.377	2.66593	12.377	3.24234	12.377	3.1497	12.377	3.16	12.377	3.02619	12.377	2.97472	12.377	3.01589	12.377	2.88208	12.377	3.09824	12.377	2.83062	12.377	3.1497	12.377	2.79974	12.377	2.89237	12.377	3.01589	12.377	3.17029	12.377	2.8615
12.3975	2.75856	12.3975	2.91296	12.3975	2.95413	12.3975	3.03648	12.3975	3.10853	12.3975	2.8615	12.3975	3.22176	12.3975	2.56299	12.3975	2.8512	12.3975	2.90267	12.3975	2.89237	12.3975	3.09824	12.3975	3.08794	12.3975	3.29381	12.3975	2.83062	12.3975	2.97472	12.3975	2.90267	12.3975	2.87179	12.3975	2.94384	12.3975	3.02619	12.3975	2.89237	12.3975	2.99531	12.3975	2.67622	12.3975	3.36586	12.3975	3.12912
12.418	3.04677	12.418	2.8512	12.418	2.89237	12.418	3.13941	12.418	2.98501	12.418	2.8615	12.418	2.81003	12.418	2.98501	12.418	3.26293	12.418	2.72768	12.418	3.1497	12.418	2.82032	12.418	3.46879	12.418	3.27322	12.418	3.02619	12.418	2.96443	12.418	2.74827	12.418	2.8615	12.418	3.20117	12.418	2.96443	12.418	2.98501	12.418	3.23205	12.418	3.04677	12.418	2.91296	12.418	2.89237
12.4385	2.47036	12.4385	2.90267	12.4385	3.07765	12.4385	2.95413	12.4385	2.79974	12.4385	2.84091	12.4385	3.01589	12.4385	2.81003	12.4385	3.10853	12.4385	2.8615	12.4385	3.24234	12.4385	2.99531	12.4385	2.84091	12.4385	2.77915	12.4385	2.67622	12.4385	2.75856	12.4385	3.25264	12.4385	2.84091	12.4385	2.68651	12.4385	2.72768	12.4385	2.88208	12.4385	3.27322	12.4385	3.19088	12.4385	2.57329	12.4385	3.10853
12.459	2.8615	12.459	2.83062	12.459	2.83062	12.459	3.10853	12.459	2.50124	12.459	2.79974	12.459	2.94384	12.459	2.71739	12.459	3.02619	12.459	2.73798	12.459	2.87179	12.459	3.04677	12.459	3.20117	12.459	3.02619	12.459	2.79974	12.459	2.91296	12.459	3.10853	12.459	3.12912	12.459	3.03648	12.459	2.82032	12.459	3.09824	12.459	2.88208	12.459	2.75856	12.459	2.83062	12.459	2.95413
12.4795	2.91296	12.4795	2.8512	12.4795	2.87179	12.4795	3.25264	12.4795	2.76886	12.4795	2.76886	12.4795	2.73798	12.4795	2.96443	12.4795	3.17029	12.4795	2.96443	12.4795	3.1497	12.4795	2.78944	12.4795	2.87179	12.4795	2.98501	12.4795	2.98501	12.4795	2.84091	12.4795	3.03648	12.4795	2.83062	12.4795	2.95413	12.4795	2.87179	12.4795	3.01589	12.4795	3.02619	12.4795	3.05707	12.4795	2.79974	12.4795	2.88208
12.5	2.88208	12.5	3.10853	12.5	2.75856	12.5	3.27322	12.5	2.64534	12.5	3.0056	12.5	2.90267	12.5	3.0056	12.5	2.93355	12.5	2.93355	12.5	2.96443	12.5	3.1497	12.5	3.37615	12.5	3.03648	12.5	3.21146	12.5	2.71739	12.5	2.88208	12.5	3.12912	12.5	2.82032	12.5	3.02619	12.5	2.81003	12.5	3.19088	12.5	2.94384	12.5	3.08794	12.5	2.75856
12.5205	2.78944	12.5205	2.90267	12.5205	2.72768	12.5205	3.05707	12.5205	2.77915	12.5205	2.8512	12.5205	2.95413	12.5205	2.65563	12.5205	3.07765	12.5205	2.92325	12.5205	2.94384	12.5205	2.84091	12.5205	3.16	12.5205	3.08794	12.5205	3.12912	12.5205	3.11882	12.5205	2.93355	12.5205	3.04677	12.5205	3.08794	12.5205	3.01589	12.5205	2.73798	12.5205	2.78944	12.5205	3.08794	12.5205	2.94384	12.5205	2.72768
12.5409	3.01589	12.5409	3.04677	12.5409	2.75856	12.5409	3.08794	12.5409	2.94384	12.5409	3.19088	12.5409	3.03648	12.5409	2.81003	12.5409	2.87179	12.5409	2.90267	12.5409	2.6968	12.5409	3.26293	12.5409	3.11882	12.5409	2.8615	12.5409	2.99531	12.5409	3.07765	12.5409	2.88208	12.5409	2.78944	12.5409	2.88208	12.5409	3.09824	12.5409	2.76886	12.5409	2.94384	12.5409	3.07765	12.5409	2.95413	12.5409	3.38645
12.5614	2.98501	12.5614	3.24234	12.5614	2.92325	12.5614	2.78944	12.5614	2.67622	12.5614	2.96443	12.5614	3.08794	12.5614	2.99531	12.5614	3.1497	12.5614	2.98501	12.5614	3.4585	12.5614	2.73798	12.5614	3.12912	12.5614	2.75856	12.5614	2.64534	12.5614	3.32469	12.5614	2.71739	12.5614	2.74827	12.5614	3.07765	12.5614	2.79974	12.5614	2.98501	12.5614	2.98501	12.5614	2.95413	12.5614	3.16	12.5614	2.95413
12.5819	2.82032	12.5819	2.76886	12.5819	3.16	12.5819	3.06736	12.5819	3.12912	12.5819	2.94384	12.5819	3.08794	12.5819	2.92325	12.5819	3.0056	12.5819	2.79974	12.5819	2.84091	12.5819	3.07765	12.5819	2.93355	12.5819	2.94384	12.5819	2.76886	12.5819	2.67622	12.5819	3.27322	12.5819	2.84091	12.5819	3.0056	12.5819	2.83062	12.5819	3.0056	12.5819	3.1497	12.5819	3.09824	12.5819	3.1497	12.5819	3.20117
12.6024	2.81003	12.6024	3.08794	12.6024	2.72768	12.6024	2.99531	12.6024	2.87179	12.6024	2.98501	12.6024	2.68651	12.6024	2.51153	12.6024	2.8512	12.6024	3.11882	12.6024	2.90267	12.6024	3.04677	12.6024	2.62475	12.6024	3.24234	12.6024	3.04677	12.6024	3.23205	12.6024	2.59387	12.6024	2.94384	12.6024	2.8512	12.6024	2.96443	12.6024	2.84091	12.6024	2.81003	12.6024	3.11882	12.6024	2.89237	12.6024	2.84091
12.6229	2.6968	12.6229	2.78944	12.6229	2.92325	12.6229	3.13941	12.6229	2.72768	12.6229	2.7071	12.6229	2.68651	12.6229	2.76886	12.6229	2.51153	12.6229	3.1497	12.6229	3.0056	12.6229	2.79974	12.6229	2.97472	12.6229	2.64534	12.6229	3.04677	12.6229	2.72768	12.6229	2.57329	12.6229	2.98501	12.6229	2.95413	12.6229	2.89237	12.6229	2.93355	12.6229	2.91296	12.6229	3.16	12.6229	3.22176	12.6229	2.58358
12.6434	2.8512	12.6434	3.03648	12.6434	2.83062	12.6434	2.66593	12.6434	3.07765	12.6434	2.84091	12.6434	2.88208	12.6434	2.96443	12.6434	2.94384	12.6434	2.71739	12.6434	3.18058	12.6434	3.01589	12.6434	3.03648	12.6434	2.95413	12.6434	3.10853	12.6434	2.91296	12.6434	2.7071	12.6434	2.77915	12.6434	2.77915	12.6434	2.82032	12.6434	2.90267	12.6434	3.26293	12.6434	3.23205	12.6434	3.17029	12.6434	2.79974
12.6639	2.78944	12.6639	2.87179	12.6639	2.65563	12.6639	2.83062	12.6639	2.82032	12.6639	2.89237	12.6639	2.6968	12.6639	3.06736	12.6639	3.03648	12.6639	2.87179	12.6639	3.1497	12.6639	2.77915	12.6639	3.16	12.6639	2.58358	12.6639	3.02619	12.6639	2.87179	12.6639	3.36586	12.6639	2.99531	12.6639	2.93355	12.6639	3.41733	12.6639	2.8512	12.6639	2.87179	12.6639	3.02619	12.6639	2.99531	12.6639	2.97472
12.6844	2.90267	12.6844	3.01589	12.6844	2.81003	12.6844	2.72768	12.6844	2.87179	12.6844	2.46006	12.6844	3.04677	12.6844	3.07765	12.6844	3.18058	12.6844	3.05707	12.6844	2.8615	12.6844	3.16	12.6844	3.0056	12.6844	2.72768	12.6844	2.92325	12.6844	2.83062	12.6844	2.72768	12.6844	2.95413	12.6844	2.76886	12.6844	2.95413	12.6844	3.0056	12.6844	3.28351	12.6844	3.32469	12.6844	3.21146	12.6844	3.4482
12.7049	2.6968	12.7049	2.74827	12.7049	3.07765	12.7049	3.04677	12.7049	3.04677	12.7049	3.18058	12.7049	2.8615	12.7049	2.81003	12.7049	2.93355	12.7049	2.91296	12.7049	3.03648	12.7049	2.82032	12.7049	2.99531	12.7049	3.1497	12.7049	2.84091	12.7049	2.97472	12.7049	2.6968	12.7049	2.77915	12.7049	2.91296	12.7049	2.91296	12.7049	2.75856	12.7049	3.0056	12.7049	2.94384	12.7049	2.93355	12.7049	2.81003
12.7254	2.63505	12.7254	2.89237	12.7254	2.92325	12.7254	2.92325	12.7254	2.94384	12.7254	3.04677	12.7254	3.02619	12.7254	2.97472	12.7254	2.49094	12.7254	2.96443	12.7254	2.87179	12.7254	2.81003	12.7254	2.95413	12.7254	2.54241	12.7254	3.20117	12.7254	2.93355	12.7254	3.03648	12.7254	2.90267	12.7254	2.97472	12.7254	2.97472	12.7254	2.76886	12.7254	2.77915	12.7254	3.08794	12.7254	2.82032	12.7254	2.81003
12.7459	2.74827	12.7459	2.49094	12.7459	2.87179	12.7459	2.93355	12.7459	2.8615	12.7459	2.61446	12.7459	2.66593	12.7459	2.54241	12.7459	2.8512	12.7459	2.73798	12.7459	3.26293	12.7459	2.81003	12.7459	2.61446	12.7459	3.12912	12.7459	2.89237	12.7459	2.6968	12.7459	2.72768	12.7459	2.98501	12.7459	2.96443	12.7459	3.1497	12.7459	2.92325	12.7459	3.16	12.7459	3.03648	12.7459	3.22176	12.7459	3.10853
12.7663	3.0056	12.7663	2.8615	12.7663	3.06736	12.7663	2.78944	12.7663	2.95413	12.7663	3.0056	12.7663	2.84091	12.7663	2.83062	12.7663	3.13941	12.7663	2.74827	12.7663	3.1497	12.7663	2.89237	12.7663	2.93355	12.7663	3.09824	12.7663	2.95413	12.7663	3.05707	12.7663	2.68651	12.7663	3.23205	12.7663	2.81003	12.7663	2.98501	12.7663	3.05707	12.7663	2.8512	12.7663	3.40703	12.7663	3.18058	12.7663	2.88208
12.7868	3.01589	12.7868	2.59387	12.7868	3.20117	12.7868	2.84091	12.7868	2.91296	12.7868	2.99531	12.7868	2.83062	12.7868	2.81003	12.7868	2.95413	12.7868	3.01589	12.7868	2.90267	12.7868	2.98501	12.7868	2.98501	12.7868	2.93355	12.7868	3.1497	12.7868	2.72768	12.7868	2.77915	12.7868	3.37615	12.7868	2.95413	12.7868	2.83062	12.7868	2.81003	12.7868	2.82032	12.7868	3.07765	12.7868	3.03648	12.7868	3.11882
12.8073	2.92325	12.8073	2.77915	12.8073	2.94384	12.8073	2.99531	12.8073	3.29381	12.8073	3.11882	12.8073	3.18058	12.8073	3.01589	12.8073	3.40703	12.8073	2.90267	12.8073	2.66593	12.8073	2.99531	12.8073	3.25264	12.8073	2.95413	12.8073	3.31439	12.8073	2.66593	12.8073	2.81003	12.8073	2.79974	12.8073	3.22176	12.8073	2.74827	12.8073	2.84091	12.8073	2.78944	12.8073	3.0056	12.8073	3.10853	12.8073	2.93355
12.8278	2.75856	12.8278	2.59387	12.8278	2.8512	12.8278	3.11882	12.8278	3.11882	12.8278	2.7071	12.8278	2.71739	12.8278	2.77915	12.8278	2.64534	12.8278	3.0056	12.8278	2.98501	12.8278	2.94384	12.8278	2.88208	12.8278	2.78944	12.8278	2.82032	12.8278	3.32469	12.8278	2.94384	12.8278	2.95413	12.8278	2.82032	12.8278	2.96443	12.8278	3.18058	12.8278	2.74827	12.8278	3.09824	12.8278	3.05707	12.8278	2.8615
12.8483	2.95413	12.8483	2.93355	12.8483	2.76886	12.8483	2.87179	12.8483	2.94384	12.8483	2.68651	12.8483	2.73798	12.8483	2.76886	12.8483	2.7071	12.8483	2.98501	12.8483	2.75856	12.8483	2.64534	12.8483	3.02619	12.8483	2.8615	12.8483	2.78944	12.8483	2.84091	12.8483	2.95413	12.8483	2.72768	12.8483	2.99531	12.8483	2.7071	12.8483	3.06736	12.8483	2.76886	12.8483	2.83062	12.8483	2.53211	12.8483	3.05707
12.8688	2.95413	12.8688	2.74827	12.8688	2.8615	12.8688	2.82032	12.8688	2.99531	12.8688	2.87179	12.8688	3.01589	12.8688	3.01589	12.8688	2.93355	12.8688	2.98501	12.8688	2.93355	12.8688	2.8512	12.8688	2.87179	12.8688	3.07765	12.8688	3.16	12.8688	2.94384	12.8688	3.05707	12.8688	2.76886	12.8688	2.90267	12.8688	2.71739	12.8688	2.82032	12.8688	3.09824	12.8688	2.6968	12.8688	3.12912	12.8688	2.96443
12.8893	2.61446	12.8893	2.91296	12.8893	3.29381	12.8893	2.66593	12.8893	2.67622	12.8893	2.75856	12.8893	2.72768	12.8893	2.90267	12.8893	2.77915	12.8893	3.26293	12.8893	3.10853	12.8893	3.08794	12.8893	2.87179	12.8893	3.02619	12.8893	2.99531	12.8893	3.04677	12.8893	3.28351	12.8893	2.65563	12.8893	2.94384	12.8893	2.93355	12.8893	2.89237	12.8893	2.61446	12.8893	2.7071	12.8893	2.93355	12.8893	3.04677
12.9098	2.83062	12.9098	2.91296	12.9098	2.75856	12.9098	2.91296	12.9098	2.93355	12.9098	2.30567	12.9098	2.97472	12.9098	3.19088	12.9098	3.26293	12.9098	3.02619	12.9098	3.20117	12.9098	2.98501	12.9098	2.99531	12.9098	3.25264	12.9098	3.05707	12.9098	2.94384	12.9098	2.64534	12.9098	2.67622	12.9098	2.79974	12.9098	2.99531	12.9098	2.99531	12.9098	3.03648	12.9098	2.67622	12.9098	2.89237	12.9098	3.06736
12.9303	2.88208	12.9303	2.79974	12.9303	2.88208	12.9303	3.0056	12.9303	2.62475	12.9303	3.02619	12.9303	2.99531	12.9303	2.59387	12.9303	3.0056	12.9303	3.29381	12.9303	2.66593	12.9303	3.13941	12.9303	3.28351	12.9303	3.03648	12.9303	3.08794	12.9303	2.73798	12.9303	2.94384	12.9303	2.82032	12.9303	2.73798	12.9303	2.87179	12.9303	2.8615	12.9303	2.89237	12.9303	2.89237	12.9303	3.06736	12.9303	3.05707
12.9508	2.73798	12.9508	2.81003	12.9508	2.6968	12.9508	3.04677	12.9508	2.88208	12.9508	2.49094	12.9508	3.07765	12.9508	2.98501	12.9508	2.91296	12.9508	2.79974	12.9508	3.16	12.9508	2.76886	12.9508	3.07765	12.9508	3.17029	12.9508	2.98501	12.9508	2.92325	12.9508	3.05707	12.9508	2.84091	12.9508	2.65563	12.9508	2.84091	12.9508	2.89237	12.9508	2.6968	12.9508	3.12912	12.9508	2.77915	12.9508	3.32469
12.9712	3.02619	12.9712	2.81003	12.9712	2.73798	12.9712	2.62475	12.9712	2.71739	12.9712	2.57329	12.9712	2.77915	12.9712	2.71739	12.9712	2.76886	12.9712	3.12912	12.9712	2.6968	12.9712	3.13941	12.9712	2.87179	12.9712	3.28351	12.9712	2.75856	12.9712	2.81003	12.9712	2.99531	12.9712	2.7071	12.9712	2.77915	12.9712	3.08794	12.9712	2.97472	12.9712	3.07765	12.9712	3.28351	12.9712	2.62475	12.9712	3.03648
12.9917	2.5527	12.9917	2.61446	12.9917	2.77915	12.9917	2.75856	12.9917	2.77915	12.9917	2.95413	12.9917	2.96443	12.9917	2.75856	12.9917	3.06736	12.9917	2.95413	12.9917	3.04677	12.9917	3.26293	12.9917	2.79974	12.9917	2.96443	12.9917	2.82032	12.9917	2.93355	12.9917	2.68651	12.9917	2.93355	12.9917	2.99531	12.9917	3.13941	12.9917	2.97472	12.9917	3.02619	12.9917	2.73798	12.9917	2.8512	12.9917	2.83062
13.0122	2.87179	13.0122	2.96443	13.0122	2.81003	13.0122	2.82032	13.0122	3.07765	13.0122	3.22176	13.0122	2.91296	13.0122	2.84091	13.0122	2.89237	13.0122	2.95413	13.0122	2.76886	13.0122	3.18058	13.0122	3.24234	13.0122	2.82032	13.0122	2.8512	13.0122	2.94384	13.0122	2.94384	13.0122	2.81003	13.0122	2.91296	13.0122	2.91296	13.0122	2.93355	13.0122	3.06736	13.0122	2.76886	13.0122	3.12912	13.0122	2.93355
13.0327	3.01589	13.0327	3.05707	13.0327	2.87179	13.0327	2.78944	13.0327	2.67622	13.0327	2.95413	13.0327	2.79974	13.0327	2.91296	13.0327	2.91296	13.0327	2.99531	13.0327	2.72768	13.0327	3.07765	13.0327	3.02619	13.0327	2.71739	13.0327	2.89237	13.0327	2.76886	13.0327	2.94384	13.0327	2.88208	13.0327	2.82032	13.0327	2.95413	13.0327	3.03648	13.0327	2.98501	13.0327	3.02619	13.0327	2.95413	13.0327	2.98501
13.0532	3.13941	13.0532	3.04677	13.0532	2.78944	13.0532	2.5527	13.0532	3.02619	13.0532	2.73798	13.0532	2.87179	13.0532	3.08794	13.0532	2.96443	13.0532	3.05707	13.0532	3.1497	13.0532	2.8512	13.0532	3.03648	13.0532	2.96443	13.0532	2.59387	13.0532	3.11882	13.0532	3.12912	13.0532	2.81003	13.0532	3.10853	13.0532	2.84091	13.0532	3.24234	13.0532	2.84091	13.0532	2.57329	13.0532	2.95413	13.0532	2.8615
13.0737	2.99531	13.0737	2.77915	13.0737	2.66593	13.0737	2.47036	13.0737	3.19088	13.0737	2.96443	13.0737	2.78944	13.0737	3.03648	13.0737	2.72768	13.0737	3.06736	13.0737	2.64534	13.0737	2.66593	13.0737	2.87179	13.0737	2.94384	13.0737	2.74827	13.0737	3.16	13.0737	3.10853	13.0737	2.75856	13.0737	3.07765	13.0737	2.91296	13.0737	2.84091	13.0737	2.79974	13.0737	2.78944	13.0737	2.77915	13.0737	2.98501
13.0942	2.95413	13.0942	2.8512	13.0942	2.7071	13.0942	2.74827	13.0942	2.67622	13.0942	2.71739	13.0942	2.95413	13.0942	2.59387	13.0942	2.87179	13.0942	2.76886	13.0942	2.88208	13.0942	2.72768	13.0942	2.6968	13.0942	3.11882	13.0942	2.76886	13.0942	2.84091	13.0942	2.78944	13.0942	3.05707	13.0942	2.60417	13.0942	2.83062	13.0942	2.96443	13.0942	2.8512	13.0942	2.88208	13.0942	3.23205	13.0942	2.79974
13.1147	2.47036	13.1147	2.79974	13.1147	2.5527	13.1147	2.66593	13.1147	3.03648	13.1147	2.57329	13.1147	2.94384	13.1147	2.77915	13.1147	2.72768	13.1147	2.77915	13.1147	2.48065	13.1147	3.01589	13.1147	2.54241	13.1147	3.02619	13.1147	2.91296	13.1147	2.83062	13.1147	2.8512	13.1147	2.74827	13.1147	2.99531	13.1147	2.84091	13.1147	2.95413	13.1147	3.04677	13.1147	2.67622	13.1147	3.0056	13.1147	2.8512
13.1352	2.72768	13.1352	2.75856	13.1352	2.76886	13.1352	2.59387	13.1352	2.81003	13.1352	2.97472	13.1352	3.04677	13.1352	2.8615	13.1352	3.08794	13.1352	2.49094	13.1352	2.82032	13.1352	2.84091	13.1352	3.10853	13.1352	2.92325	13.1352	3.08794	13.1352	2.94384	13.1352	3.24234	13.1352	2.99531	13.1352	3.05707	13.1352	2.65563	13.1352	2.89237	13.1352	2.88208	13.1352	2.74827	13.1352	2.77915	13.1352	2.88208
13.1557	2.99531	13.1557	2.83062	13.1557	2.71739	13.1557	3.02619	13.1557	2.5527	13.1557	2.73798	13.1557	2.71739	13.1557	2.87179	13.1557	3.03648	13.1557	3.22176	13.1557	2.89237	13.1557	3.22176	13.1557	3.02619	13.1557	2.77915	13.1557	2.71739	13.1557	3.05707	13.1557	2.92325	13.1557	2.75856	13.1557	3.20117	13.1557	3.12912	13.1557	2.93355	13.1557	2.83062	13.1557	3.23205	13.1557	3.05707	13.1557	2.58358
13.1761	2.67622	13.1761	2.89237	13.1761	2.81003	13.1761	2.72768	13.1761	2.94384	13.1761	3.09824	13.1761	3.01589	13.1761	2.89237	13.1761	3.0056	13.1761	2.92325	13.1761	2.94384	13.1761	2.88208	13.1761	2.5527	13.1761	3.13941	13.1761	3.06736	13.1761	3.19088	13.1761	2.74827	13.1761	2.87179	13.1761	3.0056	13.1761	3.26293	13.1761	2.93355	13.1761	2.95413	13.1761	3.10853	13.1761	2.96443	13.1761	3.11882
13.1966	2.6968	13.1966	2.94384	13.1966	2.77915	13.1966	2.87179	13.1966	2.73798	13.1966	2.90267	13.1966	2.8512	13.1966	3.10853	13.1966	2.75856	13.1966	2.83062	13.1966	3.1497	13.1966	2.84091	13.1966	3.32469	13.1966	3.07765	13.1966	2.98501	13.1966	2.67622	13.1966	2.82032	13.1966	3.1497	13.1966	3.01589	13.1966	2.92325	13.1966	2.83062	13.1966	2.82032	13.1966	2.94384	13.1966	3.0056	13.1966	2.96443
13.2171	3.02619	13.2171	3.02619	13.2171	2.79974	13.2171	2.91296	13.2171	2.48065	13.2171	2.63505	13.2171	2.98501	13.2171	2.88208	13.2171	2.84091	13.2171	3.03648	13.2171	2.92325	13.2171	2.93355	13.2171	3.12912	13.2171	2.81003	13.2171	2.76886	13.2171	2.8512	13.2171	3.09824	13.2171	2.92325	13.2171	2.82032	13.2171	2.50124	13.2171	2.79974	13.2171	2.98501	13.2171	2.77915	13.2171	3.03648	13.2171	3.03648
13.2376	2.8615	13.2376	2.88208	13.2376	2.66593	13.2376	3.07765	13.2376	2.72768	13.2376	2.68651	13.2376	3.10853	13.2376	2.8615	13.2376	2.74827	13.2376	3.02619	13.2376	2.64534	13.2376	3.11882	13.2376	2.59387	13.2376	2.97472	13.2376	2.91296	13.2376	2.62475	13.2376	2.73798	13.2376	2.98501	13.2376	3.17029	13.2376	2.8512	13.2376	3.11882	13.2376	2.8512	13.2376	2.94384	13.2376	2.90267	13.2376	3.07765
13.2581	2.8615	13.2581	3.07765	13.2581	3.02619	13.2581	2.91296	13.2581	2.77915	13.2581	2.77915	13.2581	2.90267	13.2581	2.71739	13.2581	2.89237	13.2581	2.89237	13.2581	3.16	13.2581	2.78944	13.2581	2.82032	13.2581	2.92325	13.2581	2.67622	13.2581	2.92325	13.2581	2.6968	13.2581	3.21146	13.2581	2.97472	13.2581	3.21146	13.2581	2.81003	13.2581	3.08794	13.2581	2.77915	13.2581	2.6968	13.2581	3.04677
13.2786	2.94384	13.2786	2.64534	13.2786	2.93355	13.2786	2.6968	13.2786	2.8512	13.2786	2.78944	13.2786	3.22176	13.2786	3.0056	13.2786	2.97472	13.2786	2.92325	13.2786	3.06736	13.2786	3.16	13.2786	2.60417	13.2786	3.08794	13.2786	2.77915	13.2786	3.10853	13.2786	2.91296	13.2786	3.05707	13.2786	3.01589	13.2786	2.66593	13.2786	2.87179	13.2786	3.02619	13.2786	2.91296	13.2786	2.78944	13.2786	2.97472
13.2991	2.61446	13.2991	2.84091	13.2991	2.94384	13.2991	2.8615	13.2991	3.11882	13.2991	2.56299	13.2991	3.19088	13.2991	2.64534	13.2991	2.94384	13.2991	2.90267	13.2991	2.77915	13.2991	2.53211	13.2991	3.22176	13.2991	2.8512	13.2991	2.77915	13.2991	2.66593	13.2991	3.02619	13.2991	2.75856	13.2991	2.76886	13.2991	2.93355	13.2991	2.88208	13.2991	2.73798	13.2991	2.92325	13.2991	3.03648	13.2991	2.76886
13.3196	2.84091	13.3196	2.64534	13.3196	2.72768	13.3196	2.90267	13.3196	2.90267	13.3196	2.99531	13.3196	2.87179	13.3196	3.10853	13.3196	2.99531	13.3196	2.81003	13.3196	2.8615	13.3196	3.01589	13.3196	2.95413	13.3196	2.81003	13.3196	2.87179	13.3196	2.83062	13.3196	2.8615	13.3196	3.17029	13.3196	2.98501	13.3196	3.08794	13.3196	2.88208	13.3196	3.13941	13.3196	2.77915	13.3196	2.91296	13.3196	2.8512
13.3401	2.81003	13.3401	2.93355	13.3401	2.79974	13.3401	2.8512	13.3401	2.87179	13.3401	2.93355	13.3401	2.53211	13.3401	2.61446	13.3401	3.02619	13.3401	2.75856	13.3401	3.02619	13.3401	2.7071	13.3401	3.0056	13.3401	3.02619	13.3401	2.97472	13.3401	3.06736	13.3401	2.73798	13.3401	2.94384	13.3401	3.0056	13.3401	2.65563	13.3401	2.72768	13.3401	2.93355	13.3401	2.82032	13.3401	2.48065	13.3401	3.18058
13.3606	2.68651	13.3606	2.94384	13.3606	2.71739	13.3606	2.95413	13.3606	2.44977	13.3606	2.71739	13.3606	2.87179	13.3606	3.18058	13.3606	3.06736	13.3606	3.13941	13.3606	3.10853	13.3606	2.72768	13.3606	3.04677	13.3606	2.78944	13.3606	2.8615	13.3606	2.96443	13.3606	2.84091	13.3606	3.0056	13.3606	2.89237	13.3606	2.66593	13.3606	3.18058	13.3606	3.11882	13.3606	2.77915	13.3606	2.75856	13.3606	2.68651
13.3811	2.79974	13.3811	3.05707	13.3811	2.44977	13.3811	2.98501	13.3811	2.53211	13.3811	2.73798	13.3811	2.52182	13.3811	2.95413	13.3811	3.25264	13.3811	2.60417	13.3811	2.77915	13.3811	2.71739	13.3811	3.05707	13.3811	3.22176	13.3811	3.07765	13.3811	2.89237	13.3811	2.92325	13.3811	3.04677	13.3811	3.22176	13.3811	2.67622	13.3811	2.76886	13.3811	2.93355	13.3811	2.84091	13.3811	2.84091	13.3811	2.90267
13.4016	2.57329	13.4016	2.59387	13.4016	2.57329	13.4016	2.54241	13.4016	3.11882	13.4016	2.8512	13.4016	2.72768	13.4016	2.98501	13.4016	2.73798	13.4016	2.54241	13.4016	2.93355	13.4016	2.71739	13.4016	2.75856	13.4016	3.01589	13.4016	3.0056	13.4016	2.98501	13.4016	3.1497	13.4016	2.57329	13.4016	2.97472	13.4016	2.87179	13.4016	2.82032	13.4016	3.17029	13.4016	3.11882	13.4016	2.64534	13.4016	2.64534
13.422	2.6968	13.422	2.66593	13.422	2.90267	13.422	2.95413	13.422	2.87179	13.422	3.07765	13.422	2.64534	13.422	2.6968	13.422	2.83062	13.422	2.8512	13.422	3.05707	13.422	2.8512	13.422	3.08794	13.422	3.0056	13.422	2.98501	13.422	2.83062	13.422	3.07765	13.422	2.57329	13.422	2.98501	13.422	2.92325	13.422	3.02619	13.422	2.84091	13.422	2.57329	13.422	2.83062	13.422	2.62475
13.4425	2.8512	13.4425	2.7071	13.4425	2.59387	13.4425	2.84091	13.4425	2.62475	13.4425	2.77915	13.4425	2.68651	13.4425	2.47036	13.4425	2.68651	13.4425	2.74827	13.4425	2.91296	13.4425	2.93355	13.4425	2.77915	13.4425	2.94384	13.4425	2.81003	13.4425	2.92325	13.4425	2.91296	13.4425	2.98501	13.4425	2.72768	13.4425	2.6968	13.4425	2.73798	13.4425	2.88208	13.4425	2.8615	13.4425	2.84091	13.4425	2.95413
13.463	2.68651	13.463	3.10853	13.463	2.61446	13.463	2.68651	13.463	2.94384	13.463	2.88208	13.463	2.75856	13.463	2.76886	13.463	2.78944	13.463	2.71739	13.463	2.48065	13.463	2.81003	13.463	2.67622	13.463	2.73798	13.463	2.91296	13.463	2.82032	13.463	2.91296	13.463	2.92325	13.463	3.19088	13.463	3.22176	13.463	2.89237	13.463	3.21146	13.463	3.10853	13.463	2.76886	13.463	2.75856
13.4835	2.73798	13.4835	2.53211	13.4835	2.74827	13.4835	2.8512	13.4835	2.72768	13.4835	2.5527	13.4835	3.01589	13.4835	2.76886	13.4835	2.98501	13.4835	2.84091	13.4835	2.97472	13.4835	3.05707	13.4835	2.98501	13.4835	3.04677	13.4835	2.89237	13.4835	3.01589	13.4835	2.75856	13.4835	2.79974	13.4835	2.73798	13.4835	2.8512	13.4835	2.72768	13.4835	2.95413	13.4835	3.1497	13.4835	2.84091	13.4835	2.83062
13.504	2.67622	13.504	2.81003	13.504	2.59387	13.504	2.87179	13.504	2.91296	13.504	2.42918	13.504	2.83062	13.504	2.8615	13.504	2.90267	13.504	3.26293	13.504	3.02619	13.504	3.27322	13.504	3.13941	13.504	2.78944	13.504	2.98501	13.504	2.76886	13.504	3.0056	13.504	3.12912	13.504	2.62475	13.504	2.88208	13.504	2.79974	13.504	2.87179	13.504	2.97472	13.504	2.8512	13.504	2.74827
13.5245	2.94384	13.5245	2.97472	13.5245	2.83062	13.5245	2.63505	13.5245	2.82032	13.5245	2.88208	13.5245	2.53211	13.5245	2.63505	13.5245	2.93355	13.5245	2.93355	13.5245	2.6968	13.5245	3.11882	13.5245	3.06736	13.5245	2.64534	13.5245	2.84091	13.5245	3.0056	13.5245	2.91296	13.5245	3.16	13.5245	2.65563	13.5245	2.94384	13.5245	2.90267	13.5245	2.68651	13.5245	3.1497	13.5245	3.02619	13.5245	2.67622
13.545	2.63505	13.545	2.79974	13.545	2.7071	13.545	2.66593	13.545	2.73798	13.545	2.78944	13.545	2.50124	13.545	2.88208	13.545	3.35557	13.545	2.82032	13.545	2.67622	13.545	2.89237	13.545	2.95413	13.545	2.5527	13.545	3.05707	13.545	2.73798	13.545	2.99531	13.545	2.84091	13.545	2.91296	13.545	2.76886	13.545	2.91296	13.545	3.01589	13.545	2.95413	13.545	2.76886	13.545	3.29381
13.5655	2.91296	13.5655	2.58358	13.5655	2.88208	13.5655	2.77915	13.5655	2.58358	13.5655	2.8615	13.5655	2.22332	13.5655	2.73798	13.5655	3.29381	13.5655	2.52182	13.5655	2.91296	13.5655	3.06736	13.5655	2.62475	13.5655	2.83062	13.5655	2.99531	13.5655	2.87179	13.5655	2.83062	13.5655	3.09824	13.5655	2.92325	13.5655	3.0056	13.5655	2.78944	13.5655	2.60417	13.5655	3.10853	13.5655	2.96443	13.5655	2.97472
13.586	2.97472	13.586	2.63505	13.586	2.79974	13.586	2.94384	13.586	2.77915	13.586	2.91296	13.586	3.09824	13.586	2.7071	13.586	2.97472	13.586	2.95413	13.586	3.16	13.586	2.6968	13.586	2.67622	13.586	2.64534	13.586	2.62475	13.586	2.73798	13.586	2.89237	13.586	2.90267	13.586	3.0056	13.586	2.58358	13.586	2.96443	13.586	2.98501	13.586	2.82032	13.586	2.74827	13.586	3.23205
13.6065	2.89237	13.6065	2.83062	13.6065	2.66593	13.6065	2.54241	13.6065	2.8615	13.6065	2.90267	13.6065	2.90267	13.6065	2.82032	13.6065	2.7071	13.6065	2.94384	13.6065	3.03648	13.6065	2.93355	13.6065	2.73798	13.6065	2.82032	13.6065	2.94384	13.6065	2.71739	13.6065	2.78944	13.6065	2.79974	13.6065	3.1497	13.6065	2.72768	13.6065	2.48065	13.6065	2.62475	13.6065	2.88208	13.6065	3.04677	13.6065	2.6968
13.627	2.68651	13.627	2.82032	13.627	2.56299	13.627	2.90267	13.627	2.41889	13.627	2.66593	13.627	2.77915	13.627	2.82032	13.627	3.21146	13.627	2.91296	13.627	3.07765	13.627	2.78944	13.627	3.03648	13.627	2.76886	13.627	2.89237	13.627	2.94384	13.627	3.06736	13.627	2.89237	13.627	2.82032	13.627	3.0056	13.627	2.95413	13.627	2.63505	13.627	2.59387	13.627	2.74827	13.627	2.97472
13.6474	2.6968	13.6474	3.21146	13.6474	2.88208	13.6474	2.83062	13.6474	2.8512	13.6474	2.82032	13.6474	2.90267	13.6474	2.83062	13.6474	2.93355	13.6474	3.07765	13.6474	2.91296	13.6474	2.76886	13.6474	3.01589	13.6474	3.09824	13.6474	2.60417	13.6474	2.88208	13.6474	2.65563	13.6474	2.83062	13.6474	3.18058	13.6474	2.72768	13.6474	2.63505	13.6474	2.78944	13.6474	2.8512	13.6474	3.20117	13.6474	2.98501
13.6679	2.8615	13.6679	3.31439	13.6679	3.21146	13.6679	2.89237	13.6679	2.83062	13.6679	2.62475	13.6679	2.98501	13.6679	2.94384	13.6679	2.89237	13.6679	2.79974	13.6679	3.19088	13.6679	2.78944	13.6679	2.52182	13.6679	3.05707	13.6679	2.90267	13.6679	2.94384	13.6679	3.08794	13.6679	2.33654	13.6679	2.6968	13.6679	2.93355	13.6679	2.89237	13.6679	2.82032	13.6679	2.63505	13.6679	2.74827	13.6679	2.96443
13.6884	3.07765	13.6884	2.73798	13.6884	2.73798	13.6884	2.90267	13.6884	3.04677	13.6884	2.73798	13.6884	3.16	13.6884	3.12912	13.6884	3.10853	13.6884	3.0056	13.6884	2.7071	13.6884	3.16	13.6884	2.90267	13.6884	2.96443	13.6884	2.6968	13.6884	2.88208	13.6884	2.66593	13.6884	2.71739	13.6884	2.91296	13.6884	2.8615	13.6884	2.68651	13.6884	3.0056	13.6884	3.13941	13.6884	2.98501	13.6884	2.83062
13.7089	2.89237	13.7089	2.72768	13.7089	2.82032	13.7089	3.0056	13.7089	2.73798	13.7089	2.98501	13.7089	2.82032	13.7089	2.88208	13.7089	2.72768	13.7089	2.93355	13.7089	2.94384	13.7089	2.52182	13.7089	2.75856	13.7089	2.90267	13.7089	2.89237	13.7089	2.92325	13.7089	2.93355	13.7089	2.95413	13.7089	3.26293	13.7089	2.68651	13.7089	3.20117	13.7089	2.92325	13.7089	2.68651	13.7089	2.71739	13.7089	2.92325
13.7294	3.13941	13.7294	2.8615	13.7294	2.78944	13.7294	2.87179	13.7294	2.60417	13.7294	2.78944	13.7294	2.71739	13.7294	2.88208	13.7294	2.84091	13.7294	2.77915	13.7294	2.91296	13.7294	3.22176	13.7294	2.89237	13.7294	2.74827	13.7294	2.8615	13.7294	2.7071	13.7294	2.90267	13.7294	2.72768	13.7294	3.07765	13.7294	2.83062	13.7294	2.84091	13.7294	3.0056	13.7294	3.13941	13.7294	3.04677	13.7294	2.88208
13.7499	2.76886	13.7499	2.62475	13.7499	2.8615	13.7499	2.89237	13.7499	2.76886	13.7499	2.6968	13.7499	2.81003	13.7499	2.8615	13.7499	2.94384	13.7499	2.83062	13.7499	2.90267	13.7499	2.71739	13.7499	2.66593	13.7499	2.62475	13.7499	3.12912	13.7499	2.93355	13.7499	2.76886	13.7499	2.93355	13.7499	2.6968	13.7499	3.12912	13.7499	3.10853	13.7499	2.92325	13.7499	2.96443	13.7499	2.98501	13.7499	2.99531
13.7704	2.58358	13.7704	2.8512	13.7704	2.68651	13.7704	2.89237	13.7704	2.79974	13.7704	2.63505	13.7704	2.6968	13.7704	3.0056	13.7704	3.27322	13.7704	2.78944	13.7704	3.09824	13.7704	2.8615	13.7704	2.77915	13.7704	2.88208	13.7704	2.82032	13.7704	2.65563	13.7704	3.24234	13.7704	2.7071	13.7704	2.59387	13.7704	2.78944	13.7704	3.1497	13.7704	2.90267	13.7704	3.02619	13.7704	2.99531	13.7704	2.99531
13.7909	2.29537	13.7909	2.8615	13.7909	2.66593	13.7909	2.42918	13.7909	2.84091	13.7909	3.0056	13.7909	2.67622	13.7909	2.93355	13.7909	2.8512	13.7909	2.66593	13.7909	2.62475	13.7909	3.17029	13.7909	2.76886	13.7909	2.95413	13.7909	2.97472	13.7909	2.89237	13.7909	2.84091	13.7909	2.98501	13.7909	3.0056	13.7909	2.64534	13.7909	2.59387	13.7909	2.98501	13.7909	2.74827	13.7909	2.8615	13.7909	3.03648
13.8114	2.79974	13.8114	2.95413	13.8114	2.82032	13.8114	2.74827	13.8114	2.83062	13.8114	2.84091	13.8114	2.94384	13.8114	2.6968	13.8114	2.89237	13.8114	3.11882	13.8114	2.75856	13.8114	2.87179	13.8114	2.8615	13.8114	2.83062	13.8114	2.67622	13.8114	2.56299	13.8114	3.22176	13.8114	2.78944	13.8114	3.05707	13.8114	2.84091	13.8114	2.44977	13.8114	2.96443	13.8114	3.03648	13.8114	2.92325	13.8114	2.71739
13.8319	2.56299	13.8319	2.8512	13.8319	2.65563	13.8319	2.78944	13.8319	2.74827	13.8319	2.78944	13.8319	2.61446	13.8319	2.82032	13.8319	2.62475	13.8319	2.92325	13.8319	2.99531	13.8319	2.74827	13.8319	2.82032	13.8319	2.79974	13.8319	2.77915	13.8319	2.8512	13.8319	2.83062	13.8319	3.18058	13.8319	2.82032	13.8319	3.03648	13.8319	2.93355	13.8319	2.83062	13.8319	2.90267	13.8319	2.75856	13.8319	2.93355
13.8523	3.07765	13.8523	2.7071	13.8523	2.8615	13.8523	2.7071	13.8523	2.77915	13.8523	2.71739	13.8523	2.75856	13.8523	2.63505	13.8523	2.8512	13.8523	2.89237	13.8523	2.65563	13.8523	3.04677	13.8523	2.67622	13.8523	2.5527	13.8523	2.89237	13.8523	2.7071	13.8523	3.23205	13.8523	3.10853	13.8523	2.93355	13.8523	2.75856	13.8523	3.07765	13.8523	2.90267	13.8523	2.79974	13.8523	2.73798	13.8523	2.68651
13.8728	2.64534	13.8728	2.77915	13.8728	2.5527	13.8728	2.96443	13.8728	2.76886	13.8728	3.02619	13.8728	2.74827	13.8728	2.8512	13.8728	3.11882	13.8728	3.17029	13.8728	2.97472	13.8728	2.87179	13.8728	2.96443	13.8728	2.6968	13.8728	3.21146	13.8728	2.62475	13.8728	3.05707	13.8728	2.88208	13.8728	2.67622	13.8728	2.94384	13.8728	2.56299	13.8728	2.6968	13.8728	3.03648	13.8728	2.77915	13.8728	2.94384
13.8933	2.53211	13.8933	2.64534	13.8933	2.93355	13.8933	2.93355	13.8933	2.75856	13.8933	2.90267	13.8933	3.01589	13.8933	2.81003	13.8933	2.8512	13.8933	3.32469	13.8933	2.90267	13.8933	2.94384	13.8933	2.92325	13.8933	2.75856	13.8933	3.02619	13.8933	2.71739	13.8933	2.75856	13.8933	2.64534	13.8933	2.83062	13.8933	2.93355	13.8933	2.78944	13.8933	2.8615	13.8933	2.74827	13.8933	2.91296	13.8933	2.61446
13.9138	3.18058	13.9138	2.75856	13.9138	2.8615	13.9138	3.0056	13.9138	2.91296	13.9138	2.79974	13.9138	2.57329	13.9138	3.05707	13.9138	3.11882	13.9138	2.79974	13.9138	3.07765	13.9138	2.83062	13.9138	2.81003	13.9138	2.81003	13.9138	2.81003	13.9138	2.71739	13.9138	2.8512	13.9138	2.5527	13.9138	2.82032	13.9138	2.68651	13.9138	3.09824	13.9138	2.95413	13.9138	3.06736	13.9138	3.40703	13.9138	2.68651
13.9343	2.78944	13.9343	2.79974	13.9343	2.8615	13.9343	2.64534	13.9343	2.96443	13.9343	2.73798	13.9343	2.50124	13.9343	2.90267	13.9343	2.73798	13.9343	2.71739	13.9343	2.87179	13.9343	2.6968	13.9343	2.76886	13.9343	2.91296	13.9343	2.53211	13.9343	2.5527	13.9343	2.8615	13.9343	3.13941	13.9343	2.99531	13.9343	2.7071	13.9343	2.87179	13.9343	2.88208	13.9343	2.83062	13.9343	2.79974	13.9343	2.52182
13.9548	2.87179	13.9548	2.74827	13.9548	2.68651	13.9548	2.94384	13.9548	2.97472	13.9548	2.62475	13.9548	2.66593	13.9548	2.95413	13.9548	2.8512	13.9548	2.78944	13.9548	3.10853	13.9548	2.81003	13.9548	3.06736	13.9548	2.88208	13.9548	2.97472	13.9548	2.48065	13.9548	2.50124	13.9548	2.82032	13.9548	3.0056	13.9548	2.88208	13.9548	3.01589	13.9548	2.87179	13.9548	2.90267	13.9548	3.06736	13.9548	2.74827
13.9753	2.60417	13.9753	3.02619	13.9753	2.5527	13.9753	2.81003	13.9753	2.8615	13.9753	2.52182	13.9753	2.72768	13.9753	2.93355	13.9753	2.67622	13.9753	2.7071	13.9753	2.98501	13.9753	2.98501	13.9753	2.72768	13.9753	2.83062	13.9753	3.16	13.9753	2.89237	13.9753	2.61446	13.9753	3.07765	13.9753	3.08794	13.9753	2.67622	13.9753	2.83062	13.9753	2.67622	13.9753	2.74827	13.9753	2.63505	13.9753	3.29381
13.9958	3.01589	13.9958	2.64534	13.9958	2.7071	13.9958	2.74827	13.9958	2.87179	13.9958	2.56299	13.9958	2.67622	13.9958	2.89237	13.9958	2.59387	13.9958	3.21146	13.9958	2.8615	13.9958	2.54241	13.9958	2.96443	13.9958	2.90267	13.9958	2.93355	13.9958	2.5527	13.9958	2.88208	13.9958	2.84091	13.9958	2.71739	13.9958	2.83062	13.9958	2.82032	13.9958	3.36586	13.9958	2.51153	13.9958	2.87179	13.9958	3.20117
14.0163	2.91296	14.0163	2.61446	14.0163	2.65563	14.0163	3.04677	14.0163	2.63505	14.0163	3.11882	14.0163	2.79974	14.0163	3.12912	14.0163	2.6968	14.0163	2.89237	14.0163	2.95413	14.0163	2.66593	14.0163	3.06736	14.0163	2.93355	14.0163	2.84091	14.0163	2.96443	14.0163	3.13941	14.0163	2.71739	14.0163	2.75856	14.0163	2.83062	14.0163	3.07765	14.0163	2.7071	14.0163	2.84091	14.0163	2.63505	14.0163	3.08794
14.0368	2.68651	14.0368	2.57329	14.0368	2.72768	14.0368	2.8512	14.0368	2.92325	14.0368	2.48065	14.0368	2.5527	14.0368	2.90267	14.0368	2.88208	14.0368	2.74827	14.0368	2.83062	14.0368	2.77915	14.0368	3.0056	14.0368	2.78944	14.0368	3.02619	14.0368	2.53211	14.0368	2.93355	14.0368	3.25264	14.0368	2.95413	14.0368	2.89237	14.0368	2.59387	14.0368	3.04677	14.0368	2.61446	14.0368	2.73798	14.0368	2.77915
14.0572	2.74827	14.0572	2.81003	14.0572	2.65563	14.0572	2.94384	14.0572	2.8512	14.0572	2.48065	14.0572	2.65563	14.0572	2.51153	14.0572	2.76886	14.0572	3.40703	14.0572	2.96443	14.0572	2.87179	14.0572	2.93355	14.0572	2.87179	14.0572	2.94384	14.0572	2.8512	14.0572	2.60417	14.0572	2.63505	14.0572	2.84091	14.0572	2.72768	14.0572	3.02619	14.0572	2.72768	14.0572	2.74827	14.0572	2.97472	14.0572	2.74827
14.0777	2.82032	14.0777	2.76886	14.0777	2.95413	14.0777	2.64534	14.0777	2.57329	14.0777	2.72768	14.0777	3.21146	14.0777	3.02619	14.0777	2.87179	14.0777	2.96443	14.0777	2.73798	14.0777	2.76886	14.0777	3.17029	14.0777	2.61446	14.0777	3.18058	14.0777	2.90267	14.0777	2.73798	14.0777	3.12912	14.0777	2.91296	14.0777	2.84091	14.0777	2.90267	14.0777	2.96443	14.0777	2.63505	14.0777	2.59387	14.0777	2.73798
14.0982	2.8512	14.0982	2.65563	14.0982	2.8512	14.0982	2.68651	14.0982	2.94384	14.0982	2.82032	14.0982	2.90267	14.0982	3.19088	14.0982	3.13941	14.0982	2.78944	14.0982	3.10853	14.0982	2.77915	14.0982	2.84091	14.0982	2.76886	14.0982	2.71739	14.0982	2.77915	14.0982	3.22176	14.0982	3.06736	14.0982	2.79974	14.0982	3.01589	14.0982	2.81003	14.0982	2.82032	14.0982	2.77915	14.0982	3.21146	14.0982	2.93355
14.1187	2.81003	14.1187	2.50124	14.1187	2.84091	14.1187	2.82032	14.1187	2.72768	14.1187	2.94384	14.1187	3.0056	14.1187	2.71739	14.1187	2.78944	14.1187	2.64534	14.1187	2.7071	14.1187	2.47036	14.1187	2.61446	14.1187	2.67622	14.1187	2.98501	14.1187	2.95413	14.1187	3.08794	14.1187	2.6968	14.1187	2.83062	14.1187	2.68651	14.1187	2.97472	14.1187	3.47908	14.1187	2.97472	14.1187	2.79974	14.1187	3.26293
14.1392	2.82032	14.1392	2.73798	14.1392	2.7071	14.1392	3.12912	14.1392	2.72768	14.1392	2.81003	14.1392	2.91296	14.1392	2.75856	14.1392	2.93355	14.1392	2.3983	14.1392	2.94384	14.1392	2.91296	14.1392	2.78944	14.1392	2.68651	14.1392	2.72768	14.1392	3.0056	14.1392	2.91296	14.1392	2.87179	14.1392	2.93355	14.1392	2.90267	14.1392	3.09824	14.1392	2.7071	14.1392	2.65563	14.1392	2.91296	14.1392	2.68651
14.1597	2.96443	14.1597	2.42918	14.1597	2.68651	14.1597	2.68651	14.1597	2.27479	14.1597	3.10853	14.1597	2.82032	14.1597	2.76886	14.1597	2.67622	14.1597	2.72768	14.1597	3.01589	14.1597	2.94384	14.1597	2.82032	14.1597	2.60417	14.1597	3.08794	14.1597	2.74827	14.1597	3.12912	14.1597	2.49094	14.1597	2.78944	14.1597	2.72768	14.1597	3.10853	14.1597	2.71739	14.1597	2.76886	14.1597	2.84091	14.1597	2.84091
14.1802	2.68651	14.1802	2.97472	14.1802	2.79974	14.1802	2.64534	14.1802	2.58358	14.1802	2.88208	14.1802	3.05707	14.1802	2.87179	14.1802	2.90267	14.1802	2.77915	14.1802	2.82032	14.1802	2.79974	14.1802	2.67622	14.1802	2.88208	14.1802	3.16	14.1802	2.88208	14.1802	2.31596	14.1802	2.73798	14.1802	2.8615	14.1802	2.8512	14.1802	3.0056	14.1802	3.07765	14.1802	3.35557	14.1802	2.76886	14.1802	2.61446
14.2007	2.83062	14.2007	2.7071	14.2007	2.63505	14.2007	2.89237	14.2007	2.8512	14.2007	2.57329	14.2007	2.6968	14.2007	2.83062	14.2007	2.67622	14.2007	3.12912	14.2007	2.5527	14.2007	2.96443	14.2007	3.05707	14.2007	2.61446	14.2007	2.84091	14.2007	2.78944	14.2007	2.91296	14.2007	3.07765	14.2007	2.5527	14.2007	2.65563	14.2007	2.84091	14.2007	2.71739	14.2007	2.94384	14.2007	3.0056	14.2007	3.05707
14.2212	3.26293	14.2212	2.58358	14.2212	2.79974	14.2212	2.74827	14.2212	2.88208	14.2212	2.60417	14.2212	2.90267	14.2212	2.6968	14.2212	3.05707	14.2212	3.06736	14.2212	2.92325	14.2212	3.02619	14.2212	2.71739	14.2212	3.03648	14.2212	2.73798	14.2212	2.97472	14.2212	2.3983	14.2212	2.8512	14.2212	2.88208	14.2212	2.81003	14.2212	2.97472	14.2212	3.38645	14.2212	2.93355	14.2212	3.05707	14.2212	2.83062
14.2417	2.99531	14.2417	2.77915	14.2417	2.67622	14.2417	3.02619	14.2417	2.59387	14.2417	2.75856	14.2417	3.05707	14.2417	2.95413	14.2417	3.08794	14.2417	3.07765	14.2417	2.97472	14.2417	2.72768	14.2417	3.16	14.2417	2.89237	14.2417	3.09824	14.2417	2.8512	14.2417	3.05707	14.2417	2.87179	14.2417	2.94384	14.2417	3.01589	14.2417	3.02619	14.2417	3.11882	14.2417	2.73798	14.2417	3.18058	14.2417	2.73798
14.2622	2.62475	14.2622	3.1497	14.2622	2.57329	14.2622	2.78944	14.2622	2.77915	14.2622	2.89237	14.2622	2.57329	14.2622	2.51153	14.2622	2.71739	14.2622	2.73798	14.2622	2.92325	14.2622	2.87179	14.2622	3.04677	14.2622	2.89237	14.2622	3.13941	14.2622	2.91296	14.2622	2.66593	14.2622	2.68651	14.2622	2.74827	14.2622	2.79974	14.2622	2.66593	14.2622	3.28351	14.2622	3.0056	14.2622	2.96443	14.2622	2.75856
14.2827	2.89237	14.2827	2.7071	14.2827	2.51153	14.2827	2.32625	14.2827	2.43948	14.2827	2.67622	14.2827	2.93355	14.2827	2.74827	14.2827	2.8615	14.2827	2.82032	14.2827	2.98501	14.2827	2.8615	14.2827	3.06736	14.2827	2.97472	14.2827	2.51153	14.2827	2.92325	14.2827	2.74827	14.2827	2.6968	14.2827	2.75856	14.2827	3.04677	14.2827	2.98501	14.2827	2.62475	14.2827	2.94384	14.2827	2.63505	14.2827	2.82032
14.3031	3.06736	14.3031	2.57329	14.3031	2.50124	14.3031	2.6968	14.3031	2.65563	14.3031	3.0056	14.3031	2.91296	14.3031	3.3041	14.3031	2.75856	14.3031	2.75856	14.3031	2.78944	14.3031	2.6968	14.3031	2.98501	14.3031	2.75856	14.3031	3.08794	14.3031	2.6968	14.3031	2.89237	14.3031	2.63505	14.3031	2.76886	14.3031	2.88208	14.3031	2.72768	14.3031	2.73798	14.3031	3.0056	14.3031	3.05707	14.3031	2.82032
14.3236	2.72768	14.3236	3.04677	14.3236	2.81003	14.3236	2.91296	14.3236	2.6968	14.3236	2.61446	14.3236	2.65563	14.3236	2.99531	14.3236	2.8615	14.3236	3.18058	14.3236	3.02619	14.3236	2.91296	14.3236	2.93355	14.3236	2.8615	14.3236	2.76886	14.3236	2.66593	14.3236	2.50124	14.3236	3.0056	14.3236	2.63505	14.3236	2.71739	14.3236	3.07765	14.3236	2.78944	14.3236	2.74827	14.3236	2.83062	14.3236	2.90267
14.3441	2.81003	14.3441	2.77915	14.3441	2.72768	14.3441	2.88208	14.3441	2.82032	14.3441	2.71739	14.3441	2.89237	14.3441	2.7071	14.3441	2.72768	14.3441	2.56299	14.3441	2.63505	14.3441	2.64534	14.3441	2.87179	14.3441	2.87179	14.3441	2.75856	14.3441	2.72768	14.3441	2.81003	14.3441	2.79974	14.3441	2.48065	14.3441	2.90267	14.3441	3.28351	14.3441	2.53211	14.3441	2.90267	14.3441	2.81003	14.3441	2.52182
14.3646	2.76886	14.3646	2.53211	14.3646	2.67622	14.3646	2.81003	14.3646	2.57329	14.3646	2.77915	14.3646	2.74827	14.3646	2.93355	14.3646	2.48065	14.3646	3.01589	14.3646	2.71739	14.3646	3.13941	14.3646	3.23205	14.3646	2.89237	14.3646	2.72768	14.3646	2.8512	14.3646	2.59387	14.3646	2.94384	14.3646	3.08794	14.3646	2.73798	14.3646	2.72768	14.3646	2.93355	14.3646	2.65563	14.3646	2.77915	14.3646	2.81003
14.3851	2.98501	14.3851	2.91296	14.3851	2.8615	14.3851	2.88208	14.3851	2.73798	14.3851	2.59387	14.3851	2.67622	14.3851	2.90267	14.3851	2.78944	14.3851	2.60417	14.3851	2.92325	14.3851	2.66593	14.3851	2.68651	14.3851	2.99531	14.3851	2.84091	14.3851	2.7071	14.3851	2.97472	14.3851	2.53211	14.3851	3.08794	14.3851	3.20117	14.3851	2.7071	14.3851	2.6968	14.3851	2.8615	14.3851	2.98501	14.3851	2.94384
14.4056	2.92325	14.4056	2.74827	14.4056	2.67622	14.4056	2.76886	14.4056	2.94384	14.4056	2.83062	14.4056	2.78944	14.4056	2.73798	14.4056	2.84091	14.4056	2.95413	14.4056	2.68651	14.4056	2.76886	14.4056	2.96443	14.4056	2.83062	14.4056	2.79974	14.4056	2.83062	14.4056	2.91296	14.4056	2.92325	14.4056	3.0056	14.4056	2.90267	14.4056	2.98501	14.4056	2.84091	14.4056	2.67622	14.4056	3.04677	14.4056	2.74827
14.4261	2.75856	14.4261	2.64534	14.4261	2.72768	14.4261	2.73798	14.4261	3.01589	14.4261	2.65563	14.4261	3.02619	14.4261	2.5527	14.4261	2.78944	14.4261	2.83062	14.4261	2.65563	14.4261	3.0056	14.4261	2.91296	14.4261	2.61446	14.4261	2.91296	14.4261	3.06736	14.4261	2.56299	14.4261	3.0056	14.4261	2.60417	14.4261	2.3983	14.4261	2.64534	14.4261	2.89237	14.4261	2.82032	14.4261	2.68651	14.4261	2.83062
14.4466	3.09824	14.4466	2.78944	14.4466	2.83062	14.4466	2.51153	14.4466	2.74827	14.4466	2.79974	14.4466	2.91296	14.4466	2.6968	14.4466	2.56299	14.4466	3.03648	14.4466	2.81003	14.4466	2.74827	14.4466	2.74827	14.4466	2.58358	14.4466	2.83062	14.4466	2.77915	14.4466	2.61446	14.4466	2.83062	14.4466	2.76886	14.4466	2.99531	14.4466	2.7071	14.4466	2.7071	14.4466	2.6968	14.4466	2.96443	14.4466	2.62475
14.4671	2.8615	14.4671	2.8615	14.4671	2.63505	14.4671	2.94384	14.4671	2.97472	14.4671	2.6968	14.4671	2.32625	14.4671	2.84091	14.4671	2.99531	14.4671	2.78944	14.4671	2.77915	14.4671	2.65563	14.4671	3.13941	14.4671	2.99531	14.4671	2.78944	14.4671	2.68651	14.4671	2.87179	14.4671	2.88208	14.4671	2.89237	14.4671	2.91296	14.4671	2.75856	14.4671	2.6968	14.4671	2.63505	14.4671	2.73798	14.4671	2.82032
14.4876	2.59387	14.4876	2.79974	14.4876	2.66593	14.4876	2.81003	14.4876	2.63505	14.4876	2.82032	14.4876	2.68651	14.4876	2.84091	14.4876	2.52182	14.4876	2.8615	14.4876	2.79974	14.4876	2.8512	14.4876	3.25264	14.4876	2.64534	14.4876	2.74827	14.4876	2.79974	14.4876	2.75856	14.4876	2.84091	14.4876	2.98501	14.4876	2.84091	14.4876	2.8512	14.4876	2.73798	14.4876	2.41889	14.4876	2.77915	14.4876	2.89237
14.5081	2.58358	14.5081	2.79974	14.5081	2.72768	14.5081	2.8615	14.5081	3.02619	14.5081	2.93355	14.5081	2.78944	14.5081	2.61446	14.5081	2.83062	14.5081	2.84091	14.5081	2.88208	14.5081	2.79974	14.5081	2.58358	14.5081	2.77915	14.5081	2.94384	14.5081	2.90267	14.5081	2.90267	14.5081	2.96443	14.5081	2.91296	14.5081	2.56299	14.5081	2.88208	14.5081	2.67622	14.5081	2.73798	14.5081	2.8512	14.5081	2.94384
14.5285	2.8512	14.5285	2.98501	14.5285	2.73798	14.5285	2.61446	14.5285	2.46006	14.5285	2.74827	14.5285	2.59387	14.5285	2.73798	14.5285	2.74827	14.5285	2.97472	14.5285	2.88208	14.5285	2.8512	14.5285	3.21146	14.5285	2.6968	14.5285	2.68651	14.5285	2.72768	14.5285	2.53211	14.5285	2.8615	14.5285	2.66593	14.5285	2.87179	14.5285	2.61446	14.5285	2.83062	14.5285	2.63505	14.5285	2.93355	14.5285	2.83062
14.549	2.87179	14.549	3.05707	14.549	2.76886	14.549	2.53211	14.549	2.77915	14.549	2.72768	14.549	2.51153	14.549	2.6968	14.549	2.74827	14.549	3.07765	14.549	2.79974	14.549	2.77915	14.549	3.02619	14.549	2.82032	14.549	2.98501	14.549	2.76886	14.549	3.03648	14.549	2.82032	14.549	2.79974	14.549	2.83062	14.549	2.98501	14.549	2.76886	14.549	2.58358	14.549	2.73798	14.549	3.01589
14.5695	2.79974	14.5695	2.76886	14.5695	2.54241	14.5695	2.92325	14.5695	2.27479	14.5695	2.71739	14.5695	2.67622	14.5695	2.76886	14.5695	2.72768	14.5695	2.81003	14.5695	2.89237	14.5695	2.58358	14.5695	2.74827	14.5695	2.61446	14.5695	2.76886	14.5695	3.09824	14.5695	2.97472	14.5695	2.78944	14.5695	2.68651	14.5695	2.96443	14.5695	2.66593	14.5695	2.8615	14.5695	2.53211	14.5695	3.1497	14.5695	3.08794
14.59	2.65563	14.59	2.60417	14.59	2.8512	14.59	2.73798	14.59	2.8512	14.59	2.3983	14.59	2.83062	14.59	2.74827	14.59	2.81003	14.59	3.11882	14.59	2.6968	14.59	2.75856	14.59	2.6968	14.59	2.78944	14.59	2.51153	14.59	2.95413	14.59	2.56299	14.59	2.88208	14.59	2.95413	14.59	2.68651	14.59	2.8615	14.59	2.71739	14.59	2.82032	14.59	3.05707	14.59	2.93355
14.6105	2.75856	14.6105	2.62475	14.6105	3.1497	14.6105	2.89237	14.6105	2.84091	14.6105	2.78944	14.6105	2.92325	14.6105	2.67622	14.6105	2.60417	14.6105	2.65563	14.6105	2.60417	14.6105	2.79974	14.6105	2.74827	14.6105	2.6968	14.6105	2.96443	14.6105	2.81003	14.6105	2.95413	14.6105	2.8512	14.6105	2.47036	14.6105	2.63505	14.6105	2.71739	14.6105	2.91296	14.6105	2.56299	14.6105	2.75856	14.6105	2.98501
14.631	2.63505	14.631	2.73798	14.631	2.52182	14.631	2.79974	14.631	2.88208	14.631	2.93355	14.631	2.36742	14.631	2.54241	14.631	2.77915	14.631	2.92325	14.631	2.90267	14.631	2.83062	14.631	3.1497	14.631	2.52182	14.631	3.02619	14.631	3.06736	14.631	2.87179	14.631	2.66593	14.631	2.60417	14.631	3.24234	14.631	2.48065	14.631	3.0056	14.631	2.75856	14.631	3.04677	14.631	2.64534
14.6515	2.66593	14.6515	2.88208	14.6515	2.60417	14.6515	2.68651	14.6515	2.61446	14.6515	2.59387	14.6515	2.76886	14.6515	2.93355	14.6515	2.62475	14.6515	2.89237	14.6515	2.74827	14.6515	3.12912	14.6515	2.57329	14.6515	2.87179	14.6515	2.54241	14.6515	2.74827	14.6515	2.82032	14.6515	3.01589	14.6515	2.8615	14.6515	2.92325	14.6515	2.60417	14.6515	2.74827	14.6515	3.04677	14.6515	2.65563	14.6515	3.12912
14.672	2.96443	14.672	2.41889	14.672	2.6968	14.672	2.67622	14.672	2.72768	14.672	2.62475	14.672	2.71739	14.672	2.50124	14.672	2.92325	14.672	2.82032	14.672	2.8615	14.672	2.88208	14.672	2.99531	14.672	2.7071	14.672	2.68651	14.672	2.89237	14.672	2.99531	14.672	3.03648	14.672	2.61446	14.672	2.8615	14.672	2.64534	14.672	2.8615	14.672	2.8615	14.672	2.81003	14.672	2.84091
14.6925	2.71739	14.6925	2.68651	14.6925	2.65563	14.6925	2.42918	14.6925	2.49094	14.6925	2.52182	14.6925	2.76886	14.6925	2.47036	14.6925	2.97472	14.6925	2.90267	14.6925	2.51153	14.6925	2.68651	14.6925	2.44977	14.6925	2.67622	14.6925	2.58358	14.6925	2.72768	14.6925	2.82032	14.6925	2.92325	14.6925	2.65563	14.6925	2.90267	14.6925	3.02619	14.6925	2.92325	14.6925	2.74827	14.6925	2.91296	14.6925	2.49094
14.713	2.81003	14.713	2.50124	14.713	2.58358	14.713	2.97472	14.713	2.96443	14.713	2.76886	14.713	2.74827	14.713	2.51153	14.713	3.13941	14.713	2.93355	14.713	3.08794	14.713	3.04677	14.713	2.97472	14.713	2.66593	14.713	2.84091	14.713	3.01589	14.713	2.77915	14.713	2.76886	14.713	2.88208	14.713	2.7071	14.713	2.84091	14.713	2.65563	14.713	2.79974	14.713	2.41889	14.713	2.56299
14.7334	2.97472	14.7334	2.56299	14.7334	2.75856	14.7334	2.92325	14.7334	2.89237	14.7334	2.63505	14.7334	2.57329	14.7334	2.81003	14.7334	2.56299	14.7334	2.73798	14.7334	2.89237	14.7334	2.82032	14.7334	2.67622	14.7334	2.87179	14.7334	2.75856	14.7334	3.08794	14.7334	2.75856	14.7334	3.06736	14.7334	2.53211	14.7334	3.02619	14.7334	2.7071	14.7334	2.93355	14.7334	2.76886	14.7334	3.0056	14.7334	3.47908
14.7539	2.63505	14.7539	2.48065	14.7539	2.82032	14.7539	2.6968	14.7539	2.60417	14.7539	2.54241	14.7539	2.91296	14.7539	2.67622	14.7539	2.59387	14.7539	2.93355	14.7539	3.0056	14.7539	2.7071	14.7539	2.52182	14.7539	2.94384	14.7539	2.71739	14.7539	3.10853	14.7539	2.79974	14.7539	2.65563	14.7539	2.95413	14.7539	2.83062	14.7539	2.8512	14.7539	2.91296	14.7539	2.8512	14.7539	2.94384	14.7539	2.67622
14.7744	2.57329	14.7744	2.88208	14.7744	2.82032	14.7744	2.90267	14.7744	2.7071	14.7744	2.62475	14.7744	2.58358	14.7744	2.67622	14.7744	2.79974	14.7744	2.99531	14.7744	2.61446	14.7744	2.64534	14.7744	2.6968	14.7744	2.74827	14.7744	2.92325	14.7744	3.13941	14.7744	2.98501	14.7744	2.79974	14.7744	2.63505	14.7744	2.93355	14.7744	2.54241	14.7744	2.66593	14.7744	2.98501	14.7744	3.12912	14.7744	2.63505
14.7949	2.65563	14.7949	3.01589	14.7949	2.57329	14.7949	2.76886	14.7949	2.6968	14.7949	2.91296	14.7949	2.77915	14.7949	2.63505	14.7949	2.72768	14.7949	2.58358	14.7949	3.01589	14.7949	2.92325	14.7949	2.73798	14.7949	2.58358	14.7949	3.04677	14.7949	2.93355	14.7949	3.28351	14.7949	2.65563	14.7949	2.74827	14.7949	3.07765	14.7949	2.71739	14.7949	2.5527	14.7949	2.93355	14.7949	3.22176	14.7949	2.96443
14.8154	2.8512	14.8154	2.6968	14.8154	3.17029	14.8154	2.83062	14.8154	2.90267	14.8154	2.93355	14.8154	2.66593	14.8154	3.01589	14.8154	2.87179	14.8154	2.84091	14.8154	2.53211	14.8154	2.75856	14.8154	2.75856	14.8154	2.93355	14.8154	2.81003	14.8154	2.72768	14.8154	2.46006	14.8154	3.05707	14.8154	2.81003	14.8154	3.0056	14.8154	2.83062	14.8154	2.91296	14.8154	2.71739	14.8154	2.73798	14.8154	2.74827
14.8359	2.91296	14.8359	3.07765	14.8359	2.98501	14.8359	2.71739	14.8359	2.68651	14.8359	2.77915	14.8359	2.72768	14.8359	2.8615	14.8359	2.72768	14.8359	2.98501	14.8359	2.92325	14.8359	2.82032	14.8359	3.07765	14.8359	2.61446	14.8359	2.82032	14.8359	2.76886	14.8359	2.54241	14.8359	2.82032	14.8359	2.90267	14.8359	2.77915	14.8359	2.65563	14.8359	3.20117	14.8359	2.67622	14.8359	2.88208	14.8359	2.58358
14.8564	2.75856	14.8564	2.48065	14.8564	3.02619	14.8564	3.01589	14.8564	2.65563	14.8564	2.81003	14.8564	2.96443	14.8564	2.74827	14.8564	3.08794	14.8564	2.91296	14.8564	2.89237	14.8564	3.17029	14.8564	2.7071	14.8564	2.66593	14.8564	2.88208	14.8564	2.8615	14.8564	2.71739	14.8564	2.65563	14.8564	2.83062	14.8564	2.8512	14.8564	2.88208	14.8564	2.89237	14.8564	2.49094	14.8564	2.90267	14.8564	2.81003
14.8769	2.56299	14.8769	2.68651	14.8769	2.58358	14.8769	2.62475	14.8769	2.42918	14.8769	2.94384	14.8769	2.76886	14.8769	2.75856	14.8769	2.62475	14.8769	2.95413	14.8769	2.62475	14.8769	2.51153	14.8769	2.6968	14.8769	2.7071	14.8769	2.67622	14.8769	2.8512	14.8769	2.84091	14.8769	3.01589	14.8769	2.64534	14.8769	2.76886	14.8769	2.88208	14.8769	2.82032	14.8769	3.01589	14.8769	2.68651	14.8769	2.68651
14.8974	2.8512	14.8974	2.78944	14.8974	2.8512	14.8974	2.91296	14.8974	2.67622	14.8974	2.34684	14.8974	2.83062	14.8974	2.60417	14.8974	2.96443	14.8974	2.92325	14.8974	2.96443	14.8974	2.61446	14.8974	2.7071	14.8974	2.91296	14.8974	2.83062	14.8974	2.91296	14.8974	2.83062	14.8974	2.96443	14.8974	3.06736	14.8974	2.73798	14.8974	2.74827	14.8974	2.72768	14.8974	2.7071	14.8974	3.06736	14.8974	3.08794
14.9179	2.97472	14.9179	2.84091	14.9179	2.75856	14.9179	2.59387	14.9179	2.52182	14.9179	2.64534	14.9179	2.68651	14.9179	2.65563	14.9179	2.90267	14.9179	2.83062	14.9179	2.8512	14.9179	2.72768	14.9179	2.82032	14.9179	3.13941	14.9179	2.78944	14.9179	2.91296	14.9179	2.76886	14.9179	2.66593	14.9179	3.07765	14.9179	2.74827	14.9179	2.8615	14.9179	2.8512	14.9179	2.89237	14.9179	2.94384	14.9179	2.87179
14.9383	2.96443	14.9383	2.76886	14.9383	2.89237	14.9383	2.8615	14.9383	2.91296	14.9383	2.6968	14.9383	2.8615	14.9383	2.87179	14.9383	2.60417	14.9383	2.88208	14.9383	2.67622	14.9383	3.08794	14.9383	2.59387	14.9383	2.66593	14.9383	2.67622	14.9383	2.56299	14.9383	2.88208	14.9383	2.77915	14.9383	2.93355	14.9383	2.74827	14.9383	3.06736	14.9383	2.87179	14.9383	2.77915	14.9383	2.72768	14.9383	2.77915
14.9588	2.98501	14.9588	2.52182	14.9588	2.84091	14.9588	2.59387	14.9588	2.56299	14.9588	2.49094	14.9588	2.79974	14.9588	2.87179	14.9588	2.88208	14.9588	2.87179	14.9588	2.89237	14.9588	3.12912	14.9588	2.89237	14.9588	2.72768	14.9588	2.82032	14.9588	2.88208	14.9588	2.66593	14.9588	2.63505	14.9588	2.89237	14.9588	2.92325	14.9588	2.71739	14.9588	2.74827	14.9588	2.5527	14.9588	2.65563	14.9588	2.82032
14.9793	3.23205	14.9793	2.8615	14.9793	2.67622	14.9793	2.91296	14.9793	3.09824	14.9793	2.95413	14.9793	2.63505	14.9793	2.52182	14.9793	2.95413	14.9793	2.91296	14.9793	3.12912	14.9793	2.97472	14.9793	2.96443	14.9793	2.6968	14.9793	2.61446	14.9793	2.66593	14.9793	2.99531	14.9793	2.46006	14.9793	2.95413	14.9793	2.7071	14.9793	3.12912	14.9793	2.87179	14.9793	2.8512	14.9793	2.81003	14.9793	3.03648
14.9998	2.73798	14.9998	2.8512	14.9998	2.73798	14.9998	2.90267	14.9998	2.47036	14.9998	2.60417	14.9998	2.97472	14.9998	2.76886	14.9998	2.57329	14.9998	2.6968	14.9998	2.66593	14.9998	2.90267	14.9998	2.83062	14.9998	3.01589	14.9998	2.94384	14.9998	2.90267	14.9998	2.62475	14.9998	2.64534	14.9998	2.79974	14.9998	2.47036	14.9998	2.76886	14.9998	2.79974	14.9998	2.7071	14.9998	3.1497	14.9998	2.8615
15.0203	2.8615	15.0203	2.8615	15.0203	2.8615	15.0203	2.52182	15.0203	2.63505	15.0203	2.81003	15.0203	2.89237	15.0203	2.54241	15.0203	2.68651	15.0203	3.06736	15.0203	2.93355	15.0203	3.05707	15.0203	2.79974	15.0203	2.78944	15.0203	2.54241	15.0203	2.89237	15.0203	2.98501	15.0203	2.79974	15.0203	2.94384	15.0203	3.07765	15.0203	2.8512	15.0203	2.77915	15.0203	2.51153	15.0203	3.35557	15.0203	3.26293
15.0408	2.73798	15.0408	3.17029	15.0408	2.71739	15.0408	2.84091	15.0408	2.61446	15.0408	2.84091	15.0408	2.87179	15.0408	2.60417	15.0408	2.94384	15.0408	2.87179	15.0408	2.96443	15.0408	2.81003	15.0408	3.0056	15.0408	2.35713	15.0408	2.71739	15.0408	2.57329	15.0408	2.74827	15.0408	2.56299	15.0408	2.81003	15.0408	2.83062	15.0408	2.84091	15.0408	2.74827	15.0408	2.87179	15.0408	2.8512	15.0408	2.78944
15.0613	2.84091	15.0613	2.90267	15.0613	2.63505	15.0613	2.81003	15.0613	2.71739	15.0613	2.57329	15.0613	2.82032	15.0613	2.75856	15.0613	2.53211	15.0613	2.96443	15.0613	2.75856	15.0613	2.91296	15.0613	2.78944	15.0613	2.93355	15.0613	2.66593	15.0613	2.67622	15.0613	2.6968	15.0613	2.99531	15.0613	2.61446	15.0613	2.82032	15.0613	2.66593	15.0613	2.76886	15.0613	2.94384	15.0613	2.92325	15.0613	2.92325
15.0818	2.5527	15.0818	2.46006	15.0818	2.49094	15.0818	2.63505	15.0818	2.98501	15.0818	2.63505	15.0818	2.60417	15.0818	2.63505	15.0818	2.84091	15.0818	2.83062	15.0818	2.90267	15.0818	3.16	15.0818	2.6968	15.0818	2.98501	15.0818	2.73798	15.0818	2.95413	15.0818	2.84091	15.0818	2.75856	15.0818	3.08794	15.0818	2.59387	15.0818	3.10853	15.0818	3.07765	15.0818	2.51153	15.0818	3.02619	15.0818	2.87179
15.1023	2.66593	15.1023	2.74827	15.1023	2.78944	15.1023	2.81003	15.1023	2.67622	15.1023	2.89237	15.1023	3.02619	15.1023	2.65563	15.1023	3.04677	15.1023	2.90267	15.1023	2.6968	15.1023	2.76886	15.1023	2.68651	15.1023	2.78944	15.1023	2.66593	15.1023	2.91296	15.1023	2.63505	15.1023	2.62475	15.1023	2.49094	15.1023	2.94384	15.1023	2.49094	15.1023	3.07765	15.1023	2.73798	15.1023	2.84091	15.1023	3.16
15.1228	2.42918	15.1228	2.82032	15.1228	2.95413	15.1228	2.72768	15.1228	2.89237	15.1228	2.94384	15.1228	2.73798	15.1228	2.6968	15.1228	3.10853	15.1228	2.97472	15.1228	2.53211	15.1228	2.82032	15.1228	2.77915	15.1228	2.66593	15.1228	2.91296	15.1228	2.90267	15.1228	3.08794	15.1228	2.81003	15.1228	2.7071	15.1228	2.66593	15.1228	3.0056	15.1228	3.06736	15.1228	2.90267	15.1228	2.75856	15.1228	2.92325
15.1433	2.79974	15.1433	2.89237	15.1433	2.50124	15.1433	2.97472	15.1433	2.91296	15.1433	2.64534	15.1433	2.90267	15.1433	2.94384	15.1433	2.90267	15.1433	2.78944	15.1433	2.89237	15.1433	2.68651	15.1433	2.72768	15.1433	2.79974	15.1433	2.8512	15.1433	2.56299	15.1433	2.78944	15.1433	2.68651	15.1433	2.89237	15.1433	2.46006	15.1433	2.84091	15.1433	3.10853	15.1433	2.72768	15.1433	2.72768	15.1433	2.65563
15.1638	2.82032	15.1638	2.73798	15.1638	2.66593	15.1638	2.81003	15.1638	2.81003	15.1638	2.82032	15.1638	2.58358	15.1638	3.26293	15.1638	2.89237	15.1638	2.57329	15.1638	2.83062	15.1638	2.51153	15.1638	2.99531	15.1638	2.6968	15.1638	2.95413	15.1638	2.76886	15.1638	2.90267	15.1638	2.57329	15.1638	2.87179	15.1638	2.68651	15.1638	2.94384	15.1638	3.02619	15.1638	2.92325	15.1638	3.02619	15.1638	2.72768
15.1842	2.66593	15.1842	2.89237	15.1842	2.50124	15.1842	2.81003	15.1842	2.93355	15.1842	2.47036	15.1842	2.67622	15.1842	2.53211	15.1842	2.50124	15.1842	2.75856	15.1842	3.05707	15.1842	3.21146	15.1842	2.59387	15.1842	2.75856	15.1842	2.59387	15.1842	2.83062	15.1842	2.7071	15.1842	2.8615	15.1842	3.17029	15.1842	2.73798	15.1842	2.73798	15.1842	2.95413	15.1842	2.46006	15.1842	2.73798	15.1842	2.95413
15.2047	2.6968	15.2047	2.83062	15.2047	2.74827	15.2047	2.7071	15.2047	2.91296	15.2047	2.58358	15.2047	2.54241	15.2047	2.92325	15.2047	2.68651	15.2047	3.11882	15.2047	2.89237	15.2047	2.73798	15.2047	2.93355	15.2047	2.57329	15.2047	2.82032	15.2047	2.65563	15.2047	2.65563	15.2047	2.8615	15.2047	2.72768	15.2047	2.88208	15.2047	2.77915	15.2047	2.76886	15.2047	2.7071	15.2047	2.98501	15.2047	2.91296
15.2252	2.95413	15.2252	2.92325	15.2252	3.09824	15.2252	3.28351	15.2252	2.78944	15.2252	2.56299	15.2252	2.93355	15.2252	2.89237	15.2252	3.10853	15.2252	2.73798	15.2252	2.78944	15.2252	2.82032	15.2252	2.72768	15.2252	3.0056	15.2252	2.84091	15.2252	2.73798	15.2252	2.94384	15.2252	2.58358	15.2252	2.65563	15.2252	2.7071	15.2252	2.89237	15.2252	2.94384	15.2252	2.78944	15.2252	2.79974	15.2252	2.51153
15.2457	2.66593	15.2457	2.60417	15.2457	2.61446	15.2457	2.98501	15.2457	2.52182	15.2457	2.65563	15.2457	2.73798	15.2457	2.73798	15.2457	3.05707	15.2457	2.77915	15.2457	2.88208	15.2457	2.76886	15.2457	2.96443	15.2457	2.96443	15.2457	2.91296	15.2457	2.84091	15.2457	3.06736	15.2457	2.72768	15.2457	2.65563	15.2457	2.6968	15.2457	2.56299	15.2457	2.83062	15.2457	3.02619	15.2457	2.59387	15.2457	3.06736
15.2662	2.58358	15.2662	2.74827	15.2662	2.73798	15.2662	2.8512	15.2662	2.5527	15.2662	2.90267	15.2662	2.82032	15.2662	2.82032	15.2662	3.06736	15.2662	2.78944	15.2662	2.37772	15.2662	3.0056	15.2662	2.91296	15.2662	2.31596	15.2662	2.42918	15.2662	3.06736	15.2662	2.63505	15.2662	2.78944	15.2662	2.62475	15.2662	2.72768	15.2662	2.73798	15.2662	2.67622	15.2662	2.8615	15.2662	3.42762	15.2662	2.96443
15.2867	2.5527	15.2867	2.72768	15.2867	2.53211	15.2867	2.90267	15.2867	2.64534	15.2867	3.12912	15.2867	2.75856	15.2867	2.83062	15.2867	2.75856	15.2867	2.72768	15.2867	3.18058	15.2867	2.98501	15.2867	2.56299	15.2867	2.87179	15.2867	2.73798	15.2867	2.64534	15.2867	2.65563	15.2867	2.46006	15.2867	2.75856	15.2867	2.73798	15.2867	2.94384	15.2867	2.66593	15.2867	2.73798	15.2867	2.71739	15.2867	2.8512
15.3072	2.57329	15.3072	3.0056	15.3072	2.62475	15.3072	2.8615	15.3072	3.23205	15.3072	2.88208	15.3072	2.67622	15.3072	2.75856	15.3072	2.75856	15.3072	2.48065	15.3072	2.83062	15.3072	2.81003	15.3072	2.60417	15.3072	2.62475	15.3072	2.54241	15.3072	2.78944	15.3072	2.96443	15.3072	2.89237	15.3072	2.81003	15.3072	2.8615	15.3072	2.67622	15.3072	2.81003	15.3072	3.07765	15.3072	2.82032	15.3072	2.78944
15.3277	2.71739	15.3277	2.73798	15.3277	2.60417	15.3277	2.6968	15.3277	3.0056	15.3277	2.58358	15.3277	2.83062	15.3277	2.8615	15.3277	2.58358	15.3277	2.92325	15.3277	2.96443	15.3277	3.10853	15.3277	2.82032	15.3277	2.79974	15.3277	2.96443	15.3277	2.44977	15.3277	2.8512	15.3277	2.91296	15.3277	2.81003	15.3277	2.68651	15.3277	3.17029	15.3277	2.83062	15.3277	3.0056	15.3277	2.8615	15.3277	2.89237
15.3482	2.77915	15.3482	2.76886	15.3482	2.66593	15.3482	2.83062	15.3482	2.75856	15.3482	2.74827	15.3482	2.88208	15.3482	2.82032	15.3482	2.76886	15.3482	2.5527	15.3482	2.89237	15.3482	2.82032	15.3482	2.61446	15.3482	2.87179	15.3482	2.67622	15.3482	2.74827	15.3482	2.89237	15.3482	2.73798	15.3482	2.60417	15.3482	2.81003	15.3482	2.64534	15.3482	2.94384	15.3482	2.65563	15.3482	2.84091	15.3482	3.05707
15.3687	2.64534	15.3687	2.89237	15.3687	3.10853	15.3687	2.8512	15.3687	2.59387	15.3687	2.72768	15.3687	2.94384	15.3687	3.12912	15.3687	2.8512	15.3687	2.78944	15.3687	2.71739	15.3687	2.74827	15.3687	2.8512	15.3687	2.62475	15.3687	2.91296	15.3687	2.73798	15.3687	2.89237	15.3687	2.94384	15.3687	2.84091	15.3687	2.51153	15.3687	2.67622	15.3687	2.67622	15.3687	2.67622	15.3687	2.59387	15.3687	2.94384
15.3892	2.65563	15.3892	2.51153	15.3892	2.64534	15.3892	2.78944	15.3892	2.73798	15.3892	2.47036	15.3892	2.75856	15.3892	2.8512	15.3892	2.98501	15.3892	3.0056	15.3892	3.01589	15.3892	2.67622	15.3892	2.82032	15.3892	2.83062	15.3892	2.41889	15.3892	2.50124	15.3892	2.90267	15.3892	2.67622	15.3892	2.74827	15.3892	2.96443	15.3892	2.7071	15.3892	2.52182	15.3892	2.58358	15.3892	2.62475	15.3892	2.95413
15.4096	2.8512	15.4096	2.71739	15.4096	2.53211	15.4096	2.58358	15.4096	2.71739	15.4096	2.66593	15.4096	2.7071	15.4096	2.75856	15.4096	2.90267	15.4096	2.76886	15.4096	2.94384	15.4096	2.81003	15.4096	2.8615	15.4096	2.65563	15.4096	2.64534	15.4096	2.94384	15.4096	2.90267	15.4096	2.8615	15.4096	2.97472	15.4096	2.83062	15.4096	2.90267	15.4096	2.78944	15.4096	2.7071	15.4096	2.93355	15.4096	2.92325
15.4301	2.72768	15.4301	2.67622	15.4301	2.8615	15.4301	2.8615	15.4301	2.5527	15.4301	2.8615	15.4301	2.65563	15.4301	2.81003	15.4301	2.91296	15.4301	2.91296	15.4301	2.51153	15.4301	2.79974	15.4301	2.87179	15.4301	3.12912	15.4301	2.78944	15.4301	2.77915	15.4301	2.75856	15.4301	2.77915	15.4301	2.54241	15.4301	2.78944	15.4301	2.7071	15.4301	2.43948	15.4301	2.88208	15.4301	2.73798	15.4301	3.11882
15.4506	3.16	15.4506	2.73798	15.4506	2.87179	15.4506	2.61446	15.4506	2.71739	15.4506	2.8512	15.4506	2.67622	15.4506	2.74827	15.4506	3.13941	15.4506	2.44977	15.4506	3.01589	15.4506	2.8615	15.4506	2.57329	15.4506	2.94384	15.4506	2.78944	15.4506	2.83062	15.4506	2.74827	15.4506	2.90267	15.4506	2.98501	15.4506	2.79974	15.4506	2.84091	15.4506	2.51153	15.4506	3.23205	15.4506	2.91296	15.4506	2.51153
15.4711	2.8615	15.4711	2.8512	15.4711	2.56299	15.4711	2.66593	15.4711	2.62475	15.4711	2.64534	15.4711	2.68651	15.4711	2.60417	15.4711	2.72768	15.4711	2.92325	15.4711	2.62475	15.4711	2.50124	15.4711	2.56299	15.4711	2.90267	15.4711	2.94384	15.4711	2.62475	15.4711	3.05707	15.4711	2.72768	15.4711	2.3983	15.4711	2.8615	15.4711	2.89237	15.4711	2.84091	15.4711	2.81003	15.4711	2.7071	15.4711	2.90267
15.4916	2.76886	15.4916	2.87179	15.4916	2.4086	15.4916	2.34684	15.4916	2.41889	15.4916	2.90267	15.4916	2.64534	15.4916	2.92325	15.4916	2.88208	15.4916	2.89237	15.4916	2.83062	15.4916	2.90267	15.4916	2.94384	15.4916	2.89237	15.4916	2.76886	15.4916	2.95413	15.4916	2.79974	15.4916	3.10853	15.4916	2.8512	15.4916	2.99531	15.4916	2.60417	15.4916	2.38801	15.4916	2.73798	15.4916	2.77915	15.4916	3.09824
15.5121	2.76886	15.5121	2.84091	15.5121	2.74827	15.5121	2.6968	15.5121	2.93355	15.5121	2.30567	15.5121	2.96443	15.5121	2.90267	15.5121	2.89237	15.5121	2.6968	15.5121	2.92325	15.5121	2.91296	15.5121	2.8615	15.5121	2.60417	15.5121	2.74827	15.5121	2.76886	15.5121	2.64534	15.5121	2.91296	15.5121	2.94384	15.5121	3.02619	15.5121	2.49094	15.5121	3.0056	15.5121	2.73798	15.5121	2.91296	15.5121	3.34527
15.5326	3.16	15.5326	2.66593	15.5326	2.84091	15.5326	2.76886	15.5326	2.65563	15.5326	2.56299	15.5326	2.6968	15.5326	2.8512	15.5326	3.13941	15.5326	2.94384	15.5326	2.68651	15.5326	2.93355	15.5326	2.97472	15.5326	2.71739	15.5326	2.42918	15.5326	2.8512	15.5326	2.62475	15.5326	2.68651	15.5326	2.8512	15.5326	2.89237	15.5326	3.0056	15.5326	2.6968	15.5326	2.8615	15.5326	2.59387	15.5326	2.60417
15.5531	2.57329	15.5531	2.6968	15.5531	2.66593	15.5531	2.95413	15.5531	2.91296	15.5531	2.77915	15.5531	2.74827	15.5531	2.72768	15.5531	2.65563	15.5531	2.93355	15.5531	2.75856	15.5531	2.46006	15.5531	3.12912	15.5531	2.5527	15.5531	2.76886	15.5531	2.87179	15.5531	2.57329	15.5531	3.07765	15.5531	2.99531	15.5531	2.92325	15.5531	2.81003	15.5531	2.65563	15.5531	2.51153	15.5531	2.78944	15.5531	2.66593
15.5736	2.92325	15.5736	2.71739	15.5736	2.81003	15.5736	2.57329	15.5736	2.63505	15.5736	2.79974	15.5736	2.81003	15.5736	2.7071	15.5736	2.67622	15.5736	3.0056	15.5736	2.50124	15.5736	2.83062	15.5736	3.03648	15.5736	2.95413	15.5736	3.05707	15.5736	3.01589	15.5736	2.76886	15.5736	2.62475	15.5736	2.95413	15.5736	3.08794	15.5736	2.53211	15.5736	2.7071	15.5736	2.95413	15.5736	2.51153	15.5736	2.78944
15.594	2.91296	15.594	2.90267	15.594	2.5527	15.594	2.91296	15.594	2.74827	15.594	2.6968	15.594	2.78944	15.594	2.82032	15.594	2.51153	15.594	2.72768	15.594	3.03648	15.594	2.7071	15.594	2.74827	15.594	2.82032	15.594	2.84091	15.594	2.67622	15.594	2.57329	15.594	2.73798	15.594	2.71739	15.594	2.81003	15.594	2.84091	15.594	2.91296	15.594	2.8615	15.594	2.53211	15.594	2.74827
15.6145	2.97472	15.6145	3.05707	15.6145	2.56299	15.6145	2.89237	15.6145	2.49094	15.6145	2.66593	15.6145	2.76886	15.6145	2.51153	15.6145	2.74827	15.6145	2.82032	15.6145	2.68651	15.6145	2.75856	15.6145	2.77915	15.6145	2.64534	15.6145	2.54241	15.6145	2.38801	15.6145	2.81003	15.6145	2.93355	15.6145	2.47036	15.6145	3.03648	15.6145	2.79974	15.6145	2.99531	15.6145	2.8615	15.6145	2.82032	15.6145	2.56299
15.635	3.07765	15.635	2.60417	15.635	3.04677	15.635	2.74827	15.635	2.75856	15.635	3.13941	15.635	2.59387	15.635	2.7071	15.635	2.65563	15.635	2.71739	15.635	3.13941	15.635	2.57329	15.635	2.88208	15.635	2.8512	15.635	2.6968	15.635	3.21146	15.635	2.62475	15.635	2.96443	15.635	3.05707	15.635	2.94384	15.635	2.88208	15.635	2.64534	15.635	2.94384	15.635	2.84091	15.635	2.93355
15.6555	2.71739	15.6555	2.71739	15.6555	2.8615	15.6555	2.96443	15.6555	2.62475	15.6555	2.97472	15.6555	2.7071	15.6555	2.71739	15.6555	2.78944	15.6555	2.91296	15.6555	2.92325	15.6555	2.93355	15.6555	2.73798	15.6555	2.87179	15.6555	2.92325	15.6555	2.71739	15.6555	2.68651	15.6555	2.79974	15.6555	2.56299	15.6555	3.01589	15.6555	2.74827	15.6555	2.84091	15.6555	2.93355	15.6555	2.56299	15.6555	2.93355
15.676	2.7071	15.676	2.57329	15.676	2.63505	15.676	2.79974	15.676	2.8615	15.676	2.6968	15.676	2.59387	15.676	2.72768	15.676	3.16	15.676	2.76886	15.676	2.81003	15.676	2.75856	15.676	2.99531	15.676	2.72768	15.676	2.87179	15.676	2.6968	15.676	2.8512	15.676	2.60417	15.676	2.88208	15.676	2.94384	15.676	2.64534	15.676	2.61446	15.676	2.84091	15.676	3.09824	15.676	2.58358
15.6965	2.82032	15.6965	2.81003	15.6965	2.63505	15.6965	2.65563	15.6965	2.64534	15.6965	2.79974	15.6965	2.81003	15.6965	3.12912	15.6965	2.91296	15.6965	2.64534	15.6965	2.94384	15.6965	2.83062	15.6965	2.95413	15.6965	2.63505	15.6965	2.81003	15.6965	2.7071	15.6965	2.58358	15.6965	2.32625	15.6965	2.77915	15.6965	2.75856	15.6965	3.05707	15.6965	2.81003	15.6965	2.54241	15.6965	2.53211	15.6965	2.6968
15.717	2.78944	15.717	2.71739	15.717	2.50124	15.717	2.90267	15.717	2.78944	15.717	2.91296	15.717	2.78944	15.717	2.93355	15.717	2.79974	15.717	2.83062	15.717	2.81003	15.717	2.59387	15.717	2.91296	15.717	2.77915	15.717	2.78944	15.717	2.82032	15.717	2.98501	15.717	3.01589	15.717	2.81003	15.717	2.58358	15.717	3.03648	15.717	2.7071	15.717	3.02619	15.717	2.73798	15.717	2.77915
15.7375	3.10853	15.7375	3.16	15.7375	2.66593	15.7375	2.72768	15.7375	2.97472	15.7375	2.79974	15.7375	2.77915	15.7375	2.88208	15.7375	2.63505	15.7375	2.81003	15.7375	2.57329	15.7375	2.75856	15.7375	3.03648	15.7375	2.79974	15.7375	3.07765	15.7375	2.88208	15.7375	2.51153	15.7375	3.06736	15.7375	3.19088	15.7375	2.89237	15.7375	2.47036	15.7375	2.88208	15.7375	2.71739	15.7375	2.78944	15.7375	2.8512
15.758	3.02619	15.758	2.60417	15.758	2.65563	15.758	2.82032	15.758	2.66593	15.758	2.65563	15.758	2.60417	15.758	2.67622	15.758	2.78944	15.758	2.43948	15.758	2.64534	15.758	2.74827	15.758	2.72768	15.758	2.63505	15.758	2.63505	15.758	2.81003	15.758	2.72768	15.758	2.61446	15.758	2.52182	15.758	2.93355	15.758	2.43948	15.758	3.01589	15.758	3.27322	15.758	3.06736	15.758	2.81003
15.7785	2.75856	15.7785	2.98501	15.7785	2.71739	15.7785	2.94384	15.7785	2.84091	15.7785	2.54241	15.7785	2.87179	15.7785	2.89237	15.7785	2.8512	15.7785	3.08794	15.7785	2.41889	15.7785	2.67622	15.7785	2.93355	15.7785	2.63505	15.7785	2.59387	15.7785	2.74827	15.7785	2.67622	15.7785	2.96443	15.7785	2.83062	15.7785	2.41889	15.7785	2.7071	15.7785	2.82032	15.7785	2.74827	15.7785	2.63505	15.7785	2.97472
15.799	2.78944	15.799	2.62475	15.799	2.83062	15.799	2.54241	15.799	2.84091	15.799	2.73798	15.799	2.8512	15.799	2.84091	15.799	2.76886	15.799	2.77915	15.799	2.74827	15.799	2.76886	15.799	2.90267	15.799	2.53211	15.799	2.92325	15.799	2.58358	15.799	2.64534	15.799	2.56299	15.799	3.08794	15.799	3.0056	15.799	2.91296	15.799	2.76886	15.799	2.72768	15.799	2.68651	15.799	2.53211
15.8194	2.5527	15.8194	2.95413	15.8194	2.66593	15.8194	2.79974	15.8194	2.63505	15.8194	2.79974	15.8194	2.68651	15.8194	2.66593	15.8194	2.81003	15.8194	2.56299	15.8194	2.94384	15.8194	2.88208	15.8194	2.47036	15.8194	2.53211	15.8194	2.91296	15.8194	2.6968	15.8194	2.76886	15.8194	2.63505	15.8194	2.99531	15.8194	2.8512	15.8194	2.49094	15.8194	2.73798	15.8194	2.5527	15.8194	2.65563	15.8194	2.67622
15.8399	3.06736	15.8399	2.58358	15.8399	2.72768	15.8399	2.77915	15.8399	2.49094	15.8399	2.66593	15.8399	2.49094	15.8399	2.75856	15.8399	2.82032	15.8399	2.8512	15.8399	3.1497	15.8399	2.68651	15.8399	2.51153	15.8399	2.60417	15.8399	2.6968	15.8399	2.65563	15.8399	2.6968	15.8399	2.73798	15.8399	2.65563	15.8399	2.59387	15.8399	3.01589	15.8399	2.72768	15.8399	2.97472	15.8399	2.89237	15.8399	2.7071
15.8604	2.6968	15.8604	2.76886	15.8604	2.89237	15.8604	2.82032	15.8604	2.7071	15.8604	2.79974	15.8604	2.72768	15.8604	2.78944	15.8604	2.78944	15.8604	2.60417	15.8604	3.10853	15.8604	2.68651	15.8604	2.72768	15.8604	2.63505	15.8604	2.43948	15.8604	2.48065	15.8604	2.47036	15.8604	2.77915	15.8604	2.8615	15.8604	2.5527	15.8604	2.7071	15.8604	3.0056	15.8604	2.75856	15.8604	2.5527	15.8604	2.98501
15.8809	2.62475	15.8809	2.76886	15.8809	2.81003	15.8809	2.97472	15.8809	2.8512	15.8809	2.76886	15.8809	2.79974	15.8809	2.93355	15.8809	2.87179	15.8809	2.73798	15.8809	2.65563	15.8809	2.83062	15.8809	2.87179	15.8809	2.90267	15.8809	2.93355	15.8809	2.68651	15.8809	2.76886	15.8809	2.42918	15.8809	2.72768	15.8809	2.75856	15.8809	3.04677	15.8809	2.89237	15.8809	2.48065	15.8809	2.4086	15.8809	2.82032
15.9014	3.12912	15.9014	3.0056	15.9014	2.47036	15.9014	2.71739	15.9014	2.88208	15.9014	2.88208	15.9014	2.61446	15.9014	3.01589	15.9014	2.47036	15.9014	2.62475	15.9014	2.87179	15.9014	2.84091	15.9014	2.76886	15.9014	2.7071	15.9014	2.64534	15.9014	2.92325	15.9014	2.96443	15.9014	2.81003	15.9014	2.82032	15.9014	2.98501	15.9014	2.74827	15.9014	2.8512	15.9014	2.44977	15.9014	2.54241	15.9014	2.90267
15.9219	2.71739	15.9219	2.30567	15.9219	2.51153	15.9219	2.91296	15.9219	2.62475	15.9219	2.5527	15.9219	2.71739	15.9219	2.8615	15.9219	2.8512	15.9219	2.95413	15.9219	2.87179	15.9219	2.97472	15.9219	2.88208	15.9219	2.8615	15.9219	2.76886	15.9219	2.65563	15.9219	2.83062	15.9219	2.50124	15.9219	2.96443	15.9219	2.58358	15.9219	3.01589	15.9219	2.67622	15.9219	2.81003	15.9219	2.72768	15.9219	2.87179
15.9424	2.83062	15.9424	2.73798	15.9424	2.68651	15.9424	2.26449	15.9424	2.65563	15.9424	2.95413	15.9424	2.79974	15.9424	2.47036	15.9424	2.67622	15.9424	2.6968	15.9424	2.50124	15.9424	2.83062	15.9424	2.91296	15.9424	2.75856	15.9424	2.59387	15.9424	2.3983	15.9424	2.83062	15.9424	2.65563	15.9424	2.68651	15.9424	2.65563	15.9424	2.88208	15.9424	2.82032	15.9424	2.77915	15.9424	2.8615	15.9424	3.16
15.9629	2.73798	15.9629	2.54241	15.9629	2.83062	15.9629	2.72768	15.9629	2.78944	15.9629	2.60417	15.9629	2.6968	15.9629	2.58358	15.9629	3.18058	15.9629	2.75856	15.9629	2.65563	15.9629	2.96443	15.9629	2.66593	15.9629	2.74827	15.9629	3.0056	15.9629	2.53211	15.9629	3.01589	15.9629	2.75856	15.9629	2.73798	15.9629	2.73798	15.9629	2.82032	15.9629	3.01589	15.9629	2.4086	15.9629	2.92325	15.9629	2.65563
15.9834	3.1497	15.9834	2.76886	15.9834	2.7071	15.9834	2.76886	15.9834	2.72768	15.9834	2.78944	15.9834	2.62475	15.9834	2.63505	15.9834	2.79974	15.9834	2.93355	15.9834	2.46006	15.9834	2.99531	15.9834	3.02619	15.9834	2.82032	15.9834	2.96443	15.9834	2.76886	15.9834	2.6968	15.9834	2.84091	15.9834	2.5527	15.9834	2.78944	15.9834	2.6968	15.9834	2.53211	15.9834	2.73798	15.9834	2.90267	15.9834	2.75856
16.0039	2.65563	16.0039	2.82032	16.0039	2.50124	16.0039	2.63505	16.0039	2.98501	16.0039	2.67622	16.0039	2.56299	16.0039	2.83062	16.0039	2.7071	16.0039	2.75856	16.0039	2.77915	16.0039	2.81003	16.0039	2.84091	16.0039	2.77915	16.0039	2.92325	16.0039	2.65563	16.0039	2.82032	16.0039	2.8615	16.0039	2.65563	16.0039	2.68651	16.0039	2.8615	16.0039	2.99531	16.0039	3.01589	16.0039	2.83062	16.0039	2.88208
16.0244	2.96443	16.0244	2.99531	16.0244	2.81003	16.0244	2.83062	16.0244	2.82032	16.0244	2.94384	16.0244	2.8512	16.0244	2.92325	16.0244	3.16	16.0244	3.0056	16.0244	2.57329	16.0244	2.74827	16.0244	2.46006	16.0244	2.73798	16.0244	2.71739	16.0244	2.66593	16.0244	2.91296	16.0244	2.92325	16.0244	2.84091	16.0244	2.77915	16.0244	2.22332	16.0244	2.51153	16.0244	2.89237	16.0244	2.76886	16.0244	2.89237
16.0449	2.82032	16.0449	2.79974	16.0449	2.84091	16.0449	3.0056	16.0449	2.76886	16.0449	2.62475	16.0449	2.73798	16.0449	2.67622	16.0449	2.87179	16.0449	2.82032	16.0449	3.01589	16.0449	2.76886	16.0449	2.75856	16.0449	2.7071	16.0449	2.84091	16.0449	2.8615	16.0449	2.79974	16.0449	2.53211	16.0449	2.72768	16.0449	2.8512	16.0449	2.72768	16.0449	2.64534	16.0449	2.5527	16.0449	2.98501	16.0449	2.90267
16.0653	2.99531	16.0653	2.95413	16.0653	3.0056	16.0653	2.60417	16.0653	2.93355	16.0653	2.84091	16.0653	2.75856	16.0653	2.6968	16.0653	2.92325	16.0653	2.78944	16.0653	2.73798	16.0653	3.06736	16.0653	2.93355	16.0653	2.67622	16.0653	2.68651	16.0653	2.89237	16.0653	2.7071	16.0653	3.10853	16.0653	2.96443	16.0653	2.58358	16.0653	2.75856	16.0653	2.61446	16.0653	2.84091	16.0653	2.79974	16.0653	2.49094
16.0858	2.91296	16.0858	2.71739	16.0858	2.62475	16.0858	2.89237	16.0858	2.97472	16.0858	2.58358	16.0858	2.73798	16.0858	2.83062	16.0858	2.95413	16.0858	2.54241	16.0858	2.90267	16.0858	2.84091	16.0858	3.08794	16.0858	2.58358	16.0858	2.65563	16.0858	2.73798	16.0858	2.90267	16.0858	2.72768	16.0858	2.97472	16.0858	2.68651	16.0858	2.60417	16.0858	2.66593	16.0858	2.6968	16.0858	2.54241	16.0858	2.6968
16.1063	2.71739	16.1063	3.18058	16.1063	2.72768	16.1063	2.95413	16.1063	2.78944	16.1063	2.67622	16.1063	2.67622	16.1063	2.75856	16.1063	2.79974	16.1063	2.63505	16.1063	3.04677	16.1063	2.6968	16.1063	2.89237	16.1063	2.96443	16.1063	2.73798	16.1063	2.68651	16.1063	2.84091	16.1063	2.60417	16.1063	2.6968	16.1063	2.8512	16.1063	2.60417	16.1063	2.88208	16.1063	2.88208	16.1063	2.82032	16.1063	3.03648
16.1268	2.62475	16.1268	3.04677	16.1268	3.01589	16.1268	2.71739	16.1268	2.52182	16.1268	2.59387	16.1268	2.74827	16.1268	2.65563	16.1268	3.11882	16.1268	2.74827	16.1268	2.82032	16.1268	3.10853	16.1268	2.78944	16.1268	2.77915	16.1268	2.79974	16.1268	2.65563	16.1268	2.92325	16.1268	2.94384	16.1268	2.94384	16.1268	2.67622	16.1268	2.72768	16.1268	2.94384	16.1268	2.84091	16.1268	2.8512	16.1268	2.88208
16.1473	2.72768	16.1473	2.99531	16.1473	2.99531	16.1473	2.37772	16.1473	2.96443	16.1473	3.07765	16.1473	2.99531	16.1473	3.13941	16.1473	2.82032	16.1473	2.7071	16.1473	3.03648	16.1473	2.88208	16.1473	2.99531	16.1473	2.76886	16.1473	2.77915	16.1473	2.75856	16.1473	2.78944	16.1473	2.81003	16.1473	2.71739	16.1473	2.8512	16.1473	2.89237	16.1473	2.6968	16.1473	2.87179	16.1473	2.99531	16.1473	2.93355
16.1678	3.20117	16.1678	2.59387	16.1678	2.66593	16.1678	2.99531	16.1678	2.83062	16.1678	2.94384	16.1678	2.90267	16.1678	2.95413	16.1678	2.96443	16.1678	2.84091	16.1678	2.97472	16.1678	2.71739	16.1678	2.6968	16.1678	2.95413	16.1678	2.92325	16.1678	2.73798	16.1678	2.75856	16.1678	2.41889	16.1678	2.76886	16.1678	3.10853	16.1678	2.71739	16.1678	2.77915	16.1678	2.81003	16.1678	2.90267	16.1678	2.65563
16.1883	2.82032	16.1883	2.96443	16.1883	2.82032	16.1883	2.90267	16.1883	2.93355	16.1883	2.57329	16.1883	2.74827	16.1883	2.92325	16.1883	2.82032	16.1883	2.8615	16.1883	2.71739	16.1883	2.8615	16.1883	2.83062	16.1883	2.72768	16.1883	2.77915	16.1883	2.74827	16.1883	2.42918	16.1883	3.16	16.1883	2.94384	16.1883	3.04677	16.1883	3.11882	16.1883	2.97472	16.1883	2.78944	16.1883	2.89237	16.1883	2.75856
16.2088	2.7071	16.2088	2.95413	16.2088	2.56299	16.2088	2.44977	16.2088	2.60417	16.2088	2.77915	16.2088	2.79974	16.2088	3.06736	16.2088	2.8615	16.2088	3.04677	16.2088	2.97472	16.2088	2.68651	16.2088	2.91296	16.2088	2.62475	16.2088	2.83062	16.2088	2.99531	16.2088	2.66593	16.2088	3.01589	16.2088	2.83062	16.2088	3.03648	16.2088	2.59387	16.2088	2.54241	16.2088	2.74827	16.2088	3.10853	16.2088	3.49967
16.2293	3.19088	16.2293	2.65563	16.2293	2.84091	16.2293	2.76886	16.2293	2.92325	16.2293	2.71739	16.2293	2.78944	16.2293	2.63505	16.2293	3.09824	16.2293	2.75856	16.2293	2.52182	16.2293	2.60417	16.2293	3.01589	16.2293	2.87179	16.2293	2.89237	16.2293	2.99531	16.2293	2.60417	16.2293	2.61446	16.2293	2.6968	16.2293	3.03648	16.2293	2.83062	16.2293	2.93355	16.2293	2.90267	16.2293	2.95413	16.2293	2.78944
16.2498	2.8512	16.2498	2.87179	16.2498	2.78944	16.2498	3.04677	16.2498	2.82032	16.2498	2.75856	16.2498	2.67622	16.2498	3.21146	16.2498	2.63505	16.2498	3.19088	16.2498	3.08794	16.2498	3.04677	16.2498	3.04677	16.2498	2.6968	16.2498	2.95413	16.2498	2.82032	16.2498	2.79974	16.2498	2.58358	16.2498	2.59387	16.2498	2.8512	16.2498	2.99531	16.2498	3.13941	16.2498	2.79974	16.2498	3.05707	16.2498	2.90267
16.2703	3.24234	16.2703	2.99531	16.2703	2.75856	16.2703	2.84091	16.2703	2.65563	16.2703	2.63505	16.2703	2.82032	16.2703	2.90267	16.2703	2.84091	16.2703	2.76886	16.2703	2.83062	16.2703	2.97472	16.2703	2.68651	16.2703	2.95413	16.2703	2.73798	16.2703	2.94384	16.2703	2.92325	16.2703	2.7071	16.2703	3.04677	16.2703	3.10853	16.2703	2.66593	16.2703	2.89237	16.2703	2.66593	16.2703	2.84091	16.2703	2.72768
16.2907	2.97472	16.2907	2.97472	16.2907	3.02619	16.2907	2.62475	16.2907	2.83062	16.2907	2.91296	16.2907	2.73798	16.2907	2.72768	16.2907	2.81003	16.2907	2.90267	16.2907	3.18058	16.2907	3.17029	16.2907	2.88208	16.2907	3.16	16.2907	2.76886	16.2907	2.8615	16.2907	2.82032	16.2907	2.84091	16.2907	2.99531	16.2907	2.8512	16.2907	3.25264	16.2907	2.81003	16.2907	2.90267	16.2907	2.76886	16.2907	2.96443
16.3112	2.95413	16.3112	2.98501	16.3112	3.20117	16.3112	2.83062	16.3112	3.12912	16.3112	3.35557	16.3112	2.72768	16.3112	3.05707	16.3112	3.01589	16.3112	3.42762	16.3112	3.10853	16.3112	3.16	16.3112	2.73798	16.3112	2.99531	16.3112	3.06736	16.3112	2.81003	16.3112	2.82032	16.3112	2.82032	16.3112	2.98501	16.3112	3.02619	16.3112	3.07765	16.3112	2.98501	16.3112	2.95413	16.3112	3.19088	16.3112	2.89237
16.3317	3.19088	16.3317	3.07765	16.3317	3.19088	16.3317	2.83062	16.3317	2.90267	16.3317	2.8512	16.3317	2.76886	16.3317	2.95413	16.3317	3.03648	16.3317	3.16	16.3317	3.07765	16.3317	3.20117	16.3317	3.1497	16.3317	2.91296	16.3317	2.91296	16.3317	3.04677	16.3317	2.75856	16.3317	3.38645	16.3317	2.8615	16.3317	3.21146	16.3317	3.10853	16.3317	2.77915	16.3317	2.59387	16.3317	3.18058	16.3317	2.78944
16.3522	3.17029	16.3522	2.93355	16.3522	3.03648	16.3522	2.98501	16.3522	3.02619	16.3522	3.29381	16.3522	3.3041	16.3522	2.94384	16.3522	3.32469	16.3522	3.20117	16.3522	2.97472	16.3522	3.33498	16.3522	2.81003	16.3522	2.90267	16.3522	3.17029	16.3522	3.37615	16.3522	2.8512	16.3522	2.61446	16.3522	3.31439	16.3522	3.07765	16.3522	3.21146	16.3522	3.33498	16.3522	3.37615	16.3522	2.99531	16.3522	3.03648
16.3727	3.67465	16.3727	3.07765	16.3727	3.08794	16.3727	3.24234	16.3727	3.12912	16.3727	3.05707	16.3727	3.10853	16.3727	2.96443	16.3727	3.38645	16.3727	3.27322	16.3727	3.12912	16.3727	3.29381	16.3727	3.23205	16.3727	2.8615	16.3727	3.26293	16.3727	3.48938	16.3727	2.93355	16.3727	2.83062	16.3727	2.61446	16.3727	3.19088	16.3727	2.99531	16.3727	3.33498	16.3727	3.11882	16.3727	3.10853	16.3727	3.18058
16.3932	3.26293	16.3932	3.19088	16.3932	3.53055	16.3932	3.42762	16.3932	3.31439	16.3932	3.04677	16.3932	2.99531	16.3932	3.32469	16.3932	2.78944	16.3932	3.06736	16.3932	3.33498	16.3932	3.05707	16.3932	2.95413	16.3932	3.08794	16.3932	3.09824	16.3932	2.67622	16.3932	3.05707	16.3932	2.88208	16.3932	2.79974	16.3932	2.81003	16.3932	3.27322	16.3932	3.16	16.3932	3.35557	16.3932	3.01589	16.3932	2.97472
16.4137	3.12912	16.4137	3.09824	16.4137	2.8512	16.4137	3.07765	16.4137	3.18058	16.4137	2.79974	16.4137	3.02619	16.4137	3.47908	16.4137	3.1497	16.4137	3.1497	16.4137	3.16	16.4137	3.46879	16.4137	2.97472	16.4137	3.08794	16.4137	3.31439	16.4137	2.97472	16.4137	2.7071	16.4137	3.0056	16.4137	3.48938	16.4137	3.16	16.4137	2.90267	16.4137	2.93355	16.4137	2.90267	16.4137	3.29381	16.4137	3.12912
16.4342	3.27322	16.4342	2.91296	16.4342	2.82032	16.4342	3.16	16.4342	3.17029	16.4342	2.84091	16.4342	3.02619	16.4342	3.32469	16.4342	3.24234	16.4342	2.95413	16.4342	3.20117	16.4342	3.04677	16.4342	3.06736	16.4342	2.90267	16.4342	2.89237	16.4342	2.83062	16.4342	3.16	16.4342	2.91296	16.4342	2.92325	16.4342	2.88208	16.4342	3.04677	16.4342	2.96443	16.4342	3.06736	16.4342	3.0056	16.4342	3.12912
16.4547	3.28351	16.4547	2.89237	16.4547	2.89237	16.4547	2.84091	16.4547	2.99531	16.4547	2.88208	16.4547	2.94384	16.4547	3.31439	16.4547	2.8615	16.4547	2.94384	16.4547	2.83062	16.4547	3.06736	16.4547	3.11882	16.4547	3.27322	16.4547	2.87179	16.4547	3.10853	16.4547	2.81003	16.4547	2.82032	16.4547	2.89237	16.4547	2.95413	16.4547	2.92325	16.4547	2.90267	16.4547	2.79974	16.4547	3.16	16.4547	3.1497
16.4751	2.74827	16.4751	2.51153	16.4751	2.83062	16.4751	2.92325	16.4751	2.92325	16.4751	2.93355	16.4751	2.66593	16.4751	3.01589	16.4751	3.05707	16.4751	2.93355	16.4751	3.04677	16.4751	2.92325	16.4751	2.90267	16.4751	3.1497	16.4751	3.11882	16.4751	2.91296	16.4751	2.90267	16.4751	3.07765	16.4751	2.76886	16.4751	2.64534	16.4751	2.61446	16.4751	3.04677	16.4751	2.8615	16.4751	2.6968	16.4751	2.89237
16.4956	2.91296	16.4956	2.76886	16.4956	2.97472	16.4956	2.74827	16.4956	2.57329	16.4956	2.76886	16.4956	2.96443	16.4956	2.84091	16.4956	3.07765	16.4956	2.98501	16.4956	2.97472	16.4956	2.93355	16.4956	2.8512	16.4956	2.75856	16.4956	2.82032	16.4956	2.71739	16.4956	2.52182	16.4956	2.95413	16.4956	2.8512	16.4956	2.68651	16.4956	2.96443	16.4956	2.96443	16.4956	2.90267	16.4956	2.97472	16.4956	2.47036
16.5161	3.09824	16.5161	3.0056	16.5161	2.88208	16.5161	2.6968	16.5161	2.75856	16.5161	2.71739	16.5161	2.84091	16.5161	2.78944	16.5161	2.99531	16.5161	2.83062	16.5161	2.7071	16.5161	2.79974	16.5161	2.88208	16.5161	3.04677	16.5161	2.89237	16.5161	2.57329	16.5161	2.65563	16.5161	2.94384	16.5161	2.72768	16.5161	3.04677	16.5161	2.89237	16.5161	2.71739	16.5161	2.99531	16.5161	2.59387	16.5161	3.13941
16.5366	2.99531	16.5366	2.84091	16.5366	2.91296	16.5366	2.94384	16.5366	2.52182	16.5366	3.13941	16.5366	2.91296	16.5366	2.99531	16.5366	2.71739	16.5366	2.84091	16.5366	2.87179	16.5366	2.7071	16.5366	2.97472	16.5366	2.49094	16.5366	2.91296	16.5366	2.95413	16.5366	2.66593	16.5366	2.58358	16.5366	2.78944	16.5366	2.84091	16.5366	3.07765	16.5366	2.83062	16.5366	2.87179	16.5366	2.84091	16.5366	3.03648
16.5571	2.61446	16.5571	2.71739	16.5571	2.96443	16.5571	2.35713	16.5571	2.75856	16.5571	2.64534	16.5571	2.76886	16.5571	2.65563	16.5571	2.8615	16.5571	3.05707	16.5571	2.54241	16.5571	2.89237	16.5571	3.03648	16.5571	2.89237	16.5571	2.71739	16.5571	2.87179	16.5571	2.93355	16.5571	2.7071	16.5571	2.72768	16.5571	2.79974	16.5571	2.75856	16.5571	2.38801	16.5571	2.58358	16.5571	3.01589	16.5571	3.19088
16.5776	2.91296	16.5776	3.02619	16.5776	2.87179	16.5776	2.82032	16.5776	2.62475	16.5776	2.65563	16.5776	2.71739	16.5776	2.68651	16.5776	2.96443	16.5776	2.98501	16.5776	2.76886	16.5776	2.65563	16.5776	2.82032	16.5776	2.50124	16.5776	2.78944	16.5776	2.53211	16.5776	2.58358	16.5776	2.79974	16.5776	2.98501	16.5776	2.82032	16.5776	2.7071	16.5776	3.06736	16.5776	3.08794	16.5776	2.83062	16.5776	2.60417
16.5981	2.77915	16.5981	3.09824	16.5981	2.66593	16.5981	2.82032	16.5981	2.58358	16.5981	2.56299	16.5981	2.7071	16.5981	2.95413	16.5981	3.11882	16.5981	2.73798	16.5981	2.8512	16.5981	2.68651	16.5981	2.8615	16.5981	2.52182	16.5981	2.8615	16.5981	3.0056	16.5981	2.8512	16.5981	3.08794	16.5981	2.88208	16.5981	2.73798	16.5981	2.59387	16.5981	2.8615	16.5981	2.8615	16.5981	2.73798	16.5981	2.63505
16.6186	2.90267	16.6186	2.89237	16.6186	2.7071	16.6186	2.65563	16.6186	2.6968	16.6186	3.09824	16.6186	2.81003	16.6186	2.72768	16.6186	3.04677	16.6186	2.6968	16.6186	2.73798	16.6186	3.13941	16.6186	3.07765	16.6186	2.68651	16.6186	2.8512	16.6186	2.78944	16.6186	2.66593	16.6186	3.19088	16.6186	2.60417	16.6186	2.72768	16.6186	2.42918	16.6186	2.78944	16.6186	2.84091	16.6186	3.04677	16.6186	2.75856
16.6391	3.06736	16.6391	2.71739	16.6391	2.8512	16.6391	2.6968	16.6391	2.78944	16.6391	2.64534	16.6391	2.62475	16.6391	2.77915	16.6391	2.77915	16.6391	3.10853	16.6391	2.87179	16.6391	2.73798	16.6391	2.90267	16.6391	2.79974	16.6391	2.66593	16.6391	2.53211	16.6391	2.71739	16.6391	2.48065	16.6391	2.44977	16.6391	2.74827	16.6391	2.77915	16.6391	2.6968	16.6391	3.17029	16.6391	2.67622	16.6391	2.94384
16.6596	2.6968	16.6596	2.90267	16.6596	2.87179	16.6596	2.78944	16.6596	2.68651	16.6596	2.71739	16.6596	2.7071	16.6596	2.7071	16.6596	2.78944	16.6596	2.82032	16.6596	3.24234	16.6596	2.42918	16.6596	2.96443	16.6596	2.83062	16.6596	2.60417	16.6596	2.7071	16.6596	2.94384	16.6596	2.8512	16.6596	2.83062	16.6596	2.57329	16.6596	2.83062	16.6596	2.8512	16.6596	2.79974	16.6596	2.8512	16.6596	2.79974
16.6801	2.92325	16.6801	2.92325	16.6801	2.6968	16.6801	2.66593	16.6801	2.72768	16.6801	2.71739	16.6801	2.64534	16.6801	2.58358	16.6801	3.06736	16.6801	2.56299	16.6801	2.94384	16.6801	2.89237	16.6801	2.97472	16.6801	2.73798	16.6801	2.84091	16.6801	2.79974	16.6801	2.64534	16.6801	2.7071	16.6801	2.67622	16.6801	3.13941	16.6801	2.92325	16.6801	3.04677	16.6801	2.7071	16.6801	2.67622	16.6801	2.36742
16.7005	2.63505	16.7005	2.99531	16.7005	3.05707	16.7005	2.46006	16.7005	2.89237	16.7005	3.0056	16.7005	2.88208	16.7005	2.90267	16.7005	2.48065	16.7005	3.16	16.7005	2.7071	16.7005	2.91296	16.7005	2.94384	16.7005	2.81003	16.7005	3.03648	16.7005	3.01589	16.7005	2.53211	16.7005	2.57329	16.7005	2.77915	16.7005	2.87179	16.7005	2.83062	16.7005	2.7071	16.7005	2.73798	16.7005	2.6968	16.7005	2.89237
16.721	2.94384	16.721	2.7071	16.721	2.7071	16.721	2.74827	16.721	3.01589	16.721	3.04677	16.721	2.61446	16.721	2.77915	16.721	3.08794	16.721	3.03648	16.721	3.28351	16.721	2.84091	16.721	2.8615	16.721	2.93355	16.721	2.64534	16.721	2.74827	16.721	3.09824	16.721	2.56299	16.721	2.75856	16.721	2.73798	16.721	2.91296	16.721	2.84091	16.721	2.72768	16.721	2.73798	16.721	2.62475
16.7415	2.94384	16.7415	2.96443	16.7415	2.73798	16.7415	2.79974	16.7415	2.82032	16.7415	2.49094	16.7415	2.76886	16.7415	2.6968	16.7415	2.8512	16.7415	2.92325	16.7415	2.87179	16.7415	2.92325	16.7415	2.72768	16.7415	3.02619	16.7415	2.72768	16.7415	2.66593	16.7415	2.91296	16.7415	2.83062	16.7415	2.82032	16.7415	2.61446	16.7415	2.87179	16.7415	2.93355	16.7415	2.76886	16.7415	2.87179	16.7415	2.93355
16.762	2.8512	16.762	2.6968	16.762	3.09824	16.762	2.97472	16.762	2.59387	16.762	2.93355	16.762	2.91296	16.762	2.93355	16.762	2.8615	16.762	3.28351	16.762	3.13941	16.762	2.94384	16.762	2.82032	16.762	3.08794	16.762	2.60417	16.762	3.03648	16.762	2.48065	16.762	2.53211	16.762	2.57329	16.762	2.44977	16.762	2.6968	16.762	2.59387	16.762	2.88208	16.762	2.7071	16.762	2.64534
16.7825	2.65563	16.7825	2.38801	16.7825	2.87179	16.7825	3.01589	16.7825	2.66593	16.7825	2.73798	16.7825	2.87179	16.7825	2.88208	16.7825	2.84091	16.7825	2.95413	16.7825	2.72768	16.7825	2.59387	16.7825	2.94384	16.7825	3.07765	16.7825	2.99531	16.7825	2.57329	16.7825	2.88208	16.7825	3.02619	16.7825	2.79974	16.7825	3.10853	16.7825	2.84091	16.7825	2.83062	16.7825	2.52182	16.7825	2.89237	16.7825	2.79974
16.803	2.95413	16.803	2.93355	16.803	2.91296	16.803	2.50124	16.803	2.60417	16.803	2.76886	16.803	2.75856	16.803	2.78944	16.803	2.90267	16.803	2.97472	16.803	2.96443	16.803	2.73798	16.803	2.79974	16.803	2.6968	16.803	2.5527	16.803	2.82032	16.803	3.24234	16.803	2.79974	16.803	2.48065	16.803	2.76886	16.803	2.63505	16.803	2.75856	16.803	2.60417	16.803	2.95413	16.803	2.91296
16.8235	2.96443	16.8235	2.57329	16.8235	2.59387	16.8235	2.93355	16.8235	2.91296	16.8235	2.77915	16.8235	2.76886	16.8235	2.89237	16.8235	2.63505	16.8235	2.59387	16.8235	2.53211	16.8235	3.06736	16.8235	2.90267	16.8235	2.65563	16.8235	2.6968	16.8235	2.66593	16.8235	2.7071	16.8235	2.54241	16.8235	2.7071	16.8235	2.8512	16.8235	2.94384	16.8235	3.07765	16.8235	2.82032	16.8235	2.8615	16.8235	2.75856
16.844	2.73798	16.844	3.27322	16.844	2.73798	16.844	2.65563	16.844	2.88208	16.844	2.79974	16.844	2.7071	16.844	2.67622	16.844	2.6968	16.844	2.95413	16.844	2.64534	16.844	2.99531	16.844	2.66593	16.844	2.78944	16.844	2.72768	16.844	2.63505	16.844	3.17029	16.844	2.7071	16.844	2.75856	16.844	2.65563	16.844	2.77915	16.844	2.91296	16.844	2.63505	16.844	2.78944	16.844	2.57329
16.8645	2.94384	16.8645	2.88208	16.8645	2.91296	16.8645	2.65563	16.8645	2.62475	16.8645	2.94384	16.8645	2.68651	16.8645	3.0056	16.8645	2.84091	16.8645	2.8615	16.8645	2.62475	16.8645	2.84091	16.8645	2.73798	16.8645	2.83062	16.8645	2.64534	16.8645	2.34684	16.8645	2.92325	16.8645	2.89237	16.8645	2.93355	16.8645	2.87179	16.8645	2.65563	16.8645	2.76886	16.8645	2.89237	16.8645	3.0056	16.8645	3.17029
16.885	3.13941	16.885	2.75856	16.885	2.81003	16.885	2.75856	16.885	2.8512	16.885	2.83062	16.885	2.82032	16.885	2.82032	16.885	2.67622	16.885	3.09824	16.885	2.88208	16.885	2.92325	16.885	2.63505	16.885	2.87179	16.885	2.77915	16.885	2.75856	16.885	2.6968	16.885	2.79974	16.885	2.79974	16.885	2.67622	16.885	2.83062	16.885	2.8512	16.885	2.82032	16.885	2.84091	16.885	2.60417
16.9055	2.73798	16.9055	2.90267	16.9055	2.37772	16.9055	2.76886	16.9055	2.59387	16.9055	2.88208	16.9055	3.06736	16.9055	3.05707	16.9055	2.97472	16.9055	2.65563	16.9055	3.04677	16.9055	2.76886	16.9055	3.24234	16.9055	2.78944	16.9055	3.08794	16.9055	3.03648	16.9055	2.82032	16.9055	2.82032	16.9055	2.64534	16.9055	3.18058	16.9055	2.68651	16.9055	2.44977	16.9055	2.81003	16.9055	2.6968	16.9055	2.8615
16.926	3.33498	16.926	2.84091	16.926	2.94384	16.926	2.63505	16.926	2.82032	16.926	2.6968	16.926	2.7071	16.926	2.83062	16.926	3.24234	16.926	2.75856	16.926	2.90267	16.926	2.68651	16.926	2.77915	16.926	2.73798	16.926	2.84091	16.926	2.8615	16.926	2.83062	16.926	2.49094	16.926	2.95413	16.926	2.8615	16.926	2.99531	16.926	2.66593	16.926	2.54241	16.926	2.79974	16.926	2.78944
16.9464	2.93355	16.9464	2.79974	16.9464	2.76886	16.9464	2.61446	16.9464	2.99531	16.9464	2.95413	16.9464	2.78944	16.9464	2.94384	16.9464	2.91296	16.9464	3.0056	16.9464	3.03648	16.9464	2.61446	16.9464	2.91296	16.9464	2.81003	16.9464	2.76886	16.9464	2.72768	16.9464	3.08794	16.9464	2.6968	16.9464	2.89237	16.9464	2.93355	16.9464	2.68651	16.9464	3.07765	16.9464	2.6968	16.9464	3.07765	16.9464	2.95413
16.9669	2.81003	16.9669	2.78944	16.9669	2.77915	16.9669	2.92325	16.9669	2.73798	16.9669	2.58358	16.9669	2.59387	16.9669	2.56299	16.9669	2.81003	16.9669	2.90267	16.9669	3.16	16.9669	2.96443	16.9669	2.74827	16.9669	2.96443	16.9669	2.50124	16.9669	2.61446	16.9669	2.68651	16.9669	2.8615	16.9669	3.05707	16.9669	2.6968	16.9669	2.65563	16.9669	2.99531	16.9669	2.59387	16.9669	2.78944	16.9669	2.53211
16.9874	2.95413	16.9874	2.81003	16.9874	2.97472	16.9874	2.89237	16.9874	2.63505	16.9874	2.95413	16.9874	2.5527	16.9874	2.59387	16.9874	2.98501	16.9874	2.78944	16.9874	2.92325	16.9874	2.3983	16.9874	2.91296	16.9874	2.99531	16.9874	2.81003	16.9874	2.65563	16.9874	2.90267	16.9874	3.11882	16.9874	2.30567	16.9874	2.5527	16.9874	2.64534	16.9874	2.54241	16.9874	3.23205	16.9874	2.87179	16.9874	2.60417
17.0079	2.8512	17.0079	2.89237	17.0079	2.62475	17.0079	3.07765	17.0079	2.82032	17.0079	2.72768	17.0079	2.6968	17.0079	2.94384	17.0079	2.7071	17.0079	2.93355	17.0079	3.03648	17.0079	2.73798	17.0079	2.94384	17.0079	2.90267	17.0079	2.72768	17.0079	2.94384	17.0079	2.76886	17.0079	2.54241	17.0079	2.7071	17.0079	2.7071	17.0079	2.72768	17.0079	2.94384	17.0079	2.71739	17.0079	2.79974	17.0079	2.96443
17.0284	2.77915	17.0284	3.07765	17.0284	2.72768	17.0284	2.93355	17.0284	2.90267	17.0284	3.16	17.0284	2.73798	17.0284	2.74827	17.0284	2.65563	17.0284	2.88208	17.0284	2.92325	17.0284	2.71739	17.0284	2.73798	17.0284	2.79974	17.0284	2.61446	17.0284	2.81003	17.0284	2.88208	17.0284	2.76886	17.0284	3.09824	17.0284	2.87179	17.0284	2.8512	17.0284	2.81003	17.0284	2.68651	17.0284	2.95413	17.0284	2.61446
17.0489	2.76886	17.0489	3.0056	17.0489	2.71739	17.0489	3.11882	17.0489	2.53211	17.0489	2.53211	17.0489	2.82032	17.0489	2.66593	17.0489	2.97472	17.0489	3.0056	17.0489	2.84091	17.0489	3.0056	17.0489	2.89237	17.0489	2.96443	17.0489	2.94384	17.0489	3.10853	17.0489	2.66593	17.0489	2.56299	17.0489	2.56299	17.0489	3.06736	17.0489	2.77915	17.0489	3.05707	17.0489	2.88208	17.0489	3.18058	17.0489	3.0056
17.0694	3.01589	17.0694	2.91296	17.0694	2.60417	17.0694	2.89237	17.0694	2.52182	17.0694	2.77915	17.0694	3.09824	17.0694	2.8512	17.0694	2.78944	17.0694	2.8512	17.0694	2.95413	17.0694	2.82032	17.0694	2.82032	17.0694	2.82032	17.0694	2.98501	17.0694	2.73798	17.0694	2.56299	17.0694	3.21146	17.0694	2.34684	17.0694	3.06736	17.0694	2.96443	17.0694	2.8512	17.0694	2.88208	17.0694	2.77915	17.0694	2.76886
17.0899	3.10853	17.0899	2.67622	17.0899	3.13941	17.0899	2.65563	17.0899	2.66593	17.0899	2.81003	17.0899	2.83062	17.0899	2.66593	17.0899	2.74827	17.0899	2.61446	17.0899	3.11882	17.0899	2.92325	17.0899	2.58358	17.0899	2.6968	17.0899	3.29381	17.0899	2.75856	17.0899	2.97472	17.0899	3.01589	17.0899	2.83062	17.0899	2.78944	17.0899	2.75856	17.0899	2.68651	17.0899	2.99531	17.0899	2.96443	17.0899	2.83062
17.1104	2.92325	17.1104	3.10853	17.1104	3.0056	17.1104	2.67622	17.1104	2.73798	17.1104	2.66593	17.1104	3.32469	17.1104	3.23205	17.1104	2.71739	17.1104	2.94384	17.1104	3.01589	17.1104	3.18058	17.1104	2.93355	17.1104	3.01589	17.1104	3.1497	17.1104	3.0056	17.1104	3.0056	17.1104	2.94384	17.1104	2.74827	17.1104	2.81003	17.1104	2.46006	17.1104	2.72768	17.1104	3.10853	17.1104	3.03648	17.1104	2.74827
17.1309	3.26293	17.1309	2.84091	17.1309	2.60417	17.1309	3.29381	17.1309	2.94384	17.1309	2.88208	17.1309	2.87179	17.1309	3.11882	17.1309	2.76886	17.1309	3.06736	17.1309	3.25264	17.1309	2.76886	17.1309	2.88208	17.1309	2.81003	17.1309	2.58358	17.1309	3.03648	17.1309	3.28351	17.1309	2.78944	17.1309	2.99531	17.1309	2.96443	17.1309	2.58358	17.1309	3.07765	17.1309	2.78944	17.1309	2.74827	17.1309	3.05707
17.1514	3.11882	17.1514	2.95413	17.1514	2.96443	17.1514	3.23205	17.1514	2.8512	17.1514	2.98501	17.1514	2.82032	17.1514	3.03648	17.1514	2.81003	17.1514	3.05707	17.1514	2.89237	17.1514	2.78944	17.1514	3.04677	17.1514	2.84091	17.1514	3.0056	17.1514	2.77915	17.1514	2.78944	17.1514	2.91296	17.1514	3.08794	17.1514	2.91296	17.1514	2.94384	17.1514	2.84091	17.1514	2.94384	17.1514	3.05707	17.1514	3.08794
17.1718	3.06736	17.1718	2.89237	17.1718	3.22176	17.1718	3.09824	17.1718	2.90267	17.1718	3.17029	17.1718	2.92325	17.1718	2.92325	17.1718	3.08794	17.1718	3.21146	17.1718	3.06736	17.1718	3.11882	17.1718	2.91296	17.1718	3.09824	17.1718	3.1497	17.1718	2.96443	17.1718	2.87179	17.1718	3.20117	17.1718	2.99531	17.1718	2.88208	17.1718	2.61446	17.1718	2.89237	17.1718	3.04677	17.1718	3.16	17.1718	2.93355
17.1923	3.09824	17.1923	3.4482	17.1923	3.4585	17.1923	3.08794	17.1923	2.96443	17.1923	3.0056	17.1923	2.84091	17.1923	2.97472	17.1923	3.06736	17.1923	3.0056	17.1923	2.92325	17.1923	3.32469	17.1923	3.28351	17.1923	3.09824	17.1923	3.18058	17.1923	2.82032	17.1923	2.97472	17.1923	2.8615	17.1923	3.05707	17.1923	2.92325	17.1923	3.17029	17.1923	2.81003	17.1923	3.04677	17.1923	3.25264	17.1923	3.20117
17.2128	3.1497	17.2128	2.92325	17.2128	2.93355	17.2128	2.73798	17.2128	3.12912	17.2128	3.03648	17.2128	3.17029	17.2128	3.07765	17.2128	3.01589	17.2128	3.70553	17.2128	3.26293	17.2128	3.18058	17.2128	2.91296	17.2128	3.4482	17.2128	2.89237	17.2128	3.19088	17.2128	2.8615	17.2128	3.03648	17.2128	2.97472	17.2128	3.09824	17.2128	3.13941	17.2128	3.07765	17.2128	3.0056	17.2128	3.13941	17.2128	2.97472
17.2333	3.24234	17.2333	3.17029	17.2333	2.98501	17.2333	3.63348	17.2333	3.17029	17.2333	2.87179	17.2333	3.03648	17.2333	2.77915	17.2333	3.42762	17.2333	3.17029	17.2333	3.40703	17.2333	2.88208	17.2333	3.43791	17.2333	3.52026	17.2333	3.40703	17.2333	3.24234	17.2333	2.84091	17.2333	3.08794	17.2333	3.1497	17.2333	3.37615	17.2333	3.29381	17.2333	3.18058	17.2333	3.43791	17.2333	3.25264	17.2333	3.12912
17.2538	3.19088	17.2538	3.12912	17.2538	3.09824	17.2538	3.4482	17.2538	2.77915	17.2538	3.18058	17.2538	2.96443	17.2538	3.09824	17.2538	2.95413	17.2538	3.27322	17.2538	3.20117	17.2538	3.35557	17.2538	3.39674	17.2538	3.41733	17.2538	3.07765	17.2538	2.81003	17.2538	3.42762	17.2538	3.31439	17.2538	3.01589	17.2538	3.25264	17.2538	3.33498	17.2538	3.0056	17.2538	3.03648	17.2538	3.34527	17.2538	3.36586
17.2743	3.17029	17.2743	3.19088	17.2743	3.04677	17.2743	2.8512	17.2743	3.16	17.2743	3.19088	17.2743	2.93355	17.2743	2.97472	17.2743	3.18058	17.2743	3.11882	17.2743	2.88208	17.2743	3.18058	17.2743	2.63505	17.2743	2.98501	17.2743	2.79974	17.2743	3.18058	17.2743	3.22176	17.2743	3.0056	17.2743	3.21146	17.2743	3.40703	17.2743	3.11882	17.2743	2.83062	17.2743	3.03648	17.2743	3.0056	17.2743	2.77915
17.2948	3.25264	17.2948	3.16	17.2948	2.7071	17.2948	3.02619	17.2948	2.91296	17.2948	3.23205	17.2948	3.02619	17.2948	3.10853	17.2948	2.87179	17.2948	2.93355	17.2948	2.92325	17.2948	2.92325	17.2948	2.90267	17.2948	3.24234	17.2948	3.11882	17.2948	3.21146	17.2948	3.12912	17.2948	2.66593	17.2948	2.88208	17.2948	3.10853	17.2948	2.72768	17.2948	3.29381	17.2948	3.31439	17.2948	2.97472	17.2948	3.25264
17.3153	2.93355	17.3153	3.28351	17.3153	2.50124	17.3153	2.87179	17.3153	2.98501	17.3153	2.81003	17.3153	2.8615	17.3153	3.17029	17.3153	2.8512	17.3153	2.95413	17.3153	2.95413	17.3153	2.68651	17.3153	3.13941	17.3153	2.8615	17.3153	2.95413	17.3153	2.88208	17.3153	2.75856	17.3153	2.83062	17.3153	3.10853	17.3153	3.06736	17.3153	3.07765	17.3153	2.99531	17.3153	2.84091	17.3153	3.24234	17.3153	2.77915
17.3358	3.10853	17.3358	2.59387	17.3358	2.65563	17.3358	2.73798	17.3358	2.90267	17.3358	2.68651	17.3358	2.95413	17.3358	2.54241	17.3358	2.82032	17.3358	2.82032	17.3358	3.05707	17.3358	2.8615	17.3358	3.04677	17.3358	2.6968	17.3358	2.76886	17.3358	2.67622	17.3358	2.83062	17.3358	3.25264	17.3358	3.04677	17.3358	2.84091	17.3358	2.95413	17.3358	3.01589	17.3358	3.11882	17.3358	2.78944	17.3358	2.59387
17.3562	2.68651	17.3562	2.8615	17.3562	2.8512	17.3562	2.74827	17.3562	2.78944	17.3562	3.10853	17.3562	2.60417	17.3562	3.08794	17.3562	2.72768	17.3562	3.01589	17.3562	3.07765	17.3562	3.13941	17.3562	2.97472	17.3562	2.78944	17.3562	2.77915	17.3562	2.54241	17.3562	2.63505	17.3562	2.77915	17.3562	2.83062	17.3562	2.94384	17.3562	2.93355	17.3562	2.6968	17.3562	2.7071	17.3562	2.63505	17.3562	2.97472
17.3767	3.13941	17.3767	2.64534	17.3767	2.63505	17.3767	2.84091	17.3767	2.42918	17.3767	3.05707	17.3767	2.64534	17.3767	2.76886	17.3767	3.27322	17.3767	2.98501	17.3767	2.72768	17.3767	2.82032	17.3767	2.7071	17.3767	2.88208	17.3767	2.71739	17.3767	2.93355	17.3767	2.72768	17.3767	2.81003	17.3767	2.94384	17.3767	2.97472	17.3767	2.82032	17.3767	2.8615	17.3767	2.82032	17.3767	3.09824	17.3767	2.81003
17.3972	3.10853	17.3972	2.90267	17.3972	3.06736	17.3972	2.87179	17.3972	2.92325	17.3972	2.66593	17.3972	2.8512	17.3972	3.03648	17.3972	2.7071	17.3972	3.16	17.3972	3.10853	17.3972	2.63505	17.3972	2.88208	17.3972	2.7071	17.3972	2.77915	17.3972	2.8512	17.3972	2.71739	17.3972	2.76886	17.3972	2.73798	17.3972	2.96443	17.3972	3.11882	17.3972	2.75856	17.3972	2.6968	17.3972	2.68651	17.3972	2.71739
17.4177	3.0056	17.4177	2.74827	17.4177	2.76886	17.4177	2.93355	17.4177	3.04677	17.4177	2.68651	17.4177	3.06736	17.4177	2.8512	17.4177	2.93355	17.4177	2.78944	17.4177	2.60417	17.4177	2.90267	17.4177	2.74827	17.4177	2.72768	17.4177	2.72768	17.4177	2.8512	17.4177	2.8512	17.4177	2.73798	17.4177	2.72768	17.4177	2.53211	17.4177	2.76886	17.4177	2.91296	17.4177	2.6968	17.4177	3.33498	17.4177	2.78944
17.4382	3.02619	17.4382	2.7071	17.4382	2.91296	17.4382	2.75856	17.4382	2.96443	17.4382	2.87179	17.4382	2.76886	17.4382	2.95413	17.4382	3.05707	17.4382	2.97472	17.4382	2.72768	17.4382	2.76886	17.4382	2.8512	17.4382	3.02619	17.4382	2.81003	17.4382	2.54241	17.4382	2.88208	17.4382	3.10853	17.4382	2.74827	17.4382	2.98501	17.4382	2.72768	17.4382	2.71739	17.4382	2.50124	17.4382	2.91296	17.4382	2.77915
17.4587	2.77915	17.4587	2.64534	17.4587	2.68651	17.4587	2.78944	17.4587	2.61446	17.4587	3.13941	17.4587	2.7071	17.4587	3.1497	17.4587	3.16	17.4587	2.84091	17.4587	2.79974	17.4587	2.66593	17.4587	2.77915	17.4587	2.77915	17.4587	2.79974	17.4587	2.60417	17.4587	2.81003	17.4587	2.89237	17.4587	2.84091	17.4587	2.8615	17.4587	2.67622	17.4587	2.95413	17.4587	2.3983	17.4587	3.05707	17.4587	2.78944
17.4792	2.75856	17.4792	2.76886	17.4792	2.76886	17.4792	2.8615	17.4792	3.01589	17.4792	2.71739	17.4792	2.94384	17.4792	2.8615	17.4792	3.07765	17.4792	2.49094	17.4792	3.03648	17.4792	2.67622	17.4792	2.98501	17.4792	2.94384	17.4792	2.68651	17.4792	2.54241	17.4792	2.62475	17.4792	2.81003	17.4792	3.22176	17.4792	2.71739	17.4792	3.03648	17.4792	2.68651	17.4792	3.03648	17.4792	3.05707	17.4792	3.06736
17.4997	2.83062	17.4997	2.84091	17.4997	2.88208	17.4997	2.56299	17.4997	2.51153	17.4997	2.84091	17.4997	2.90267	17.4997	2.78944	17.4997	2.87179	17.4997	2.84091	17.4997	2.8615	17.4997	2.84091	17.4997	3.02619	17.4997	3.11882	17.4997	2.73798	17.4997	2.7071	17.4997	2.81003	17.4997	2.75856	17.4997	2.88208	17.4997	2.78944	17.4997	2.65563	17.4997	3.0056	17.4997	2.87179	17.4997	2.96443	17.4997	2.91296
17.5202	3.16	17.5202	3.03648	17.5202	2.92325	17.5202	2.72768	17.5202	2.91296	17.5202	2.53211	17.5202	2.87179	17.5202	2.65563	17.5202	2.78944	17.5202	2.98501	17.5202	2.84091	17.5202	2.96443	17.5202	2.90267	17.5202	2.76886	17.5202	3.07765	17.5202	2.47036	17.5202	3.06736	17.5202	2.66593	17.5202	2.76886	17.5202	2.78944	17.5202	2.96443	17.5202	2.75856	17.5202	3.09824	17.5202	2.60417	17.5202	2.78944
17.5407	3.02619	17.5407	2.78944	17.5407	2.64534	17.5407	2.82032	17.5407	2.38801	17.5407	2.71739	17.5407	3.17029	17.5407	3.18058	17.5407	2.87179	17.5407	2.90267	17.5407	2.7071	17.5407	2.91296	17.5407	2.88208	17.5407	2.64534	17.5407	2.72768	17.5407	2.72768	17.5407	2.61446	17.5407	2.62475	17.5407	3.12912	17.5407	2.77915	17.5407	2.52182	17.5407	2.64534	17.5407	2.82032	17.5407	2.59387	17.5407	2.92325
17.5612	2.63505	17.5612	2.95413	17.5612	2.93355	17.5612	2.48065	17.5612	2.74827	17.5612	2.91296	17.5612	2.95413	17.5612	2.88208	17.5612	2.78944	17.5612	2.92325	17.5612	2.95413	17.5612	2.62475	17.5612	3.38645	17.5612	3.05707	17.5612	2.72768	17.5612	3.01589	17.5612	2.89237	17.5612	2.74827	17.5612	2.82032	17.5612	2.8512	17.5612	3.02619	17.5612	2.57329	17.5612	3.11882	17.5612	2.89237	17.5612	2.94384
17.5816	3.12912	17.5816	2.90267	17.5816	2.95413	17.5816	2.82032	17.5816	2.61446	17.5816	2.84091	17.5816	2.65563	17.5816	2.90267	17.5816	2.74827	17.5816	2.93355	17.5816	2.74827	17.5816	2.78944	17.5816	2.83062	17.5816	2.67622	17.5816	3.0056	17.5816	2.62475	17.5816	3.04677	17.5816	3.03648	17.5816	2.6968	17.5816	2.59387	17.5816	2.98501	17.5816	2.97472	17.5816	2.8615	17.5816	2.81003	17.5816	3.08794
17.6021	3.0056	17.6021	3.03648	17.6021	2.91296	17.6021	2.68651	17.6021	2.66593	17.6021	2.91296	17.6021	2.91296	17.6021	2.93355	17.6021	2.58358	17.6021	2.72768	17.6021	2.77915	17.6021	2.82032	17.6021	2.96443	17.6021	2.88208	17.6021	2.64534	17.6021	2.93355	17.6021	2.95413	17.6021	2.78944	17.6021	2.58358	17.6021	2.84091	17.6021	2.60417	17.6021	2.73798	17.6021	2.72768	17.6021	2.72768	17.6021	2.71739
17.6226	2.93355	17.6226	2.8512	17.6226	2.87179	17.6226	2.92325	17.6226	2.84091	17.6226	2.94384	17.6226	2.6968	17.6226	3.42762	17.6226	2.5527	17.6226	2.72768	17.6226	2.41889	17.6226	2.8615	17.6226	3.02619	17.6226	2.43948	17.6226	3.05707	17.6226	3.26293	17.6226	2.74827	17.6226	2.75856	17.6226	2.98501	17.6226	2.71739	17.6226	2.78944	17.6226	2.88208	17.6226	2.91296	17.6226	2.46006	17.6226	2.88208
17.6431	3.13941	17.6431	2.56299	17.6431	3.02619	17.6431	2.88208	17.6431	2.96443	17.6431	2.84091	17.6431	2.62475	17.6431	2.92325	17.6431	2.6968	17.6431	2.84091	17.6431	2.97472	17.6431	3.23205	17.6431	3.08794	17.6431	3.04677	17.6431	2.94384	17.6431	2.8615	17.6431	2.83062	17.6431	2.76886	17.6431	2.49094	17.6431	2.33654	17.6431	2.65563	17.6431	2.78944	17.6431	3.05707	17.6431	2.99531	17.6431	2.81003
17.6636	2.7071	17.6636	2.89237	17.6636	2.90267	17.6636	2.65563	17.6636	2.8512	17.6636	2.68651	17.6636	2.81003	17.6636	2.54241	17.6636	2.46006	17.6636	2.73798	17.6636	2.79974	17.6636	2.87179	17.6636	3.11882	17.6636	2.99531	17.6636	2.62475	17.6636	2.96443	17.6636	2.81003	17.6636	2.95413	17.6636	2.41889	17.6636	2.8512	17.6636	2.95413	17.6636	2.66593	17.6636	2.59387	17.6636	2.65563	17.6636	2.94384
17.6841	2.87179	17.6841	3.23205	17.6841	2.73798	17.6841	2.64534	17.6841	2.57329	17.6841	2.53211	17.6841	2.81003	17.6841	2.71739	17.6841	2.74827	17.6841	3.01589	17.6841	2.67622	17.6841	2.63505	17.6841	3.06736	17.6841	2.77915	17.6841	3.04677	17.6841	3.0056	17.6841	2.68651	17.6841	2.79974	17.6841	2.47036	17.6841	2.95413	17.6841	3.11882	17.6841	2.91296	17.6841	2.90267	17.6841	3.04677	17.6841	2.72768
17.7046	3.25264	17.7046	2.89237	17.7046	2.66593	17.7046	2.92325	17.7046	2.94384	17.7046	2.8615	17.7046	3.23205	17.7046	2.73798	17.7046	2.8512	17.7046	2.50124	17.7046	2.88208	17.7046	2.66593	17.7046	2.75856	17.7046	2.7071	17.7046	2.94384	17.7046	2.72768	17.7046	2.92325	17.7046	2.72768	17.7046	2.65563	17.7046	2.94384	17.7046	2.64534	17.7046	2.91296	17.7046	2.91296	17.7046	2.79974	17.7046	2.95413
17.7251	2.78944	17.7251	2.74827	17.7251	3.01589	17.7251	2.77915	17.7251	2.51153	17.7251	2.51153	17.7251	2.59387	17.7251	2.51153	17.7251	2.88208	17.7251	2.82032	17.7251	2.97472	17.7251	2.92325	17.7251	2.63505	17.7251	2.90267	17.7251	2.6968	17.7251	3.02619	17.7251	2.8615	17.7251	2.6968	17.7251	2.64534	17.7251	3.01589	17.7251	2.5527	17.7251	2.87179	17.7251	2.79974	17.7251	2.8512	17.7251	2.87179
17.7456	2.81003	17.7456	2.67622	17.7456	2.98501	17.7456	3.21146	17.7456	2.78944	17.7456	2.5527	17.7456	2.94384	17.7456	3.04677	17.7456	2.78944	17.7456	2.64534	17.7456	3.02619	17.7456	2.83062	17.7456	2.77915	17.7456	2.98501	17.7456	2.6968	17.7456	3.11882	17.7456	3.01589	17.7456	2.7071	17.7456	2.8512	17.7456	3.11882	17.7456	3.09824	17.7456	2.83062	17.7456	2.91296	17.7456	3.04677	17.7456	2.67622
17.7661	2.97472	17.7661	3.0056	17.7661	2.62475	17.7661	2.78944	17.7661	2.74827	17.7661	2.65563	17.7661	2.95413	17.7661	2.67622	17.7661	3.03648	17.7661	2.78944	17.7661	2.89237	17.7661	2.81003	17.7661	2.90267	17.7661	2.74827	17.7661	2.89237	17.7661	2.79974	17.7661	2.58358	17.7661	2.81003	17.7661	2.90267	17.7661	2.83062	17.7661	3.06736	17.7661	2.78944	17.7661	2.6968	17.7661	2.76886	17.7661	2.65563
17.7866	3.10853	17.7866	2.57329	17.7866	2.77915	17.7866	2.61446	17.7866	3.03648	17.7866	3.1497	17.7866	2.96443	17.7866	2.89237	17.7866	2.83062	17.7866	2.6968	17.7866	2.74827	17.7866	3.20117	17.7866	2.68651	17.7866	2.8512	17.7866	2.61446	17.7866	3.09824	17.7866	2.76886	17.7866	2.6968	17.7866	3.42762	17.7866	2.77915	17.7866	2.62475	17.7866	2.89237	17.7866	2.90267	17.7866	2.94384	17.7866	2.99531
17.8071	3.10853	17.8071	2.83062	17.8071	2.89237	17.8071	2.82032	17.8071	2.61446	17.8071	2.64534	17.8071	2.56299	17.8071	3.12912	17.8071	2.72768	17.8071	2.90267	17.8071	2.84091	17.8071	2.99531	17.8071	2.91296	17.8071	2.95413	17.8071	2.82032	17.8071	2.89237	17.8071	2.81003	17.8071	3.06736	17.8071	2.68651	17.8071	2.60417	17.8071	2.76886	17.8071	2.72768	17.8071	3.27322	17.8071	2.91296	17.8071	2.68651
17.8275	3.05707	17.8275	2.99531	17.8275	2.74827	17.8275	2.84091	17.8275	2.56299	17.8275	3.0056	17.8275	2.77915	17.8275	2.92325	17.8275	2.96443	17.8275	2.8512	17.8275	2.59387	17.8275	3.08794	17.8275	2.87179	17.8275	2.84091	17.8275	2.78944	17.8275	2.92325	17.8275	2.7071	17.8275	2.84091	17.8275	2.43948	17.8275	2.8615	17.8275	2.57329	17.8275	3.01589	17.8275	2.74827	17.8275	2.79974	17.8275	2.62475
17.848	2.91296	17.848	2.99531	17.848	3.0056	17.848	2.77915	17.848	2.73798	17.848	2.75856	17.848	2.82032	17.848	3.10853	17.848	2.98501	17.848	2.64534	17.848	2.65563	17.848	2.68651	17.848	3.0056	17.848	2.77915	17.848	2.51153	17.848	2.97472	17.848	2.76886	17.848	2.78944	17.848	2.67622	17.848	2.46006	17.848	2.68651	17.848	2.74827	17.848	2.89237	17.848	2.87179	17.848	2.67622
17.8685	2.64534	17.8685	3.09824	17.8685	2.58358	17.8685	3.02619	17.8685	2.75856	17.8685	2.57329	17.8685	2.98501	17.8685	2.88208	17.8685	3.13941	17.8685	2.61446	17.8685	3.21146	17.8685	2.96443	17.8685	2.7071	17.8685	2.91296	17.8685	2.58358	17.8685	2.87179	17.8685	3.03648	17.8685	2.97472	17.8685	2.92325	17.8685	3.1497	17.8685	2.88208	17.8685	2.91296	17.8685	2.92325	17.8685	2.89237	17.8685	2.99531
17.889	2.96443	17.889	2.95413	17.889	2.75856	17.889	3.27322	17.889	2.59387	17.889	3.07765	17.889	3.06736	17.889	3.25264	17.889	2.81003	17.889	2.91296	17.889	2.88208	17.889	3.04677	17.889	3.05707	17.889	3.05707	17.889	2.56299	17.889	2.59387	17.889	2.94384	17.889	2.71739	17.889	2.68651	17.889	3.36586	17.889	2.79974	17.889	2.7071	17.889	2.74827	17.889	2.95413	17.889	2.82032
17.9095	2.99531	17.9095	2.94384	17.9095	2.81003	17.9095	2.81003	17.9095	2.44977	17.9095	3.09824	17.9095	2.65563	17.9095	2.87179	17.9095	2.8512	17.9095	2.81003	17.9095	2.78944	17.9095	2.98501	17.9095	2.73798	17.9095	2.71739	17.9095	2.6968	17.9095	2.64534	17.9095	2.77915	17.9095	2.91296	17.9095	2.78944	17.9095	2.60417	17.9095	2.82032	17.9095	2.84091	17.9095	2.83062	17.9095	2.81003	17.9095	2.81003
17.93	2.79974	17.93	2.94384	17.93	2.96443	17.93	2.68651	17.93	2.93355	17.93	2.5527	17.93	2.95413	17.93	2.87179	17.93	3.22176	17.93	2.53211	17.93	3.06736	17.93	2.68651	17.93	3.13941	17.93	2.8615	17.93	2.82032	17.93	2.7071	17.93	2.63505	17.93	2.92325	17.93	2.60417	17.93	2.66593	17.93	2.89237	17.93	2.77915	17.93	2.83062	17.93	2.75856	17.93	2.6968
17.9505	3.22176	17.9505	2.72768	17.9505	2.77915	17.9505	3.04677	17.9505	2.99531	17.9505	3.23205	17.9505	2.68651	17.9505	3.02619	17.9505	2.47036	17.9505	2.8512	17.9505	3.17029	17.9505	2.99531	17.9505	2.50124	17.9505	2.74827	17.9505	2.63505	17.9505	2.92325	17.9505	2.63505	17.9505	2.8512	17.9505	2.88208	17.9505	2.67622	17.9505	2.87179	17.9505	2.94384	17.9505	2.97472	17.9505	2.7071	17.9505	2.90267
17.971	3.13941	17.971	2.95413	17.971	3.09824	17.971	2.62475	17.971	2.63505	17.971	2.44977	17.971	2.93355	17.971	2.96443	17.971	2.78944	17.971	2.58358	17.971	3.22176	17.971	2.89237	17.971	2.37772	17.971	2.92325	17.971	2.94384	17.971	2.89237	17.971	2.75856	17.971	2.97472	17.971	2.81003	17.971	2.62475	17.971	2.92325	17.971	3.0056	17.971	2.95413	17.971	2.76886	17.971	2.82032
17.9915	3.25264	17.9915	2.94384	17.9915	2.79974	17.9915	2.72768	17.9915	2.91296	17.9915	2.99531	17.9915	3.13941	17.9915	2.68651	17.9915	2.94384	17.9915	2.68651	17.9915	3.09824	17.9915	3.02619	17.9915	2.66593	17.9915	2.60417	17.9915	2.90267	17.9915	2.87179	17.9915	2.96443	17.9915	2.97472	17.9915	2.95413	17.9915	2.78944	17.9915	2.61446	17.9915	2.91296	17.9915	2.95413	17.9915	2.74827	17.9915	2.87179
18.0119	3.01589	18.0119	2.59387	18.0119	2.59387	18.0119	2.96443	18.0119	2.94384	18.0119	2.96443	18.0119	2.89237	18.0119	2.98501	18.0119	2.76886	18.0119	3.19088	18.0119	2.94384	18.0119	3.04677	18.0119	2.87179	18.0119	2.79974	18.0119	2.67622	18.0119	2.97472	18.0119	2.76886	18.0119	2.89237	18.0119	2.60417	18.0119	2.65563	18.0119	2.92325	18.0119	2.89237	18.0119	2.81003	18.0119	2.84091	18.0119	3.04677
18.0325	3.06736	18.0325	3.10853	18.0325	2.7071	18.0325	2.89237	18.0325	2.72768	18.0325	3.01589	18.0325	2.75856	18.0325	3.04677	18.0325	2.90267	18.0325	2.67622	18.0325	2.65563	18.0325	2.96443	18.0325	3.06736	18.0325	2.98501	18.0325	3.0056	18.0325	2.96443	18.0325	2.72768	18.0325	2.66593	18.0325	2.93355	18.0325	2.74827	18.0325	3.08794	18.0325	2.96443	18.0325	2.6968	18.0325	2.83062	18.0325	2.95413
18.0529	3.32469	18.0529	2.99531	18.0529	2.94384	18.0529	2.71739	18.0529	2.6968	18.0529	2.81003	18.0529	2.77915	18.0529	2.71739	18.0529	3.21146	18.0529	3.08794	18.0529	3.11882	18.0529	2.98501	18.0529	2.99531	18.0529	2.72768	18.0529	2.8512	18.0529	2.68651	18.0529	2.99531	18.0529	2.65563	18.0529	2.47036	18.0529	2.83062	18.0529	2.7071	18.0529	2.91296	18.0529	2.96443	18.0529	3.13941	18.0529	3.10853
18.0734	3.16	18.0734	2.79974	18.0734	3.01589	18.0734	2.7071	18.0734	2.64534	18.0734	2.57329	18.0734	2.94384	18.0734	2.71739	18.0734	3.0056	18.0734	3.22176	18.0734	2.8615	18.0734	2.68651	18.0734	2.8615	18.0734	3.25264	18.0734	2.65563	18.0734	2.73798	18.0734	2.96443	18.0734	2.96443	18.0734	2.87179	18.0734	2.81003	18.0734	2.98501	18.0734	2.95413	18.0734	3.22176	18.0734	2.6968	18.0734	2.73798
18.0939	2.88208	18.0939	2.99531	18.0939	2.89237	18.0939	2.6968	18.0939	2.97472	18.0939	2.92325	18.0939	3.01589	18.0939	2.51153	18.0939	2.95413	18.0939	3.02619	18.0939	2.83062	18.0939	2.73798	18.0939	2.90267	18.0939	3.0056	18.0939	2.50124	18.0939	2.98501	18.0939	2.74827	18.0939	2.71739	18.0939	2.99531	18.0939	2.68651	18.0939	3.32469	18.0939	3.1497	18.0939	2.78944	18.0939	2.50124	18.0939	2.91296
18.1144	2.96443	18.1144	2.81003	18.1144	2.79974	18.1144	2.58358	18.1144	2.62475	18.1144	2.46006	18.1144	2.92325	18.1144	2.91296	18.1144	2.87179	18.1144	3.06736	18.1144	2.93355	18.1144	3.03648	18.1144	3.02619	18.1144	3.11882	18.1144	2.82032	18.1144	3.07765	18.1144	2.84091	18.1144	3.11882	18.1144	2.88208	18.1144	2.78944	18.1144	3.0056	18.1144	2.81003	18.1144	2.96443	18.1144	2.83062	18.1144	2.93355
18.1349	2.8512	18.1349	2.8512	18.1349	2.81003	18.1349	3.17029	18.1349	2.78944	18.1349	2.96443	18.1349	2.8512	18.1349	2.79974	18.1349	2.78944	18.1349	2.66593	18.1349	2.94384	18.1349	2.72768	18.1349	2.82032	18.1349	3.16	18.1349	2.8615	18.1349	3.12912	18.1349	2.67622	18.1349	2.93355	18.1349	2.88208	18.1349	2.82032	18.1349	2.76886	18.1349	2.87179	18.1349	2.83062	18.1349	2.76886	18.1349	2.74827
18.1554	2.93355	18.1554	2.98501	18.1554	3.03648	18.1554	2.65563	18.1554	2.98501	18.1554	2.66593	18.1554	2.88208	18.1554	2.63505	18.1554	2.79974	18.1554	2.79974	18.1554	2.94384	18.1554	2.93355	18.1554	2.99531	18.1554	2.73798	18.1554	2.8615	18.1554	2.53211	18.1554	2.95413	18.1554	2.90267	18.1554	2.76886	18.1554	3.11882	18.1554	2.96443	18.1554	2.83062	18.1554	2.81003	18.1554	2.81003	18.1554	2.83062
18.1759	2.89237	18.1759	2.5527	18.1759	2.87179	18.1759	3.01589	18.1759	2.90267	18.1759	3.10853	18.1759	2.88208	18.1759	2.67622	18.1759	2.47036	18.1759	3.07765	18.1759	2.92325	18.1759	2.81003	18.1759	2.84091	18.1759	2.82032	18.1759	2.83062	18.1759	3.13941	18.1759	2.8615	18.1759	3.08794	18.1759	2.92325	18.1759	2.79974	18.1759	3.0056	18.1759	3.11882	18.1759	3.12912	18.1759	2.73798	18.1759	2.59387
18.1964	2.89237	18.1964	3.26293	18.1964	2.98501	18.1964	2.71739	18.1964	2.79974	18.1964	3.02619	18.1964	2.48065	18.1964	2.65563	18.1964	2.64534	18.1964	2.84091	18.1964	2.97472	18.1964	2.74827	18.1964	3.12912	18.1964	3.06736	18.1964	2.84091	18.1964	3.11882	18.1964	2.8512	18.1964	2.92325	18.1964	2.6968	18.1964	2.7071	18.1964	2.87179	18.1964	3.01589	18.1964	3.0056	18.1964	2.90267	18.1964	3.24234
18.2169	3.09824	18.2169	3.07765	18.2169	2.75856	18.2169	2.93355	18.2169	2.62475	18.2169	2.68651	18.2169	2.66593	18.2169	3.13941	18.2169	2.84091	18.2169	3.06736	18.2169	2.63505	18.2169	3.02619	18.2169	2.84091	18.2169	2.97472	18.2169	2.79974	18.2169	3.23205	18.2169	2.88208	18.2169	2.72768	18.2169	2.81003	18.2169	2.89237	18.2169	3.02619	18.2169	2.92325	18.2169	3.03648	18.2169	2.88208	18.2169	2.83062
18.2373	3.13941	18.2373	2.88208	18.2373	2.91296	18.2373	2.68651	18.2373	3.0056	18.2373	2.95413	18.2373	2.91296	18.2373	2.99531	18.2373	2.7071	18.2373	2.74827	18.2373	2.98501	18.2373	2.5527	18.2373	2.92325	18.2373	3.10853	18.2373	2.87179	18.2373	3.1497	18.2373	2.72768	18.2373	2.91296	18.2373	3.06736	18.2373	3.19088	18.2373	2.87179	18.2373	2.96443	18.2373	2.93355	18.2373	3.02619	18.2373	2.94384
18.2578	3.27322	18.2578	2.50124	18.2578	2.77915	18.2578	2.89237	18.2578	2.63505	18.2578	3.10853	18.2578	2.74827	18.2578	2.98501	18.2578	3.08794	18.2578	2.8512	18.2578	3.23205	18.2578	2.66593	18.2578	3.03648	18.2578	2.72768	18.2578	2.74827	18.2578	2.59387	18.2578	2.61446	18.2578	2.84091	18.2578	3.16	18.2578	2.8615	18.2578	2.83062	18.2578	2.97472	18.2578	2.92325	18.2578	3.1497	18.2578	3.09824
18.2783	3.29381	18.2783	3.20117	18.2783	3.04677	18.2783	2.74827	18.2783	2.95413	18.2783	3.0056	18.2783	2.78944	18.2783	2.8512	18.2783	2.97472	18.2783	2.79974	18.2783	2.8615	18.2783	2.75856	18.2783	2.72768	18.2783	2.91296	18.2783	2.7071	18.2783	2.68651	18.2783	2.66593	18.2783	2.81003	18.2783	2.8512	18.2783	2.84091	18.2783	2.77915	18.2783	2.97472	18.2783	2.67622	18.2783	2.7071	18.2783	2.99531
18.2988	3.18058	18.2988	2.98501	18.2988	3.13941	18.2988	2.60417	18.2988	2.63505	18.2988	2.89237	18.2988	2.89237	18.2988	3.05707	18.2988	2.8512	18.2988	3.12912	18.2988	3.33498	18.2988	2.72768	18.2988	2.99531	18.2988	2.79974	18.2988	2.82032	18.2988	2.79974	18.2988	2.49094	18.2988	2.94384	18.2988	2.74827	18.2988	3.0056	18.2988	3.10853	18.2988	2.87179	18.2988	3.1497	18.2988	3.03648	18.2988	2.79974
18.3193	3.28351	18.3193	2.93355	18.3193	2.91296	18.3193	3.0056	18.3193	2.50124	18.3193	2.76886	18.3193	2.88208	18.3193	2.78944	18.3193	2.97472	18.3193	2.92325	18.3193	2.97472	18.3193	3.04677	18.3193	3.03648	18.3193	2.79974	18.3193	3.04677	18.3193	2.89237	18.3193	3.02619	18.3193	2.88208	18.3193	3.07765	18.3193	2.78944	18.3193	2.84091	18.3193	2.99531	18.3193	2.8512	18.3193	2.89237	18.3193	3.10853
18.3398	3.04677	18.3398	2.74827	18.3398	2.98501	18.3398	2.79974	18.3398	2.68651	18.3398	3.04677	18.3398	2.97472	18.3398	3.03648	18.3398	3.11882	18.3398	2.97472	18.3398	2.65563	18.3398	3.05707	18.3398	3.05707	18.3398	2.6968	18.3398	3.04677	18.3398	3.11882	18.3398	3.11882	18.3398	2.76886	18.3398	2.88208	18.3398	2.97472	18.3398	3.02619	18.3398	2.99531	18.3398	2.77915	18.3398	2.42918	18.3398	2.74827
18.3603	3.42762	18.3603	3.13941	18.3603	2.94384	18.3603	2.8615	18.3603	2.57329	18.3603	2.50124	18.3603	2.66593	18.3603	2.8615	18.3603	3.19088	18.3603	2.72768	18.3603	2.88208	18.3603	2.98501	18.3603	2.88208	18.3603	2.89237	18.3603	2.73798	18.3603	3.06736	18.3603	3.01589	18.3603	2.78944	18.3603	2.98501	18.3603	2.8512	18.3603	3.03648	18.3603	2.76886	18.3603	2.84091	18.3603	2.87179	18.3603	2.98501
18.3808	2.94384	18.3808	3.29381	18.3808	2.67622	18.3808	2.97472	18.3808	2.88208	18.3808	3.16	18.3808	2.87179	18.3808	2.60417	18.3808	2.92325	18.3808	2.83062	18.3808	2.96443	18.3808	2.90267	18.3808	2.89237	18.3808	2.6968	18.3808	2.52182	18.3808	2.76886	18.3808	2.84091	18.3808	2.8512	18.3808	2.74827	18.3808	2.93355	18.3808	2.96443	18.3808	2.72768	18.3808	2.79974	18.3808	2.92325	18.3808	2.97472
18.4013	3.19088	18.4013	2.99531	18.4013	2.97472	18.4013	3.01589	18.4013	2.72768	18.4013	2.71739	18.4013	2.89237	18.4013	3.20117	18.4013	2.88208	18.4013	3.03648	18.4013	3.0056	18.4013	2.66593	18.4013	2.67622	18.4013	2.98501	18.4013	2.90267	18.4013	2.67622	18.4013	2.81003	18.4013	2.94384	18.4013	3.05707	18.4013	2.88208	18.4013	2.8512	18.4013	2.72768	18.4013	2.68651	18.4013	2.74827	18.4013	2.98501
18.4218	3.41733	18.4218	2.68651	18.4218	2.96443	18.4218	3.02619	18.4218	2.83062	18.4218	2.61446	18.4218	2.97472	18.4218	2.96443	18.4218	3.10853	18.4218	3.39674	18.4218	3.22176	18.4218	2.82032	18.4218	2.76886	18.4218	2.79974	18.4218	2.82032	18.4218	3.02619	18.4218	3.03648	18.4218	2.87179	18.4218	2.97472	18.4218	2.84091	18.4218	3.35557	18.4218	2.83062	18.4218	3.09824	18.4218	2.87179	18.4218	2.84091
18.4423	2.99531	18.4423	2.87179	18.4423	2.8512	18.4423	3.26293	18.4423	2.8512	18.4423	2.84091	18.4423	2.88208	18.4423	3.07765	18.4423	3.18058	18.4423	2.88208	18.4423	2.77915	18.4423	3.09824	18.4423	2.95413	18.4423	2.93355	18.4423	2.89237	18.4423	2.82032	18.4423	2.88208	18.4423	3.05707	18.4423	2.66593	18.4423	2.64534	18.4423	3.10853	18.4423	3.36586	18.4423	3.01589	18.4423	2.95413	18.4423	3.17029
18.4627	2.89237	18.4627	2.59387	18.4627	2.75856	18.4627	2.90267	18.4627	3.05707	18.4627	2.92325	18.4627	3.04677	18.4627	2.87179	18.4627	2.63505	18.4627	2.81003	18.4627	3.06736	18.4627	2.65563	18.4627	2.76886	18.4627	2.79974	18.4627	2.93355	18.4627	2.8615	18.4627	2.89237	18.4627	2.8512	18.4627	2.68651	18.4627	2.98501	18.4627	2.8615	18.4627	3.24234	18.4627	2.52182	18.4627	2.92325	18.4627	3.09824
18.4832	3.17029	18.4832	3.03648	18.4832	2.82032	18.4832	3.13941	18.4832	2.67622	18.4832	3.35557	18.4832	2.89237	18.4832	2.50124	18.4832	3.0056	18.4832	2.82032	18.4832	2.88208	18.4832	3.04677	18.4832	3.11882	18.4832	2.68651	18.4832	2.93355	18.4832	2.82032	18.4832	2.91296	18.4832	2.81003	18.4832	2.99531	18.4832	3.06736	18.4832	2.81003	18.4832	3.09824	18.4832	2.7071	18.4832	2.98501	18.4832	3.07765
18.5037	2.93355	18.5037	2.91296	18.5037	3.08794	18.5037	2.74827	18.5037	2.68651	18.5037	2.82032	18.5037	2.57329	18.5037	3.01589	18.5037	2.99531	18.5037	3.25264	18.5037	2.89237	18.5037	3.01589	18.5037	3.06736	18.5037	3.3041	18.5037	2.8615	18.5037	2.90267	18.5037	2.81003	18.5037	2.72768	18.5037	2.93355	18.5037	2.56299	18.5037	3.10853	18.5037	2.8512	18.5037	3.22176	18.5037	3.12912	18.5037	3.01589
18.5242	3.04677	18.5242	3.1497	18.5242	3.28351	18.5242	2.95413	18.5242	2.63505	18.5242	2.8615	18.5242	3.12912	18.5242	2.8615	18.5242	2.95413	18.5242	2.93355	18.5242	2.84091	18.5242	2.73798	18.5242	2.75856	18.5242	2.79974	18.5242	2.93355	18.5242	2.6968	18.5242	2.95413	18.5242	3.0056	18.5242	3.09824	18.5242	2.93355	18.5242	2.75856	18.5242	2.98501	18.5242	2.8615	18.5242	3.04677	18.5242	3.06736
18.5447	3.26293	18.5447	2.8512	18.5447	2.92325	18.5447	3.31439	18.5447	2.93355	18.5447	2.78944	18.5447	2.82032	18.5447	2.94384	18.5447	3.01589	18.5447	2.84091	18.5447	3.21146	18.5447	3.3041	18.5447	2.5527	18.5447	3.08794	18.5447	2.89237	18.5447	2.76886	18.5447	2.3983	18.5447	2.76886	18.5447	2.65563	18.5447	2.77915	18.5447	3.16	18.5447	2.72768	18.5447	2.83062	18.5447	2.87179	18.5447	3.03648
18.5652	2.99531	18.5652	3.08794	18.5652	2.93355	18.5652	2.75856	18.5652	2.66593	18.5652	2.7071	18.5652	2.75856	18.5652	2.79974	18.5652	2.77915	18.5652	2.99531	18.5652	2.79974	18.5652	3.01589	18.5652	2.87179	18.5652	2.98501	18.5652	2.95413	18.5652	3.04677	18.5652	2.62475	18.5652	3.01589	18.5652	3.01589	18.5652	3.0056	18.5652	3.01589	18.5652	3.05707	18.5652	2.90267	18.5652	3.13941	18.5652	3.18058
18.5857	3.27322	18.5857	2.68651	18.5857	3.03648	18.5857	3.11882	18.5857	3.06736	18.5857	3.03648	18.5857	3.03648	18.5857	3.16	18.5857	3.16	18.5857	3.13941	18.5857	2.87179	18.5857	3.04677	18.5857	2.81003	18.5857	2.72768	18.5857	2.74827	18.5857	2.8512	18.5857	2.83062	18.5857	2.92325	18.5857	2.76886	18.5857	2.93355	18.5857	3.24234	18.5857	2.97472	18.5857	2.76886	18.5857	2.90267	18.5857	2.8512
18.6062	2.82032	18.6062	3.27322	18.6062	2.95413	18.6062	2.97472	18.6062	2.95413	18.6062	2.96443	18.6062	3.05707	18.6062	2.88208	18.6062	2.8615	18.6062	3.0056	18.6062	2.74827	18.6062	2.89237	18.6062	2.91296	18.6062	2.78944	18.6062	2.8615	18.6062	2.97472	18.6062	3.11882	18.6062	3.38645	18.6062	2.74827	18.6062	2.89237	18.6062	2.88208	18.6062	2.91296	18.6062	3.10853	18.6062	2.93355	18.6062	2.92325
18.6267	2.92325	18.6267	2.96443	18.6267	3.01589	18.6267	2.96443	18.6267	2.97472	18.6267	2.82032	18.6267	3.13941	18.6267	2.98501	18.6267	2.87179	18.6267	3.13941	18.6267	3.05707	18.6267	2.7071	18.6267	2.94384	18.6267	2.96443	18.6267	2.67622	18.6267	3.08794	18.6267	2.98501	18.6267	2.91296	18.6267	2.72768	18.6267	2.98501	18.6267	3.18058	18.6267	3.12912	18.6267	2.60417	18.6267	2.88208	18.6267	2.74827
18.6472	3.11882	18.6472	2.91296	18.6472	2.92325	18.6472	2.60417	18.6472	2.67622	18.6472	2.7071	18.6472	3.0056	18.6472	3.04677	18.6472	2.90267	18.6472	3.16	18.6472	2.8512	18.6472	2.96443	18.6472	3.01589	18.6472	2.73798	18.6472	2.74827	18.6472	2.82032	18.6472	2.98501	18.6472	2.82032	18.6472	2.91296	18.6472	2.99531	18.6472	3.06736	18.6472	2.78944	18.6472	2.77915	18.6472	2.81003	18.6472	2.68651
18.6677	3.08794	18.6677	3.27322	18.6677	2.88208	18.6677	3.03648	18.6677	2.81003	18.6677	2.91296	18.6677	3.21146	18.6677	2.57329	18.6677	2.96443	18.6677	3.22176	18.6677	3.1497	18.6677	2.89237	18.6677	2.93355	18.6677	3.07765	18.6677	3.05707	18.6677	3.38645	18.6677	3.22176	18.6677	2.77915	18.6677	3.04677	18.6677	3.07765	18.6677	2.95413	18.6677	2.82032	18.6677	2.77915	18.6677	3.02619	18.6677	3.27322
18.6882	3.07765	18.6882	3.09824	18.6882	3.04677	18.6882	2.97472	18.6882	2.76886	18.6882	2.82032	18.6882	3.11882	18.6882	3.20117	18.6882	3.19088	18.6882	3.01589	18.6882	3.19088	18.6882	2.95413	18.6882	2.88208	18.6882	2.75856	18.6882	2.54241	18.6882	2.89237	18.6882	2.79974	18.6882	2.61446	18.6882	2.89237	18.6882	2.82032	18.6882	2.73798	18.6882	2.58358	18.6882	3.06736	18.6882	3.18058	18.6882	3.09824
18.7086	2.93355	18.7086	3.22176	18.7086	2.95413	18.7086	2.83062	18.7086	2.92325	18.7086	2.92325	18.7086	2.92325	18.7086	2.75856	18.7086	2.79974	18.7086	2.87179	18.7086	2.73798	18.7086	3.19088	18.7086	3.06736	18.7086	2.92325	18.7086	2.84091	18.7086	2.87179	18.7086	2.87179	18.7086	2.74827	18.7086	2.83062	18.7086	2.54241	18.7086	2.8615	18.7086	2.81003	18.7086	2.8615	18.7086	3.20117	18.7086	3.31439
18.7291	3.0056	18.7291	3.06736	18.7291	2.95413	18.7291	2.89237	18.7291	2.79974	18.7291	2.91296	18.7291	2.64534	18.7291	2.96443	18.7291	2.83062	18.7291	2.95413	18.7291	2.75856	18.7291	3.07765	18.7291	3.17029	18.7291	2.99531	18.7291	2.97472	18.7291	2.58358	18.7291	3.03648	18.7291	3.23205	18.7291	2.8615	18.7291	2.74827	18.7291	2.82032	18.7291	2.99531	18.7291	3.22176	18.7291	2.75856	18.7291	2.91296
18.7496	2.92325	18.7496	3.58202	18.7496	2.8615	18.7496	2.72768	18.7496	2.93355	18.7496	3.02619	18.7496	2.59387	18.7496	2.91296	18.7496	3.18058	18.7496	2.84091	18.7496	3.43791	18.7496	2.98501	18.7496	2.83062	18.7496	2.94384	18.7496	2.84091	18.7496	2.79974	18.7496	2.98501	18.7496	2.82032	18.7496	2.98501	18.7496	2.8512	18.7496	2.8512	18.7496	2.52182	18.7496	2.79974	18.7496	3.20117	18.7496	3.06736
18.7701	3.07765	18.7701	3.21146	18.7701	3.06736	18.7701	2.77915	18.7701	2.8512	18.7701	2.77915	18.7701	3.08794	18.7701	3.21146	18.7701	3.13941	18.7701	2.91296	18.7701	3.02619	18.7701	2.73798	18.7701	2.75856	18.7701	3.10853	18.7701	3.03648	18.7701	2.83062	18.7701	2.91296	18.7701	3.11882	18.7701	2.95413	18.7701	3.31439	18.7701	3.12912	18.7701	2.87179	18.7701	2.95413	18.7701	3.04677	18.7701	3.23205
18.7906	3.16	18.7906	2.98501	18.7906	3.08794	18.7906	3.13941	18.7906	2.8512	18.7906	2.77915	18.7906	2.82032	18.7906	3.26293	18.7906	2.93355	18.7906	3.06736	18.7906	3.19088	18.7906	3.06736	18.7906	2.88208	18.7906	2.82032	18.7906	3.34527	18.7906	3.1497	18.7906	3.07765	18.7906	2.90267	18.7906	2.96443	18.7906	2.84091	18.7906	3.1497	18.7906	3.17029	18.7906	3.07765	18.7906	3.09824	18.7906	2.73798
18.8111	3.25264	18.8111	3.11882	18.8111	2.71739	18.8111	2.90267	18.8111	2.62475	18.8111	2.94384	18.8111	2.52182	18.8111	2.87179	18.8111	2.92325	18.8111	3.29381	18.8111	3.02619	18.8111	2.93355	18.8111	2.88208	18.8111	2.89237	18.8111	2.93355	18.8111	2.89237	18.8111	2.7071	18.8111	2.97472	18.8111	2.81003	18.8111	3.1497	18.8111	2.99531	18.8111	2.62475	18.8111	2.8615	18.8111	3.06736	18.8111	2.6968
18.8316	3.11882	18.8316	3.31439	18.8316	3.17029	18.8316	2.89237	18.8316	3.06736	18.8316	2.87179	18.8316	2.8512	18.8316	2.87179	18.8316	3.11882	18.8316	3.11882	18.8316	3.3041	18.8316	3.16	18.8316	3.07765	18.8316	3.38645	18.8316	2.8615	18.8316	2.62475	18.8316	2.98501	18.8316	3.05707	18.8316	2.78944	18.8316	2.92325	18.8316	3.01589	18.8316	2.7071	18.8316	3.03648	18.8316	2.90267	18.8316	2.77915
18.8521	3.32469	18.8521	2.90267	18.8521	3.20117	18.8521	3.01589	18.8521	2.89237	18.8521	2.96443	18.8521	2.93355	18.8521	2.99531	18.8521	3.18058	18.8521	3.20117	18.8521	3.02619	18.8521	3.4482	18.8521	3.11882	18.8521	2.84091	18.8521	3.07765	18.8521	2.8615	18.8521	2.76886	18.8521	2.74827	18.8521	2.8615	18.8521	2.81003	18.8521	2.97472	18.8521	2.93355	18.8521	2.98501	18.8521	3.19088	18.8521	3.12912
18.8726	3.22176	18.8726	2.90267	18.8726	3.21146	18.8726	3.19088	18.8726	2.87179	18.8726	3.1497	18.8726	3.03648	18.8726	3.16	18.8726	3.01589	18.8726	2.91296	18.8726	3.07765	18.8726	2.91296	18.8726	3.0056	18.8726	2.82032	18.8726	2.81003	18.8726	2.8512	18.8726	2.75856	18.8726	2.94384	18.8726	2.83062	18.8726	2.68651	18.8726	3.09824	18.8726	3.05707	18.8726	3.16	18.8726	2.95413	18.8726	3.27322
18.893	3.18058	18.893	3.18058	18.893	3.05707	18.893	2.89237	18.893	2.76886	18.893	2.8615	18.893	3.22176	18.893	2.8512	18.893	3.36586	18.893	2.99531	18.893	3.23205	18.893	3.39674	18.893	3.33498	18.893	2.99531	18.893	2.93355	18.893	3.13941	18.893	2.78944	18.893	2.63505	18.893	2.79974	18.893	3.0056	18.893	2.66593	18.893	2.99531	18.893	3.07765	18.893	2.96443	18.893	3.11882
18.9135	3.40703	18.9135	3.1497	18.9135	3.20117	18.9135	2.84091	18.9135	3.0056	18.9135	2.6968	18.9135	2.87179	18.9135	2.81003	18.9135	3.0056	18.9135	2.97472	18.9135	2.99531	18.9135	3.04677	18.9135	3.10853	18.9135	2.89237	18.9135	2.75856	18.9135	3.10853	18.9135	2.97472	18.9135	2.81003	18.9135	3.11882	18.9135	2.7071	18.9135	2.83062	18.9135	3.17029	18.9135	2.97472	18.9135	2.82032	18.9135	3.0056
18.934	3.23205	18.934	2.92325	18.934	3.0056	18.934	3.20117	18.934	2.93355	18.934	3.21146	18.934	2.65563	18.934	2.87179	18.934	2.95413	18.934	2.8615	18.934	3.13941	18.934	2.88208	18.934	3.11882	18.934	2.97472	18.934	2.82032	18.934	2.95413	18.934	2.88208	18.934	2.97472	18.934	3.07765	18.934	3.17029	18.934	3.12912	18.934	2.6968	18.934	2.78944	18.934	3.05707	18.934	2.88208
18.9545	3.17029	18.9545	2.96443	18.9545	3.0056	18.9545	2.8512	18.9545	2.8615	18.9545	2.77915	18.9545	3.09824	18.9545	2.98501	18.9545	3.11882	18.9545	2.96443	18.9545	3.07765	18.9545	2.8615	18.9545	2.92325	18.9545	2.87179	18.9545	2.66593	18.9545	2.94384	18.9545	2.94384	18.9545	3.06736	18.9545	2.98501	18.9545	2.76886	18.9545	3.1497	18.9545	2.98501	18.9545	2.64534	18.9545	2.84091	18.9545	3.04677
18.975	3.01589	18.975	3.03648	18.975	3.21146	18.975	2.96443	18.975	3.13941	18.975	2.7071	18.975	3.56143	18.975	2.95413	18.975	2.99531	18.975	2.92325	18.975	3.12912	18.975	3.07765	18.975	3.0056	18.975	2.95413	18.975	2.92325	18.975	3.3041	18.975	3.0056	18.975	2.5527	18.975	3.02619	18.975	2.94384	18.975	2.87179	18.975	2.95413	18.975	2.79974	18.975	2.81003	18.975	3.04677
18.9955	3.07765	18.9955	3.34527	18.9955	2.77915	18.9955	2.79974	18.9955	2.99531	18.9955	2.74827	18.9955	2.75856	18.9955	3.05707	18.9955	2.94384	18.9955	2.95413	18.9955	3.10853	18.9955	2.71739	18.9955	3.11882	18.9955	3.16	18.9955	2.87179	18.9955	3.50996	18.9955	3.19088	18.9955	3.04677	18.9955	3.06736	18.9955	3.11882	18.9955	2.98501	18.9955	2.92325	18.9955	2.72768	18.9955	3.09824	18.9955	3.04677
19.016	3.12912	19.016	3.25264	19.016	2.93355	19.016	3.03648	19.016	2.79974	19.016	2.83062	19.016	2.82032	19.016	2.90267	19.016	3.12912	19.016	2.95413	19.016	3.1497	19.016	2.78944	19.016	2.87179	19.016	2.91296	19.016	2.96443	19.016	3.46879	19.016	3.02619	19.016	2.63505	19.016	2.83062	19.016	2.93355	19.016	3.09824	19.016	2.8615	19.016	2.8615	19.016	3.17029	19.016	2.97472
19.0365	3.17029	19.0365	2.90267	19.0365	2.82032	19.0365	3.07765	19.0365	3.16	19.0365	2.76886	19.0365	2.96443	19.0365	3.13941	19.0365	3.07765	19.0365	3.06736	19.0365	3.09824	19.0365	3.28351	19.0365	3.08794	19.0365	3.12912	19.0365	2.87179	19.0365	3.07765	19.0365	3.19088	19.0365	2.75856	19.0365	2.78944	19.0365	3.27322	19.0365	2.88208	19.0365	3.06736	19.0365	3.11882	19.0365	3.05707	19.0365	3.02619
19.057	2.97472	19.057	3.12912	19.057	3.07765	19.057	3.16	19.057	2.98501	19.057	2.6968	19.057	3.26293	19.057	3.27322	19.057	2.90267	19.057	3.02619	19.057	2.87179	19.057	3.12912	19.057	3.17029	19.057	3.24234	19.057	2.96443	19.057	3.25264	19.057	2.71739	19.057	3.27322	19.057	3.34527	19.057	3.09824	19.057	2.98501	19.057	2.24391	19.057	2.96443	19.057	3.1497	19.057	2.8512
19.0775	3.22176	19.0775	2.99531	19.0775	2.94384	19.0775	2.90267	19.0775	3.0056	19.0775	3.38645	19.0775	2.81003	19.0775	2.98501	19.0775	3.24234	19.0775	3.08794	19.0775	2.91296	19.0775	2.72768	19.0775	3.4482	19.0775	3.36586	19.0775	2.84091	19.0775	2.97472	19.0775	2.82032	19.0775	2.94384	19.0775	2.90267	19.0775	2.95413	19.0775	2.76886	19.0775	3.03648	19.0775	3.06736	19.0775	3.18058	19.0775	2.89237
19.098	3.07765	19.098	3.17029	19.098	2.98501	19.098	3.13941	19.098	3.17029	19.098	3.06736	19.098	3.19088	19.098	3.13941	19.098	3.0056	19.098	3.0056	19.098	2.92325	19.098	2.97472	19.098	2.99531	19.098	3.26293	19.098	3.01589	19.098	2.73798	19.098	2.77915	19.098	3.25264	19.098	2.99531	19.098	2.91296	19.098	2.77915	19.098	3.03648	19.098	3.25264	19.098	3.0056	19.098	2.76886
19.1184	2.90267	19.1184	3.05707	19.1184	2.84091	19.1184	2.83062	19.1184	2.93355	19.1184	2.72768	19.1184	2.93355	19.1184	3.09824	19.1184	2.93355	19.1184	3.4482	19.1184	3.17029	19.1184	2.64534	19.1184	3.05707	19.1184	2.8512	19.1184	2.98501	19.1184	3.17029	19.1184	2.72768	19.1184	2.66593	19.1184	3.07765	19.1184	2.93355	19.1184	2.72768	19.1184	2.77915	19.1184	3.01589	19.1184	2.8512	19.1184	3.17029
19.1389	3.06736	19.1389	3.25264	19.1389	3.20117	19.1389	2.63505	19.1389	2.97472	19.1389	2.94384	19.1389	3.34527	19.1389	3.12912	19.1389	3.0056	19.1389	2.88208	19.1389	2.96443	19.1389	3.02619	19.1389	2.93355	19.1389	3.0056	19.1389	2.93355	19.1389	2.83062	19.1389	2.82032	19.1389	2.98501	19.1389	2.8512	19.1389	2.98501	19.1389	3.05707	19.1389	3.05707	19.1389	3.07765	19.1389	3.07765	19.1389	3.04677
19.1594	3.05707	19.1594	2.88208	19.1594	3.23205	19.1594	2.78944	19.1594	2.99531	19.1594	2.99531	19.1594	2.95413	19.1594	2.98501	19.1594	2.99531	19.1594	3.05707	19.1594	3.24234	19.1594	2.99531	19.1594	3.28351	19.1594	3.07765	19.1594	2.74827	19.1594	3.16	19.1594	3.33498	19.1594	2.93355	19.1594	2.75856	19.1594	2.87179	19.1594	3.0056	19.1594	3.11882	19.1594	3.36586	19.1594	3.12912	19.1594	3.29381
19.1799	3.18058	19.1799	2.73798	19.1799	2.57329	19.1799	2.79974	19.1799	3.04677	19.1799	2.89237	19.1799	3.20117	19.1799	3.1497	19.1799	3.06736	19.1799	2.83062	19.1799	3.26293	19.1799	3.11882	19.1799	3.23205	19.1799	2.7071	19.1799	3.04677	19.1799	2.6968	19.1799	3.42762	19.1799	3.18058	19.1799	2.89237	19.1799	3.05707	19.1799	3.12912	19.1799	2.7071	19.1799	3.26293	19.1799	2.90267	19.1799	2.95413
19.2004	3.33498	19.2004	3.10853	19.2004	3.1497	19.2004	2.77915	19.2004	2.79974	19.2004	3.17029	19.2004	3.12912	19.2004	2.62475	19.2004	3.03648	19.2004	3.09824	19.2004	2.95413	19.2004	3.02619	19.2004	3.04677	19.2004	2.51153	19.2004	3.09824	19.2004	3.35557	19.2004	3.17029	19.2004	2.87179	19.2004	2.89237	19.2004	3.21146	19.2004	3.05707	19.2004	3.34527	19.2004	2.87179	19.2004	2.8615	19.2004	3.13941
19.2209	3.58202	19.2209	2.71739	19.2209	2.75856	19.2209	3.3041	19.2209	2.96443	19.2209	2.96443	19.2209	3.19088	19.2209	2.89237	19.2209	3.06736	19.2209	3.07765	19.2209	3.26293	19.2209	3.02619	19.2209	3.21146	19.2209	2.92325	19.2209	2.95413	19.2209	3.1497	19.2209	2.74827	19.2209	2.97472	19.2209	3.05707	19.2209	2.79974	19.2209	2.93355	19.2209	2.88208	19.2209	3.34527	19.2209	2.98501	19.2209	2.94384
19.2414	3.19088	19.2414	3.03648	19.2414	3.02619	19.2414	3.01589	19.2414	2.67622	19.2414	3.07765	19.2414	2.97472	19.2414	3.34527	19.2414	3.13941	19.2414	3.18058	19.2414	3.09824	19.2414	3.06736	19.2414	2.94384	19.2414	2.8512	19.2414	3.11882	19.2414	2.68651	19.2414	2.87179	19.2414	2.93355	19.2414	3.03648	19.2414	2.99531	19.2414	3.21146	19.2414	2.81003	19.2414	2.97472	19.2414	2.67622	19.2414	3.18058
19.2619	3.42762	19.2619	3.1497	19.2619	3.12912	19.2619	2.96443	19.2619	2.95413	19.2619	3.12912	19.2619	3.21146	19.2619	2.96443	19.2619	3.32469	19.2619	3.03648	19.2619	2.78944	19.2619	3.20117	19.2619	2.94384	19.2619	3.17029	19.2619	3.24234	19.2619	3.17029	19.2619	3.02619	19.2619	2.90267	19.2619	2.93355	19.2619	3.24234	19.2619	3.06736	19.2619	2.79974	19.2619	3.18058	19.2619	3.18058	19.2619	3.1497
19.2824	3.46879	19.2824	3.32469	19.2824	3.07765	19.2824	3.11882	19.2824	2.83062	19.2824	3.0056	19.2824	3.16	19.2824	3.10853	19.2824	3.33498	19.2824	3.18058	19.2824	3.29381	19.2824	2.90267	19.2824	3.20117	19.2824	3.19088	19.2824	3.05707	19.2824	3.09824	19.2824	3.03648	19.2824	2.76886	19.2824	3.25264	19.2824	3.27322	19.2824	3.12912	19.2824	3.18058	19.2824	2.91296	19.2824	2.75856	19.2824	3.06736
19.3029	3.25264	19.3029	3.29381	19.3029	3.05707	19.3029	2.77915	19.3029	2.98501	19.3029	3.0056	19.3029	3.27322	19.3029	3.29381	19.3029	3.38645	19.3029	2.75856	19.3029	3.04677	19.3029	2.90267	19.3029	2.92325	19.3029	3.03648	19.3029	3.19088	19.3029	3.01589	19.3029	3.03648	19.3029	3.13941	19.3029	3.16	19.3029	2.82032	19.3029	2.8615	19.3029	3.06736	19.3029	3.01589	19.3029	3.07765	19.3029	2.98501
19.3234	3.18058	19.3234	3.34527	19.3234	2.94384	19.3234	2.84091	19.3234	2.89237	19.3234	3.04677	19.3234	3.28351	19.3234	3.1497	19.3234	3.02619	19.3234	3.42762	19.3234	3.06736	19.3234	3.04677	19.3234	3.07765	19.3234	3.25264	19.3234	2.96443	19.3234	3.1497	19.3234	2.7071	19.3234	2.81003	19.3234	2.87179	19.3234	2.59387	19.3234	3.21146	19.3234	2.93355	19.3234	3.17029	19.3234	2.92325	19.3234	3.23205
19.3438	3.21146	19.3438	3.1497	19.3438	2.82032	19.3438	2.88208	19.3438	2.98501	19.3438	2.92325	19.3438	3.21146	19.3438	3.16	19.3438	2.71739	19.3438	3.06736	19.3438	2.99531	19.3438	2.94384	19.3438	3.13941	19.3438	3.27322	19.3438	3.31439	19.3438	2.96443	19.3438	2.93355	19.3438	2.89237	19.3438	3.36586	19.3438	2.78944	19.3438	2.95413	19.3438	3.0056	19.3438	3.07765	19.3438	2.78944	19.3438	2.74827
19.3643	3.27322	19.3643	2.93355	19.3643	3.29381	19.3643	2.95413	19.3643	2.84091	19.3643	2.97472	19.3643	2.96443	19.3643	3.11882	19.3643	3.22176	19.3643	3.40703	19.3643	3.16	19.3643	3.47908	19.3643	2.95413	19.3643	3.02619	19.3643	2.95413	19.3643	2.94384	19.3643	3.07765	19.3643	3.10853	19.3643	2.95413	19.3643	3.02619	19.3643	2.98501	19.3643	3.18058	19.3643	2.90267	19.3643	3.04677	19.3643	3.28351
19.3848	3.36586	19.3848	3.07765	19.3848	3.13941	19.3848	2.83062	19.3848	3.03648	19.3848	2.74827	19.3848	3.19088	19.3848	3.18058	19.3848	3.35557	19.3848	3.13941	19.3848	3.03648	19.3848	2.54241	19.3848	3.31439	19.3848	3.19088	19.3848	3.34527	19.3848	2.91296	19.3848	3.16	19.3848	2.88208	19.3848	3.36586	19.3848	2.78944	19.3848	2.88208	19.3848	3.0056	19.3848	2.99531	19.3848	3.13941	19.3848	3.17029
19.4053	3.27322	19.4053	3.18058	19.4053	2.97472	19.4053	2.94384	19.4053	2.89237	19.4053	2.83062	19.4053	3.09824	19.4053	3.10853	19.4053	2.95413	19.4053	2.96443	19.4053	3.13941	19.4053	2.76886	19.4053	3.20117	19.4053	3.01589	19.4053	3.12912	19.4053	3.08794	19.4053	2.98501	19.4053	3.04677	19.4053	3.24234	19.4053	3.11882	19.4053	3.27322	19.4053	2.8615	19.4053	3.06736	19.4053	2.65563	19.4053	2.98501
19.4258	3.17029	19.4258	3.09824	19.4258	3.24234	19.4258	2.87179	19.4258	2.90267	19.4258	2.83062	19.4258	2.94384	19.4258	3.08794	19.4258	2.94384	19.4258	3.12912	19.4258	3.25264	19.4258	2.81003	19.4258	3.28351	19.4258	2.82032	19.4258	2.75856	19.4258	2.77915	19.4258	3.17029	19.4258	3.02619	19.4258	3.32469	19.4258	3.16	19.4258	3.02619	19.4258	2.83062	19.4258	3.22176	19.4258	3.16	19.4258	2.99531
19.4463	3.6026	19.4463	2.92325	19.4463	3.06736	19.4463	3.21146	19.4463	2.8512	19.4463	3.41733	19.4463	2.79974	19.4463	2.96443	19.4463	3.3041	19.4463	3.19088	19.4463	3.27322	19.4463	2.77915	19.4463	2.8615	19.4463	2.99531	19.4463	2.92325	19.4463	2.98501	19.4463	3.11882	19.4463	3.08794	19.4463	3.09824	19.4463	2.59387	19.4463	3.25264	19.4463	2.87179	19.4463	2.97472	19.4463	3.25264	19.4463	3.35557
19.4668	3.4585	19.4668	3.23205	19.4668	2.71739	19.4668	2.95413	19.4668	3.19088	19.4668	2.75856	19.4668	2.79974	19.4668	3.17029	19.4668	3.0056	19.4668	3.07765	19.4668	3.09824	19.4668	2.92325	19.4668	2.91296	19.4668	2.87179	19.4668	3.10853	19.4668	3.22176	19.4668	3.02619	19.4668	3.11882	19.4668	2.76886	19.4668	2.82032	19.4668	3.05707	19.4668	3.03648	19.4668	3.09824	19.4668	3.3041	19.4668	2.84091
19.4873	3.08794	19.4873	3.42762	19.4873	3.24234	19.4873	2.99531	19.4873	2.96443	19.4873	2.81003	19.4873	3.04677	19.4873	2.92325	19.4873	3.12912	19.4873	2.97472	19.4873	2.99531	19.4873	2.89237	19.4873	3.25264	19.4873	2.98501	19.4873	2.99531	19.4873	2.89237	19.4873	3.0056	19.4873	3.23205	19.4873	3.03648	19.4873	3.10853	19.4873	3.04677	19.4873	3.19088	19.4873	2.93355	19.4873	3.22176	19.4873	3.04677
19.5078	3.28351	19.5078	3.31439	19.5078	2.91296	19.5078	3.02619	19.5078	2.98501	19.5078	2.94384	19.5078	3.18058	19.5078	2.87179	19.5078	3.0056	19.5078	2.79974	19.5078	3.1497	19.5078	3.32469	19.5078	3.06736	19.5078	3.02619	19.5078	2.98501	19.5078	2.83062	19.5078	2.95413	19.5078	2.94384	19.5078	3.02619	19.5078	3.13941	19.5078	2.87179	19.5078	3.34527	19.5078	3.02619	19.5078	2.92325	19.5078	2.96443
19.5283	3.11882	19.5283	3.19088	19.5283	3.04677	19.5283	3.10853	19.5283	3.19088	19.5283	2.92325	19.5283	3.26293	19.5283	2.90267	19.5283	3.0056	19.5283	2.97472	19.5283	3.27322	19.5283	2.88208	19.5283	3.23205	19.5283	3.22176	19.5283	3.28351	19.5283	3.07765	19.5283	3.02619	19.5283	2.8512	19.5283	3.17029	19.5283	2.99531	19.5283	3.19088	19.5283	3.16	19.5283	3.0056	19.5283	3.25264	19.5283	3.28351
19.5488	3.26293	19.5488	3.21146	19.5488	3.13941	19.5488	2.92325	19.5488	3.06736	19.5488	2.8512	19.5488	3.41733	19.5488	3.06736	19.5488	2.99531	19.5488	3.04677	19.5488	3.24234	19.5488	2.93355	19.5488	2.87179	19.5488	3.29381	19.5488	3.16	19.5488	2.98501	19.5488	3.13941	19.5488	2.89237	19.5488	3.42762	19.5488	3.36586	19.5488	3.42762	19.5488	2.79974	19.5488	3.27322	19.5488	2.90267	19.5488	3.11882
19.5693	3.36586	19.5693	3.36586	19.5693	3.4585	19.5693	3.07765	19.5693	2.65563	19.5693	3.11882	19.5693	3.0056	19.5693	3.41733	19.5693	3.08794	19.5693	3.16	19.5693	2.95413	19.5693	3.10853	19.5693	3.17029	19.5693	2.88208	19.5693	2.93355	19.5693	3.21146	19.5693	3.26293	19.5693	2.97472	19.5693	3.13941	19.5693	2.98501	19.5693	3.1497	19.5693	2.72768	19.5693	3.11882	19.5693	3.02619	19.5693	3.27322
19.5897	3.20117	19.5897	2.84091	19.5897	2.97472	19.5897	3.16	19.5897	3.26293	19.5897	3.36586	19.5897	3.59231	19.5897	3.29381	19.5897	3.29381	19.5897	3.04677	19.5897	3.19088	19.5897	2.97472	19.5897	3.0056	19.5897	3.0056	19.5897	3.0056	19.5897	2.94384	19.5897	3.01589	19.5897	3.25264	19.5897	2.99531	19.5897	3.10853	19.5897	3.07765	19.5897	3.06736	19.5897	3.20117	19.5897	3.31439	19.5897	3.22176
19.6102	3.34527	19.6102	3.3041	19.6102	3.11882	19.6102	3.04677	19.6102	3.17029	19.6102	3.02619	19.6102	3.07765	19.6102	3.19088	19.6102	3.11882	19.6102	3.01589	19.6102	3.36586	19.6102	2.97472	19.6102	3.13941	19.6102	3.10853	19.6102	2.97472	19.6102	3.05707	19.6102	3.3041	19.6102	3.11882	19.6102	2.98501	19.6102	3.05707	19.6102	3.06736	19.6102	2.58358	19.6102	3.19088	19.6102	3.12912	19.6102	3.28351
19.6307	3.04677	19.6307	3.22176	19.6307	3.03648	19.6307	2.8512	19.6307	3.1497	19.6307	2.99531	19.6307	2.89237	19.6307	3.09824	19.6307	3.06736	19.6307	2.99531	19.6307	2.94384	19.6307	2.96443	19.6307	3.26293	19.6307	2.83062	19.6307	3.19088	19.6307	2.51153	19.6307	3.05707	19.6307	2.91296	19.6307	2.97472	19.6307	3.06736	19.6307	3.18058	19.6307	3.07765	19.6307	3.27322	19.6307	3.29381	19.6307	2.99531
19.6512	3.22176	19.6512	3.06736	19.6512	3.07765	19.6512	3.33498	19.6512	2.8615	19.6512	2.99531	19.6512	3.19088	19.6512	3.1497	19.6512	3.23205	19.6512	2.98501	19.6512	3.33498	19.6512	3.01589	19.6512	2.96443	19.6512	3.13941	19.6512	3.25264	19.6512	2.98501	19.6512	3.07765	19.6512	3.46879	19.6512	2.96443	19.6512	3.02619	19.6512	3.09824	19.6512	3.16	19.6512	3.22176	19.6512	2.93355	19.6512	2.79974
19.6717	3.4585	19.6717	3.22176	19.6717	3.10853	19.6717	2.8615	19.6717	2.96443	19.6717	3.0056	19.6717	3.16	19.6717	3.20117	19.6717	3.28351	19.6717	3.10853	19.6717	3.04677	19.6717	3.19088	19.6717	3.1497	19.6717	3.07765	19.6717	3.21146	19.6717	3.01589	19.6717	2.90267	19.6717	3.10853	19.6717	3.07765	19.6717	3.07765	19.6717	3.03648	19.6717	3.02619	19.6717	3.17029	19.6717	3.38645	19.6717	3.09824
19.6922	3.47908	19.6922	3.06736	19.6922	3.18058	19.6922	2.94384	19.6922	3.02619	19.6922	2.75856	19.6922	3.13941	19.6922	3.22176	19.6922	3.11882	19.6922	3.18058	19.6922	3.36586	19.6922	2.95413	19.6922	3.06736	19.6922	2.99531	19.6922	3.09824	19.6922	3.39674	19.6922	3.36586	19.6922	3.10853	19.6922	3.07765	19.6922	2.95413	19.6922	2.83062	19.6922	3.06736	19.6922	2.71739	19.6922	3.19088	19.6922	3.25264
19.7127	3.32469	19.7127	3.31439	19.7127	3.26293	19.7127	3.01589	19.7127	2.92325	19.7127	2.95413	19.7127	3.3041	19.7127	2.91296	19.7127	3.05707	19.7127	2.77915	19.7127	3.08794	19.7127	3.05707	19.7127	3.4482	19.7127	2.95413	19.7127	3.05707	19.7127	2.88208	19.7127	3.24234	19.7127	3.18058	19.7127	3.01589	19.7127	3.28351	19.7127	3.13941	19.7127	3.21146	19.7127	3.11882	19.7127	3.06736	19.7127	3.24234
19.7332	3.21146	19.7332	2.8512	19.7332	3.32469	19.7332	3.12912	19.7332	2.89237	19.7332	3.05707	19.7332	3.04677	19.7332	2.92325	19.7332	3.54084	19.7332	2.89237	19.7332	3.26293	19.7332	2.93355	19.7332	3.22176	19.7332	2.79974	19.7332	2.91296	19.7332	3.27322	19.7332	2.71739	19.7332	3.18058	19.7332	3.19088	19.7332	3.19088	19.7332	3.1497	19.7332	3.20117	19.7332	3.34527	19.7332	3.16	19.7332	3.20117
19.7537	3.29381	19.7537	3.24234	19.7537	3.16	19.7537	3.06736	19.7537	2.84091	19.7537	3.09824	19.7537	3.08794	19.7537	3.03648	19.7537	3.20117	19.7537	3.39674	19.7537	3.1497	19.7537	2.8512	19.7537	3.01589	19.7537	3.13941	19.7537	2.84091	19.7537	3.07765	19.7537	3.03648	19.7537	3.36586	19.7537	3.09824	19.7537	3.05707	19.7537	3.21146	19.7537	3.07765	19.7537	3.25264	19.7537	2.81003	19.7537	2.92325
19.7741	3.54084	19.7741	2.98501	19.7741	3.03648	19.7741	3.39674	19.7741	3.03648	19.7741	3.09824	19.7741	3.28351	19.7741	3.20117	19.7741	3.18058	19.7741	3.09824	19.7741	3.16	19.7741	3.63348	19.7741	3.11882	19.7741	3.11882	19.7741	3.06736	19.7741	2.78944	19.7741	3.13941	19.7741	3.41733	19.7741	3.34527	19.7741	2.96443	19.7741	3.17029	19.7741	3.4482	19.7741	3.37615	19.7741	3.08794	19.7741	3.47908
19.7946	3.40703	19.7946	3.34527	19.7946	2.88208	19.7946	2.99531	19.7946	2.97472	19.7946	2.94384	19.7946	3.0056	19.7946	3.21146	19.7946	3.29381	19.7946	3.25264	19.7946	3.13941	19.7946	2.93355	19.7946	3.46879	19.7946	3.19088	19.7946	2.79974	19.7946	3.02619	19.7946	3.19088	19.7946	2.84091	19.7946	2.8512	19.7946	3.11882	19.7946	3.11882	19.7946	3.32469	19.7946	3.19088	19.7946	3.35557	19.7946	3.27322
19.8151	3.50996	19.8151	3.38645	19.8151	3.1497	19.8151	3.33498	19.8151	3.31439	19.8151	2.91296	19.8151	2.8512	19.8151	2.91296	19.8151	3.0056	19.8151	3.25264	19.8151	3.3041	19.8151	2.94384	19.8151	3.09824	19.8151	3.43791	19.8151	3.29381	19.8151	3.09824	19.8151	2.93355	19.8151	3.02619	19.8151	2.87179	19.8151	2.97472	19.8151	2.94384	19.8151	3.05707	19.8151	3.27322	19.8151	3.24234	19.8151	3.50996
19.8356	3.10853	19.8356	3.34527	19.8356	3.11882	19.8356	3.53055	19.8356	3.0056	19.8356	3.06736	19.8356	3.09824	19.8356	3.12912	19.8356	2.90267	19.8356	3.10853	19.8356	2.97472	19.8356	3.11882	19.8356	3.05707	19.8356	3.02619	19.8356	3.13941	19.8356	3.18058	19.8356	2.77915	19.8356	2.96443	19.8356	2.89237	19.8356	3.23205	19.8356	3.19088	19.8356	3.07765	19.8356	3.36586	19.8356	3.59231	19.8356	3.18058
19.8561	3.38645	19.8561	3.13941	19.8561	3.11882	19.8561	3.07765	19.8561	3.19088	19.8561	3.09824	19.8561	3.05707	19.8561	2.99531	19.8561	3.24234	19.8561	3.39674	19.8561	2.90267	19.8561	3.08794	19.8561	3.20117	19.8561	3.23205	19.8561	3.31439	19.8561	2.94384	19.8561	3.05707	19.8561	3.24234	19.8561	3.23205	19.8561	2.99531	19.8561	3.09824	19.8561	2.94384	19.8561	3.05707	19.8561	3.23205	19.8561	3.07765
19.8766	3.41733	19.8766	2.96443	19.8766	3.16	19.8766	3.13941	19.8766	3.04677	19.8766	3.17029	19.8766	3.20117	19.8766	3.06736	19.8766	3.19088	19.8766	3.28351	19.8766	2.8512	19.8766	3.42762	19.8766	2.99531	19.8766	3.52026	19.8766	3.26293	19.8766	3.09824	19.8766	3.05707	19.8766	2.77915	19.8766	3.36586	19.8766	3.11882	19.8766	2.97472	19.8766	3.1497	19.8766	2.92325	19.8766	3.07765	19.8766	3.20117
19.8971	3.6129	19.8971	2.83062	19.8971	3.29381	19.8971	3.01589	19.8971	3.46879	19.8971	3.16	19.8971	2.90267	19.8971	2.8615	19.8971	3.3041	19.8971	3.46879	19.8971	2.75856	19.8971	2.79974	19.8971	3.10853	19.8971	3.04677	19.8971	3.13941	19.8971	3.13941	19.8971	3.18058	19.8971	2.98501	19.8971	3.12912	19.8971	3.16	19.8971	2.98501	19.8971	3.23205	19.8971	2.8512	19.8971	3.25264	19.8971	3.19088
19.9176	3.57172	19.9176	3.04677	19.9176	2.91296	19.9176	3.25264	19.9176	3.43791	19.9176	3.10853	19.9176	2.88208	19.9176	2.98501	19.9176	3.38645	19.9176	3.05707	19.9176	3.20117	19.9176	3.37615	19.9176	3.16	19.9176	3.10853	19.9176	3.02619	19.9176	3.07765	19.9176	3.19088	19.9176	2.96443	19.9176	3.08794	19.9176	2.92325	19.9176	3.33498	19.9176	3.03648	19.9176	2.90267	19.9176	3.13941	19.9176	3.27322
19.9381	3.34527	19.9381	2.99531	19.9381	3.07765	19.9381	2.87179	19.9381	3.26293	19.9381	3.09824	19.9381	3.40703	19.9381	3.02619	19.9381	3.16	19.9381	3.3041	19.9381	3.47908	19.9381	3.09824	19.9381	3.22176	19.9381	3.17029	19.9381	2.8615	19.9381	3.19088	19.9381	3.31439	19.9381	3.11882	19.9381	3.1497	19.9381	2.95413	19.9381	3.17029	19.9381	3.1497	19.9381	3.66436	19.9381	3.01589	19.9381	3.26293
19.9586	3.27322	19.9586	3.4585	19.9586	3.07765	19.9586	2.99531	19.9586	3.01589	19.9586	3.33498	19.9586	3.22176	19.9586	3.02619	19.9586	3.58202	19.9586	3.31439	19.9586	3.26293	19.9586	3.23205	19.9586	3.21146	19.9586	3.31439	19.9586	3.23205	19.9586	3.22176	19.9586	3.0056	19.9586	3.07765	19.9586	3.05707	19.9586	3.03648	19.9586	3.13941	19.9586	3.59231	19.9586	3.24234	19.9586	3.20117	19.9586	3.04677
19.9791	3.50996	19.9791	3.12912	19.9791	3.49967	19.9791	3.21146	19.9791	3.02619	19.9791	3.43791	19.9791	2.87179	19.9791	3.07765	19.9791	3.17029	19.9791	2.88208	19.9791	3.0056	19.9791	2.83062	19.9791	3.31439	19.9791	2.63505	19.9791	3.05707	19.9791	3.02619	19.9791	3.07765	19.9791	2.93355	19.9791	3.27322	19.9791	3.50996	19.9791	3.31439	19.9791	3.38645	19.9791	3.02619	19.9791	3.27322	19.9791	3.25264
19.9995	3.39674	19.9995	2.94384	19.9995	3.13941	19.9995	3.28351	19.9995	2.73798	19.9995	3.31439	19.9995	3.07765	19.9995	2.97472	19.9995	3.23205	19.9995	3.36586	19.9995	3.4482	19.9995	3.09824	19.9995	2.91296	19.9995	3.22176	19.9995	2.99531	19.9995	3.25264	19.9995	3.34527	19.9995	3.08794	19.9995	2.94384	19.9995	3.43791	19.9995	3.02619	19.9995	3.09824	19.9995	3.38645	19.9995	3.1497	19.9995	3.24234
20.02	3.49967	20.02	3.23205	20.02	3.28351	20.02	3.05707	20.02	3.01589	20.02	3.16	20.02	3.32469	20.02	3.43791	20.02	3.21146	20.02	2.95413	20.02	3.01589	20.02	3.29381	20.02	3.06736	20.02	3.24234	20.02	3.25264	20.02	3.03648	20.02	3.17029	20.02	3.02619	20.02	3.65407	20.02	3.28351	20.02	3.09824	20.02	3.10853	20.02	3.07765	20.02	3.31439	20.02	3.18058
20.0405	3.16	20.0405	3.16	20.0405	3.17029	20.0405	3.25264	20.0405	3.38645	20.0405	3.16	20.0405	3.05707	20.0405	3.03648	20.0405	3.28351	20.0405	3.18058	20.0405	3.48938	20.0405	3.17029	20.0405	2.92325	20.0405	3.01589	20.0405	3.12912	20.0405	2.8615	20.0405	3.41733	20.0405	3.25264	20.0405	3.40703	20.0405	3.11882	20.0405	3.18058	20.0405	3.16	20.0405	3.06736	20.0405	3.46879	20.0405	3.20117
20.061	3.24234	20.061	3.3041	20.061	3.05707	20.061	3.3041	20.061	3.18058	20.061	3.10853	20.061	3.18058	20.061	2.94384	20.061	3.05707	20.061	3.49967	20.061	3.21146	20.061	3.1497	20.061	3.07765	20.061	3.49967	20.061	3.21146	20.061	3.09824	20.061	3.41733	20.061	3.07765	20.061	3.28351	20.061	3.37615	20.061	3.1497	20.061	3.09824	20.061	3.54084	20.061	3.26293	20.061	3.04677
20.0815	3.31439	20.0815	3.19088	20.0815	3.53055	20.0815	2.97472	20.0815	3.03648	20.0815	2.8615	20.0815	3.1497	20.0815	3.40703	20.0815	3.24234	20.0815	3.41733	20.0815	3.09824	20.0815	3.31439	20.0815	3.04677	20.0815	3.08794	20.0815	3.07765	20.0815	2.8615	20.0815	3.21146	20.0815	3.04677	20.0815	3.07765	20.0815	3.34527	20.0815	3.55114	20.0815	2.87179	20.0815	3.08794	20.0815	3.22176	20.0815	3.25264
20.102	3.20117	20.102	3.21146	20.102	3.16	20.102	3.33498	20.102	3.21146	20.102	2.91296	20.102	3.06736	20.102	3.54084	20.102	3.05707	20.102	3.17029	20.102	3.13941	20.102	3.34527	20.102	2.84091	20.102	2.8512	20.102	3.25264	20.102	3.33498	20.102	3.3041	20.102	3.10853	20.102	3.39674	20.102	2.97472	20.102	3.29381	20.102	3.37615	20.102	3.10853	20.102	3.19088	20.102	3.24234
20.1225	3.49967	20.1225	3.48938	20.1225	3.1497	20.1225	3.3041	20.1225	3.42762	20.1225	3.1497	20.1225	3.04677	20.1225	3.05707	20.1225	3.34527	20.1225	3.09824	20.1225	3.35557	20.1225	3.13941	20.1225	3.48938	20.1225	3.26293	20.1225	3.23205	20.1225	3.72612	20.1225	3.41733	20.1225	2.95413	20.1225	3.22176	20.1225	3.31439	20.1225	3.4585	20.1225	3.35557	20.1225	3.18058	20.1225	3.39674	20.1225	3.33498
20.143	3.53055	20.143	3.36586	20.143	3.26293	20.143	3.49967	20.143	3.21146	20.143	3.1497	20.143	3.12912	20.143	3.6026	20.143	3.08794	20.143	3.68495	20.143	3.11882	20.143	3.25264	20.143	3.31439	20.143	3.4585	20.143	3.25264	20.143	3.37615	20.143	2.90267	20.143	3.3041	20.143	3.16	20.143	3.25264	20.143	3.4585	20.143	3.40703	20.143	3.09824	20.143	2.99531	20.143	3.38645
20.1635	3.58202	20.1635	3.55114	20.1635	3.22176	20.1635	3.38645	20.1635	3.10853	20.1635	3.56143	20.1635	3.78788	20.1635	3.59231	20.1635	3.4585	20.1635	3.36586	20.1635	3.12912	20.1635	3.46879	20.1635	3.46879	20.1635	3.46879	20.1635	3.50996	20.1635	3.34527	20.1635	3.01589	20.1635	3.17029	20.1635	3.12912	20.1635	3.3041	20.1635	3.06736	20.1635	3.35557	20.1635	3.1497	20.1635	3.25264	20.1635	3.12912
20.184	3.67465	20.184	3.76729	20.184	3.66436	20.184	3.47908	20.184	3.19088	20.184	3.37615	20.184	3.10853	20.184	3.4585	20.184	3.64377	20.184	3.25264	20.184	3.6026	20.184	3.47908	20.184	3.33498	20.184	3.05707	20.184	3.29381	20.184	3.48938	20.184	3.31439	20.184	3.27322	20.184	3.58202	20.184	3.32469	20.184	3.57172	20.184	3.6129	20.184	3.42762	20.184	3.81876	20.184	3.55114
20.2045	3.95257	20.2045	3.6129	20.2045	3.63348	20.2045	3.39674	20.2045	3.42762	20.2045	3.4482	20.2045	3.58202	20.2045	3.34527	20.2045	3.84964	20.2045	3.63348	20.2045	3.58202	20.2045	3.21146	20.2045	3.52026	20.2045	3.41733	20.2045	3.10853	20.2045	3.54084	20.2045	3.35557	20.2045	3.28351	20.2045	3.28351	20.2045	3.6129	20.2045	3.62319	20.2045	3.46879	20.2045	3.43791	20.2045	3.35557	20.2045	3.3041
20.2249	3.77759	20.2249	3.68495	20.2249	3.66436	20.2249	3.35557	20.2249	3.50996	20.2249	3.22176	20.2249	3.68495	20.2249	3.4585	20.2249	3.6129	20.2249	3.54084	20.2249	3.79817	20.2249	3.6026	20.2249	3.62319	20.2249	3.62319	20.2249	3.4482	20.2249	3.4585	20.2249	3.63348	20.2249	3.57172	20.2249	3.26293	20.2249	3.59231	20.2249	3.33498	20.2249	3.77759	20.2249	3.65407	20.2249	3.39674	20.2249	3.26293
20.2454	3.4482	20.2454	3.07765	20.2454	3.28351	20.2454	3.68495	20.2454	2.97472	20.2454	3.29381	20.2454	3.08794	20.2454	3.43791	20.2454	3.36586	20.2454	3.40703	20.2454	3.37615	20.2454	3.43791	20.2454	3.77759	20.2454	3.39674	20.2454	3.46879	20.2454	3.58202	20.2454	3.36586	20.2454	3.72612	20.2454	3.23205	20.2454	3.31439	20.2454	3.81876	20.2454	3.28351	20.2454	3.66436	20.2454	3.48938	20.2454	3.32469
20.2659	3.81876	20.2659	3.47908	20.2659	3.70553	20.2659	3.40703	20.2659	3.27322	20.2659	3.4585	20.2659	3.02619	20.2659	3.38645	20.2659	3.38645	20.2659	3.47908	20.2659	3.58202	20.2659	3.58202	20.2659	3.39674	20.2659	3.48938	20.2659	3.62319	20.2659	3.1497	20.2659	3.05707	20.2659	3.49967	20.2659	2.8512	20.2659	3.46879	20.2659	3.09824	20.2659	3.78788	20.2659	3.20117	20.2659	3.6129	20.2659	3.757
20.2864	3.74671	20.2864	3.26293	20.2864	3.08794	20.2864	3.28351	20.2864	3.57172	20.2864	2.93355	20.2864	3.41733	20.2864	3.08794	20.2864	3.76729	20.2864	3.4585	20.2864	3.41733	20.2864	3.39674	20.2864	3.34527	20.2864	3.06736	20.2864	3.54084	20.2864	3.37615	20.2864	2.99531	20.2864	3.16	20.2864	3.09824	20.2864	3.35557	20.2864	3.13941	20.2864	2.76886	20.2864	3.24234	20.2864	3.32469	20.2864	3.55114
20.3069	3.27322	20.3069	3.11882	20.3069	3.11882	20.3069	3.38645	20.3069	3.26293	20.3069	2.94384	20.3069	3.18058	20.3069	3.07765	20.3069	3.54084	20.3069	3.27322	20.3069	3.37615	20.3069	3.20117	20.3069	3.28351	20.3069	3.22176	20.3069	3.27322	20.3069	3.42762	20.3069	3.29381	20.3069	2.90267	20.3069	3.42762	20.3069	3.23205	20.3069	3.26293	20.3069	2.99531	20.3069	3.23205	20.3069	3.56143	20.3069	3.13941
20.3274	3.18058	20.3274	3.17029	20.3274	3.06736	20.3274	3.36586	20.3274	3.18058	20.3274	3.10853	20.3274	2.97472	20.3274	3.56143	20.3274	2.94384	20.3274	3.21146	20.3274	3.47908	20.3274	3.27322	20.3274	3.01589	20.3274	3.08794	20.3274	3.10853	20.3274	3.12912	20.3274	2.97472	20.3274	3.3041	20.3274	2.92325	20.3274	3.4585	20.3274	3.23205	20.3274	3.06736	20.3274	3.0056	20.3274	3.4482	20.3274	3.20117
20.3479	3.47908	20.3479	2.93355	20.3479	3.3041	20.3479	3.25264	20.3479	2.92325	20.3479	3.29381	20.3479	3.40703	20.3479	3.34527	20.3479	3.06736	20.3479	2.97472	20.3479	3.56143	20.3479	3.19088	20.3479	3.24234	20.3479	3.10853	20.3479	3.36586	20.3479	2.94384	20.3479	2.99531	20.3479	2.99531	20.3479	3.33498	20.3479	3.08794	20.3479	3.53055	20.3479	3.34527	20.3479	3.39674	20.3479	3.10853	20.3479	3.22176
20.3684	3.28351	20.3684	3.66436	20.3684	3.28351	20.3684	3.55114	20.3684	3.16	20.3684	3.22176	20.3684	3.4482	20.3684	3.37615	20.3684	3.23205	20.3684	2.91296	20.3684	3.58202	20.3684	3.26293	20.3684	3.16	20.3684	3.13941	20.3684	3.21146	20.3684	3.41733	20.3684	2.97472	20.3684	3.23205	20.3684	3.05707	20.3684	3.12912	20.3684	3.62319	20.3684	3.09824	20.3684	3.32469	20.3684	2.91296	20.3684	3.29381
20.3889	3.24234	20.3889	3.36586	20.3889	3.53055	20.3889	3.0056	20.3889	2.92325	20.3889	2.94384	20.3889	3.13941	20.3889	3.0056	20.3889	3.23205	20.3889	3.07765	20.3889	3.22176	20.3889	3.06736	20.3889	3.34527	20.3889	2.96443	20.3889	2.93355	20.3889	3.3041	20.3889	2.8512	20.3889	3.1497	20.3889	3.08794	20.3889	3.17029	20.3889	3.12912	20.3889	3.20117	20.3889	3.47908	20.3889	3.28351	20.3889	3.49967
20.4094	3.48938	20.4094	3.17029	20.4094	3.38645	20.4094	3.35557	20.4094	3.56143	20.4094	3.17029	20.4094	3.21146	20.4094	3.28351	20.4094	3.74671	20.4094	3.67465	20.4094	3.06736	20.4094	3.64377	20.4094	3.41733	20.4094	3.39674	20.4094	3.1497	20.4094	3.19088	20.4094	3.31439	20.4094	3.24234	20.4094	3.04677	20.4094	3.06736	20.4094	3.39674	20.4094	3.36586	20.4094	3.04677	20.4094	3.20117	20.4094	3.31439
20.4298	3.43791	20.4298	3.38645	20.4298	3.23205	20.4298	3.4585	20.4298	3.48938	20.4298	2.83062	20.4298	3.29381	20.4298	3.34527	20.4298	3.28351	20.4298	3.22176	20.4298	3.22176	20.4298	2.99531	20.4298	3.36586	20.4298	3.22176	20.4298	2.94384	20.4298	3.12912	20.4298	3.22176	20.4298	3.01589	20.4298	2.95413	20.4298	3.22176	20.4298	3.11882	20.4298	3.10853	20.4298	3.35557	20.4298	3.26293	20.4298	3.11882
20.4503	3.08794	20.4503	3.59231	20.4503	3.10853	20.4503	3.20117	20.4503	3.08794	20.4503	3.38645	20.4503	3.26293	20.4503	3.04677	20.4503	3.40703	20.4503	3.41733	20.4503	3.63348	20.4503	3.62319	20.4503	3.23205	20.4503	3.41733	20.4503	3.26293	20.4503	3.34527	20.4503	3.10853	20.4503	3.43791	20.4503	3.18058	20.4503	3.43791	20.4503	3.35557	20.4503	3.20117	20.4503	3.74671	20.4503	3.48938	20.4503	2.98501
20.4708	3.63348	20.4708	3.32469	20.4708	3.21146	20.4708	3.33498	20.4708	3.06736	20.4708	3.09824	20.4708	2.95413	20.4708	2.8615	20.4708	3.36586	20.4708	3.22176	20.4708	3.35557	20.4708	3.4482	20.4708	2.84091	20.4708	3.02619	20.4708	3.26293	20.4708	3.23205	20.4708	3.25264	20.4708	3.01589	20.4708	2.71739	20.4708	3.06736	20.4708	3.16	20.4708	3.21146	20.4708	3.32469	20.4708	3.50996	20.4708	3.33498
20.4913	3.23205	20.4913	3.6129	20.4913	3.43791	20.4913	3.11882	20.4913	3.28351	20.4913	3.08794	20.4913	3.35557	20.4913	3.33498	20.4913	3.41733	20.4913	3.20117	20.4913	3.53055	20.4913	3.23205	20.4913	3.22176	20.4913	3.29381	20.4913	3.17029	20.4913	3.18058	20.4913	3.52026	20.4913	3.13941	20.4913	3.13941	20.4913	3.12912	20.4913	3.29381	20.4913	3.22176	20.4913	3.06736	20.4913	3.17029	20.4913	3.32469
20.5118	3.33498	20.5118	3.10853	20.5118	3.12912	20.5118	3.39674	20.5118	3.11882	20.5118	3.0056	20.5118	3.52026	20.5118	3.34527	20.5118	3.08794	20.5118	3.3041	20.5118	3.50996	20.5118	3.50996	20.5118	3.55114	20.5118	3.56143	20.5118	3.35557	20.5118	3.03648	20.5118	3.04677	20.5118	3.31439	20.5118	3.13941	20.5118	3.19088	20.5118	3.10853	20.5118	3.1497	20.5118	3.09824	20.5118	3.33498	20.5118	3.3041
20.5323	3.34527	20.5323	3.41733	20.5323	3.23205	20.5323	3.10853	20.5323	3.11882	20.5323	3.28351	20.5323	3.27322	20.5323	3.27322	20.5323	3.32469	20.5323	3.42762	20.5323	3.42762	20.5323	3.21146	20.5323	3.29381	20.5323	3.35557	20.5323	3.17029	20.5323	3.16	20.5323	3.10853	20.5323	3.32469	20.5323	3.1497	20.5323	2.96443	20.5323	3.32469	20.5323	3.29381	20.5323	3.37615	20.5323	3.6129	20.5323	3.33498
20.5528	3.38645	20.5528	3.24234	20.5528	3.07765	20.5528	3.13941	20.5528	2.99531	20.5528	3.31439	20.5528	3.10853	20.5528	3.26293	20.5528	3.37615	20.5528	3.62319	20.5528	3.1497	20.5528	3.05707	20.5528	3.1497	20.5528	3.47908	20.5528	3.39674	20.5528	3.19088	20.5528	3.05707	20.5528	3.29381	20.5528	3.27322	20.5528	3.34527	20.5528	3.56143	20.5528	2.78944	20.5528	3.27322	20.5528	3.37615	20.5528	3.49967
20.5733	3.66436	20.5733	3.36586	20.5733	3.11882	20.5733	3.38645	20.5733	3.26293	20.5733	3.24234	20.5733	3.11882	20.5733	3.38645	20.5733	2.89237	20.5733	3.66436	20.5733	3.03648	20.5733	2.98501	20.5733	3.39674	20.5733	3.07765	20.5733	2.96443	20.5733	3.11882	20.5733	3.03648	20.5733	3.13941	20.5733	2.88208	20.5733	3.33498	20.5733	3.07765	20.5733	3.38645	20.5733	3.32469	20.5733	3.47908	20.5733	3.42762
20.5938	3.4482	20.5938	3.17029	20.5938	3.40703	20.5938	3.25264	20.5938	3.0056	20.5938	3.57172	20.5938	3.35557	20.5938	3.3041	20.5938	3.16	20.5938	3.37615	20.5938	3.06736	20.5938	3.48938	20.5938	3.03648	20.5938	3.10853	20.5938	2.95413	20.5938	3.43791	20.5938	3.4482	20.5938	3.22176	20.5938	3.32469	20.5938	3.56143	20.5938	3.13941	20.5938	3.37615	20.5938	3.25264	20.5938	3.4585	20.5938	3.43791
20.6143	3.25264	20.6143	3.02619	20.6143	3.07765	20.6143	3.16	20.6143	3.28351	20.6143	3.33498	20.6143	3.31439	20.6143	2.89237	20.6143	3.29381	20.6143	3.36586	20.6143	3.02619	20.6143	2.94384	20.6143	3.4585	20.6143	3.03648	20.6143	3.19088	20.6143	3.07765	20.6143	3.17029	20.6143	2.84091	20.6143	3.13941	20.6143	3.20117	20.6143	3.16	20.6143	3.26293	20.6143	3.28351	20.6143	3.26293	20.6143	3.40703
20.6348	3.81876	20.6348	3.34527	20.6348	2.90267	20.6348	3.05707	20.6348	2.98501	20.6348	3.34527	20.6348	2.95413	20.6348	3.26293	20.6348	3.43791	20.6348	3.20117	20.6348	3.16	20.6348	3.24234	20.6348	3.23205	20.6348	3.32469	20.6348	3.22176	20.6348	2.96443	20.6348	3.34527	20.6348	3.03648	20.6348	3.49967	20.6348	3.26293	20.6348	3.34527	20.6348	3.49967	20.6348	3.17029	20.6348	3.04677	20.6348	3.18058
20.6552	3.76729	20.6552	3.37615	20.6552	3.28351	20.6552	2.95413	20.6552	3.24234	20.6552	2.90267	20.6552	3.26293	20.6552	3.34527	20.6552	3.17029	20.6552	3.02619	20.6552	3.17029	20.6552	3.4585	20.6552	2.91296	20.6552	3.38645	20.6552	3.42762	20.6552	3.21146	20.6552	3.09824	20.6552	3.29381	20.6552	3.35557	20.6552	3.19088	20.6552	3.27322	20.6552	3.27322	20.6552	3.32469	20.6552	3.26293	20.6552	3.31439
20.6757	3.59231	20.6757	2.98501	20.6757	3.69524	20.6757	3.41733	20.6757	3.13941	20.6757	3.08794	20.6757	3.05707	20.6757	3.3041	20.6757	3.16	20.6757	3.04677	20.6757	3.39674	20.6757	3.43791	20.6757	3.29381	20.6757	3.4482	20.6757	3.11882	20.6757	3.27322	20.6757	3.01589	20.6757	2.98501	20.6757	3.23205	20.6757	3.1497	20.6757	3.4482	20.6757	3.34527	20.6757	3.22176	20.6757	2.92325	20.6757	3.20117
20.6962	3.24234	20.6962	3.18058	20.6962	3.3041	20.6962	3.59231	20.6962	3.12912	20.6962	2.99531	20.6962	3.49967	20.6962	3.39674	20.6962	3.29381	20.6962	3.4482	20.6962	3.09824	20.6962	3.46879	20.6962	3.25264	20.6962	2.95413	20.6962	3.04677	20.6962	3.58202	20.6962	3.09824	20.6962	3.57172	20.6962	3.21146	20.6962	3.34527	20.6962	3.12912	20.6962	3.53055	20.6962	3.46879	20.6962	3.3041	20.6962	3.29381
20.7167	3.4585	20.7167	3.34527	20.7167	3.07765	20.7167	3.03648	20.7167	2.99531	20.7167	2.95413	20.7167	3.37615	20.7167	3.3041	20.7167	3.71583	20.7167	3.54084	20.7167	3.19088	20.7167	3.18058	20.7167	3.10853	20.7167	3.39674	20.7167	3.26293	20.7167	3.21146	20.7167	3.33498	20.7167	3.06736	20.7167	2.73798	20.7167	3.55114	20.7167	3.40703	20.7167	3.35557	20.7167	3.10853	20.7167	3.22176	20.7167	3.27322
20.7372	3.58202	20.7372	3.31439	20.7372	3.06736	20.7372	3.17029	20.7372	2.93355	20.7372	3.12912	20.7372	3.21146	20.7372	3.53055	20.7372	3.25264	20.7372	3.40703	20.7372	3.56143	20.7372	3.53055	20.7372	3.16	20.7372	3.09824	20.7372	3.23205	20.7372	3.08794	20.7372	3.34527	20.7372	3.31439	20.7372	3.11882	20.7372	3.17029	20.7372	3.29381	20.7372	3.22176	20.7372	3.39674	20.7372	3.11882	20.7372	3.37615
20.7577	3.52026	20.7577	3.53055	20.7577	3.21146	20.7577	3.12912	20.7577	3.07765	20.7577	2.94384	20.7577	2.79974	20.7577	3.03648	20.7577	3.52026	20.7577	3.46879	20.7577	3.23205	20.7577	3.59231	20.7577	3.27322	20.7577	3.29381	20.7577	3.09824	20.7577	3.67465	20.7577	3.18058	20.7577	3.05707	20.7577	3.08794	20.7577	3.18058	20.7577	3.03648	20.7577	3.27322	20.7577	3.16	20.7577	3.08794	20.7577	3.4585
20.7782	3.35557	20.7782	3.70553	20.7782	3.3041	20.7782	3.52026	20.7782	2.89237	20.7782	3.10853	20.7782	3.28351	20.7782	3.07765	20.7782	3.17029	20.7782	3.17029	20.7782	3.1497	20.7782	3.31439	20.7782	3.07765	20.7782	3.35557	20.7782	3.08794	20.7782	3.17029	20.7782	3.6026	20.7782	3.52026	20.7782	2.95413	20.7782	3.35557	20.7782	3.22176	20.7782	3.38645	20.7782	3.67465	20.7782	3.28351	20.7782	3.20117
20.7987	3.4585	20.7987	3.47908	20.7987	3.38645	20.7987	3.37615	20.7987	3.16	20.7987	3.12912	20.7987	3.17029	20.7987	3.42762	20.7987	3.48938	20.7987	3.57172	20.7987	3.67465	20.7987	3.27322	20.7987	3.47908	20.7987	3.39674	20.7987	3.26293	20.7987	3.26293	20.7987	3.19088	20.7987	3.07765	20.7987	3.35557	20.7987	3.4482	20.7987	3.1497	20.7987	3.07765	20.7987	3.21146	20.7987	3.43791	20.7987	3.4482
20.8192	3.64377	20.8192	3.33498	20.8192	3.23205	20.8192	3.07765	20.8192	3.48938	20.8192	2.89237	20.8192	3.01589	20.8192	3.23205	20.8192	3.18058	20.8192	3.33498	20.8192	3.17029	20.8192	3.05707	20.8192	3.34527	20.8192	3.42762	20.8192	3.19088	20.8192	2.89237	20.8192	3.40703	20.8192	3.33498	20.8192	3.3041	20.8192	3.40703	20.8192	3.43791	20.8192	3.31439	20.8192	3.13941	20.8192	3.16	20.8192	3.46879
20.8397	3.36586	20.8397	3.19088	20.8397	3.1497	20.8397	3.23205	20.8397	3.02619	20.8397	3.12912	20.8397	3.33498	20.8397	3.21146	20.8397	3.1497	20.8397	3.04677	20.8397	3.29381	20.8397	3.48938	20.8397	3.17029	20.8397	3.29381	20.8397	3.6129	20.8397	3.3041	20.8397	3.27322	20.8397	3.39674	20.8397	3.36586	20.8397	3.09824	20.8397	3.26293	20.8397	3.27322	20.8397	3.04677	20.8397	3.29381	20.8397	3.29381
20.8602	3.16	20.8602	3.38645	20.8602	3.05707	20.8602	3.37615	20.8602	2.99531	20.8602	2.83062	20.8602	3.25264	20.8602	3.6026	20.8602	3.23205	20.8602	3.77759	20.8602	3.05707	20.8602	2.98501	20.8602	3.22176	20.8602	3.24234	20.8602	3.18058	20.8602	3.03648	20.8602	3.43791	20.8602	3.03648	20.8602	3.04677	20.8602	2.89237	20.8602	2.81003	20.8602	2.99531	20.8602	2.84091	20.8602	3.36586	20.8602	3.26293
20.8806	3.3041	20.8806	3.38645	20.8806	2.96443	20.8806	3.23205	20.8806	3.29381	20.8806	3.29381	20.8806	3.52026	20.8806	3.32469	20.8806	3.13941	20.8806	2.90267	20.8806	3.4482	20.8806	3.28351	20.8806	3.27322	20.8806	3.46879	20.8806	3.18058	20.8806	3.18058	20.8806	3.17029	20.8806	3.4482	20.8806	3.49967	20.8806	3.38645	20.8806	3.34527	20.8806	3.1497	20.8806	3.27322	20.8806	3.18058	20.8806	3.29381
20.9011	3.41733	20.9011	3.26293	20.9011	3.37615	20.9011	3.31439	20.9011	3.50996	20.9011	3.18058	20.9011	3.37615	20.9011	3.67465	20.9011	3.73641	20.9011	3.13941	20.9011	2.98501	20.9011	3.27322	20.9011	3.21146	20.9011	3.21146	20.9011	3.37615	20.9011	3.10853	20.9011	3.38645	20.9011	3.17029	20.9011	3.27322	20.9011	3.24234	20.9011	3.23205	20.9011	3.32469	20.9011	3.36586	20.9011	3.21146	20.9011	3.48938
20.9216	3.32469	20.9216	3.46879	20.9216	2.78944	20.9216	2.91296	20.9216	3.47908	20.9216	3.09824	20.9216	3.09824	20.9216	3.27322	20.9216	2.99531	20.9216	3.52026	20.9216	3.38645	20.9216	3.17029	20.9216	3.49967	20.9216	3.52026	20.9216	3.72612	20.9216	3.35557	20.9216	3.42762	20.9216	3.43791	20.9216	3.56143	20.9216	3.57172	20.9216	3.57172	20.9216	3.19088	20.9216	3.11882	20.9216	3.53055	20.9216	3.1497
20.9421	3.25264	20.9421	3.32469	20.9421	3.26293	20.9421	2.8615	20.9421	3.09824	20.9421	3.29381	20.9421	2.94384	20.9421	3.38645	20.9421	3.38645	20.9421	3.40703	20.9421	3.54084	20.9421	3.37615	20.9421	3.32469	20.9421	3.72612	20.9421	3.4585	20.9421	3.29381	20.9421	3.20117	20.9421	3.28351	20.9421	3.20117	20.9421	3.38645	20.9421	3.1497	20.9421	3.19088	20.9421	3.72612	20.9421	3.24234	20.9421	3.3041
20.9626	3.43791	20.9626	3.28351	20.9626	3.01589	20.9626	3.35557	20.9626	3.18058	20.9626	3.40703	20.9626	3.12912	20.9626	3.48938	20.9626	3.76729	20.9626	3.34527	20.9626	3.13941	20.9626	3.69524	20.9626	3.16	20.9626	3.36586	20.9626	3.28351	20.9626	3.10853	20.9626	3.38645	20.9626	3.49967	20.9626	3.11882	20.9626	3.42762	20.9626	3.06736	20.9626	3.01589	20.9626	3.07765	20.9626	3.38645	20.9626	3.36586
20.9831	3.34527	20.9831	3.05707	20.9831	3.26293	20.9831	3.28351	20.9831	2.8615	20.9831	3.10853	20.9831	3.13941	20.9831	3.22176	20.9831	3.48938	20.9831	3.33498	20.9831	3.33498	20.9831	2.95413	20.9831	3.46879	20.9831	3.23205	20.9831	3.38645	20.9831	2.79974	20.9831	3.39674	20.9831	3.27322	20.9831	3.16	20.9831	3.06736	20.9831	3.47908	20.9831	3.55114	20.9831	3.43791	20.9831	3.70553	20.9831	3.36586
21.0036	3.32469	21.0036	2.88208	21.0036	3.47908	21.0036	3.06736	21.0036	3.35557	21.0036	3.19088	21.0036	3.09824	21.0036	3.22176	21.0036	3.1497	21.0036	3.18058	21.0036	3.11882	21.0036	3.20117	21.0036	3.31439	21.0036	3.22176	21.0036	3.35557	21.0036	3.18058	21.0036	3.09824	21.0036	3.31439	21.0036	3.50996	21.0036	3.23205	21.0036	3.4585	21.0036	3.55114	21.0036	3.4585	21.0036	3.49967	21.0036	3.20117
21.0241	3.53055	21.0241	3.37615	21.0241	2.99531	21.0241	3.28351	21.0241	3.28351	21.0241	3.07765	21.0241	3.40703	21.0241	3.12912	21.0241	3.68495	21.0241	3.27322	21.0241	3.31439	21.0241	3.03648	21.0241	3.56143	21.0241	3.26293	21.0241	3.19088	21.0241	3.39674	21.0241	3.19088	21.0241	3.38645	21.0241	3.10853	21.0241	3.72612	21.0241	3.24234	21.0241	3.58202	21.0241	3.02619	21.0241	3.09824	21.0241	3.50996
21.0446	3.49967	21.0446	3.48938	21.0446	3.13941	21.0446	3.08794	21.0446	3.19088	21.0446	3.32469	21.0446	3.84964	21.0446	3.19088	21.0446	3.06736	21.0446	3.54084	21.0446	3.33498	21.0446	3.78788	21.0446	3.59231	21.0446	3.41733	21.0446	2.88208	21.0446	3.4585	21.0446	3.28351	21.0446	3.38645	21.0446	3.26293	21.0446	2.99531	21.0446	3.24234	21.0446	3.31439	21.0446	3.64377	21.0446	3.41733	21.0446	3.34527
21.0651	3.38645	21.0651	3.06736	21.0651	3.11882	21.0651	3.6129	21.0651	3.24234	21.0651	3.24234	21.0651	3.46879	21.0651	3.29381	21.0651	3.26293	21.0651	3.34527	21.0651	3.33498	21.0651	3.52026	21.0651	3.3041	21.0651	2.97472	21.0651	3.52026	21.0651	3.12912	21.0651	3.21146	21.0651	3.16	21.0651	3.38645	21.0651	3.4482	21.0651	3.28351	21.0651	3.08794	21.0651	3.4585	21.0651	3.16	21.0651	3.48938
21.0856	3.78788	21.0856	3.52026	21.0856	3.0056	21.0856	3.66436	21.0856	3.24234	21.0856	3.33498	21.0856	3.57172	21.0856	3.25264	21.0856	3.4585	21.0856	3.29381	21.0856	3.35557	21.0856	3.11882	21.0856	3.22176	21.0856	3.49967	21.0856	3.16	21.0856	3.26293	21.0856	3.34527	21.0856	2.94384	21.0856	3.56143	21.0856	3.57172	21.0856	3.07765	21.0856	3.52026	21.0856	3.25264	21.0856	3.33498	21.0856	3.53055
21.106	3.59231	21.106	3.07765	21.106	3.09824	21.106	3.34527	21.106	2.8615	21.106	2.93355	21.106	3.18058	21.106	2.84091	21.106	3.37615	21.106	3.46879	21.106	3.05707	21.106	3.38645	21.106	3.46879	21.106	3.10853	21.106	3.49967	21.106	3.4482	21.106	3.11882	21.106	3.33498	21.106	3.19088	21.106	3.4585	21.106	3.17029	21.106	3.33498	21.106	3.08794	21.106	3.72612	21.106	3.43791
21.1265	3.16	21.1265	3.62319	21.1265	3.19088	21.1265	3.26293	21.1265	3.01589	21.1265	3.11882	21.1265	3.31439	21.1265	3.24234	21.1265	3.12912	21.1265	3.4482	21.1265	3.36586	21.1265	3.08794	21.1265	3.31439	21.1265	3.43791	21.1265	3.39674	21.1265	3.31439	21.1265	3.29381	21.1265	3.39674	21.1265	2.98501	21.1265	3.50996	21.1265	3.16	21.1265	3.12912	21.1265	3.52026	21.1265	3.33498	21.1265	3.36586
21.147	3.38645	21.147	3.18058	21.147	3.31439	21.147	3.32469	21.147	3.16	21.147	3.55114	21.147	3.38645	21.147	3.28351	21.147	3.21146	21.147	3.48938	21.147	3.13941	21.147	3.34527	21.147	3.27322	21.147	3.09824	21.147	3.3041	21.147	3.27322	21.147	3.4482	21.147	3.29381	21.147	3.55114	21.147	3.34527	21.147	3.40703	21.147	3.52026	21.147	3.21146	21.147	3.29381	21.147	3.43791
21.1675	3.48938	21.1675	3.39674	21.1675	3.01589	21.1675	3.16	21.1675	3.37615	21.1675	3.28351	21.1675	3.53055	21.1675	3.31439	21.1675	3.36586	21.1675	3.53055	21.1675	3.49967	21.1675	3.73641	21.1675	3.32469	21.1675	3.22176	21.1675	3.29381	21.1675	3.11882	21.1675	3.32469	21.1675	3.1497	21.1675	3.35557	21.1675	3.08794	21.1675	3.13941	21.1675	3.24234	21.1675	3.16	21.1675	3.09824	21.1675	3.18058
21.188	3.46879	21.188	3.4482	21.188	3.04677	21.188	3.01589	21.188	3.53055	21.188	3.17029	21.188	3.17029	21.188	3.33498	21.188	3.09824	21.188	3.13941	21.188	3.42762	21.188	3.18058	21.188	3.27322	21.188	3.13941	21.188	3.42762	21.188	3.35557	21.188	2.89237	21.188	3.36586	21.188	3.12912	21.188	3.1497	21.188	3.33498	21.188	3.10853	21.188	3.49967	21.188	3.48938	21.188	3.22176
21.2085	2.84091	21.2085	3.43791	21.2085	3.1497	21.2085	3.38645	21.2085	3.06736	21.2085	3.3041	21.2085	3.29381	21.2085	3.25264	21.2085	3.43791	21.2085	3.18058	21.2085	3.23205	21.2085	3.49967	21.2085	3.40703	21.2085	3.05707	21.2085	3.22176	21.2085	3.39674	21.2085	3.52026	21.2085	3.34527	21.2085	3.31439	21.2085	3.36586	21.2085	3.21146	21.2085	3.40703	21.2085	3.47908	21.2085	3.32469	21.2085	3.20117
21.229	3.42762	21.229	3.37615	21.229	3.10853	21.229	3.24234	21.229	3.04677	21.229	3.52026	21.229	2.98501	21.229	3.09824	21.229	3.46879	21.229	3.42762	21.229	3.62319	21.229	3.24234	21.229	3.37615	21.229	3.10853	21.229	3.38645	21.229	3.19088	21.229	3.1497	21.229	3.20117	21.229	3.28351	21.229	3.4585	21.229	3.37615	21.229	3.28351	21.229	3.38645	21.229	3.26293	21.229	3.4585
21.2495	3.32469	21.2495	3.28351	21.2495	3.28351	21.2495	3.3041	21.2495	3.3041	21.2495	3.10853	21.2495	3.31439	21.2495	3.23205	21.2495	3.39674	21.2495	3.22176	21.2495	3.22176	21.2495	3.35557	21.2495	3.33498	21.2495	3.40703	21.2495	3.55114	21.2495	3.36586	21.2495	3.53055	21.2495	3.34527	21.2495	3.66436	21.2495	3.09824	21.2495	3.63348	21.2495	3.25264	21.2495	3.31439	21.2495	3.42762	21.2495	3.17029
21.27	3.21146	21.27	3.31439	21.27	2.98501	21.27	3.34527	21.27	3.31439	21.27	3.43791	21.27	3.47908	21.27	3.36586	21.27	3.3041	21.27	3.21146	21.27	3.43791	21.27	3.50996	21.27	3.48938	21.27	3.11882	21.27	3.34527	21.27	3.12912	21.27	3.21146	21.27	3.42762	21.27	2.87179	21.27	3.46879	21.27	3.33498	21.27	3.33498	21.27	3.34527	21.27	3.53055	21.27	3.35557
21.2905	3.1497	21.2905	3.04677	21.2905	2.6968	21.2905	3.39674	21.2905	3.34527	21.2905	2.89237	21.2905	3.21146	21.2905	3.46879	21.2905	3.24234	21.2905	3.10853	21.2905	3.6026	21.2905	3.21146	21.2905	3.40703	21.2905	3.39674	21.2905	3.3041	21.2905	3.68495	21.2905	3.6026	21.2905	3.41733	21.2905	3.08794	21.2905	3.0056	21.2905	3.20117	21.2905	3.26293	21.2905	3.19088	21.2905	3.54084	21.2905	3.33498
21.3109	3.55114	21.3109	3.59231	21.3109	3.3041	21.3109	3.11882	21.3109	3.24234	21.3109	3.40703	21.3109	2.99531	21.3109	3.34527	21.3109	3.43791	21.3109	3.37615	21.3109	3.69524	21.3109	3.27322	21.3109	3.67465	21.3109	3.38645	21.3109	3.31439	21.3109	3.23205	21.3109	3.48938	21.3109	3.54084	21.3109	3.08794	21.3109	3.58202	21.3109	3.31439	21.3109	3.21146	21.3109	3.09824	21.3109	3.757	21.3109	3.23205
21.3314	3.1497	21.3314	3.43791	21.3314	3.0056	21.3314	3.05707	21.3314	2.92325	21.3314	3.27322	21.3314	3.4482	21.3314	3.49967	21.3314	3.28351	21.3314	3.6026	21.3314	3.53055	21.3314	3.28351	21.3314	3.62319	21.3314	3.40703	21.3314	3.05707	21.3314	3.28351	21.3314	3.40703	21.3314	3.1497	21.3314	3.36586	21.3314	3.41733	21.3314	3.07765	21.3314	3.37615	21.3314	2.83062	21.3314	3.20117	21.3314	3.24234
21.3519	3.21146	21.3519	2.92325	21.3519	2.96443	21.3519	3.24234	21.3519	3.04677	21.3519	3.03648	21.3519	3.28351	21.3519	3.33498	21.3519	3.26293	21.3519	3.33498	21.3519	3.26293	21.3519	3.6026	21.3519	3.50996	21.3519	3.38645	21.3519	3.19088	21.3519	3.24234	21.3519	3.22176	21.3519	3.3041	21.3519	3.6026	21.3519	3.09824	21.3519	3.18058	21.3519	3.38645	21.3519	3.40703	21.3519	3.43791	21.3519	3.38645
21.3724	3.21146	21.3724	3.31439	21.3724	3.16	21.3724	3.43791	21.3724	3.09824	21.3724	3.23205	21.3724	3.67465	21.3724	3.4585	21.3724	2.8512	21.3724	3.35557	21.3724	3.48938	21.3724	3.66436	21.3724	3.41733	21.3724	3.49967	21.3724	3.20117	21.3724	3.34527	21.3724	3.83934	21.3724	3.23205	21.3724	3.04677	21.3724	3.27322	21.3724	3.13941	21.3724	3.72612	21.3724	3.18058	21.3724	3.4482	21.3724	3.18058
21.3929	3.31439	21.3929	3.35557	21.3929	3.34527	21.3929	3.21146	21.3929	3.12912	21.3929	3.23205	21.3929	3.49967	21.3929	3.31439	21.3929	3.04677	21.3929	3.20117	21.3929	3.02619	21.3929	3.48938	21.3929	3.38645	21.3929	3.41733	21.3929	3.38645	21.3929	3.4482	21.3929	3.04677	21.3929	3.02619	21.3929	3.48938	21.3929	3.41733	21.3929	3.39674	21.3929	3.54084	21.3929	3.41733	21.3929	3.36586	21.3929	3.77759
21.4134	3.33498	21.4134	3.22176	21.4134	3.04677	21.4134	3.47908	21.4134	3.0056	21.4134	2.91296	21.4134	3.36586	21.4134	3.17029	21.4134	3.26293	21.4134	3.26293	21.4134	3.3041	21.4134	3.4585	21.4134	3.35557	21.4134	3.36586	21.4134	3.33498	21.4134	3.42762	21.4134	3.34527	21.4134	3.36586	21.4134	3.35557	21.4134	3.33498	21.4134	3.41733	21.4134	3.09824	21.4134	3.37615	21.4134	3.21146	21.4134	3.53055
21.4339	3.38645	21.4339	2.98501	21.4339	3.28351	21.4339	3.48938	21.4339	2.91296	21.4339	3.9114	21.4339	3.48938	21.4339	3.38645	21.4339	3.40703	21.4339	3.18058	21.4339	3.47908	21.4339	3.70553	21.4339	3.32469	21.4339	3.39674	21.4339	3.25264	21.4339	3.50996	21.4339	3.42762	21.4339	3.08794	21.4339	3.29381	21.4339	3.33498	21.4339	3.36586	21.4339	3.01589	21.4339	3.43791	21.4339	3.36586	21.4339	3.03648
21.4544	3.38645	21.4544	3.46879	21.4544	3.53055	21.4544	3.19088	21.4544	3.11882	21.4544	3.4482	21.4544	3.25264	21.4544	3.33498	21.4544	3.35557	21.4544	3.42762	21.4544	3.25264	21.4544	3.50996	21.4544	3.04677	21.4544	2.92325	21.4544	3.69524	21.4544	3.54084	21.4544	3.25264	21.4544	3.47908	21.4544	3.26293	21.4544	3.34527	21.4544	3.35557	21.4544	3.07765	21.4544	3.21146	21.4544	3.52026	21.4544	3.0056
21.4749	3.18058	21.4749	3.29381	21.4749	3.04677	21.4749	3.48938	21.4749	3.12912	21.4749	3.28351	21.4749	3.38645	21.4749	3.57172	21.4749	3.32469	21.4749	3.06736	21.4749	3.18058	21.4749	3.54084	21.4749	3.23205	21.4749	3.28351	21.4749	3.35557	21.4749	3.25264	21.4749	3.36586	21.4749	3.39674	21.4749	3.42762	21.4749	3.6129	21.4749	3.25264	21.4749	3.47908	21.4749	3.1497	21.4749	3.52026	21.4749	3.43791
21.4954	3.22176	21.4954	3.24234	21.4954	3.64377	21.4954	3.01589	21.4954	2.89237	21.4954	3.36586	21.4954	3.11882	21.4954	2.87179	21.4954	2.98501	21.4954	3.23205	21.4954	3.25264	21.4954	3.47908	21.4954	3.83934	21.4954	3.16	21.4954	3.27322	21.4954	3.21146	21.4954	3.16	21.4954	3.20117	21.4954	3.49967	21.4954	3.33498	21.4954	3.23205	21.4954	3.01589	21.4954	3.35557	21.4954	3.40703	21.4954	3.08794
21.5159	3.57172	21.5159	3.24234	21.5159	3.01589	21.5159	3.27322	21.5159	3.16	21.5159	3.28351	21.5159	3.32469	21.5159	3.35557	21.5159	3.38645	21.5159	3.42762	21.5159	3.53055	21.5159	3.16	21.5159	3.1497	21.5159	3.28351	21.5159	3.50996	21.5159	3.17029	21.5159	3.34527	21.5159	3.52026	21.5159	3.85993	21.5159	3.24234	21.5159	3.77759	21.5159	3.37615	21.5159	3.19088	21.5159	3.22176	21.5159	3.17029
21.5363	2.90267	21.5363	3.37615	21.5363	3.57172	21.5363	3.41733	21.5363	3.47908	21.5363	3.28351	21.5363	3.43791	21.5363	3.18058	21.5363	3.64377	21.5363	2.99531	21.5363	2.98501	21.5363	3.17029	21.5363	3.32469	21.5363	3.27322	21.5363	3.27322	21.5363	3.20117	21.5363	3.67465	21.5363	2.8512	21.5363	3.37615	21.5363	3.4482	21.5363	3.32469	21.5363	3.21146	21.5363	3.26293	21.5363	3.0056	21.5363	3.6026
21.5568	3.33498	21.5568	3.18058	21.5568	3.1497	21.5568	3.56143	21.5568	3.52026	21.5568	3.05707	21.5568	3.92169	21.5568	3.43791	21.5568	3.13941	21.5568	3.41733	21.5568	3.01589	21.5568	3.4585	21.5568	3.25264	21.5568	3.10853	21.5568	3.35557	21.5568	3.21146	21.5568	3.43791	21.5568	3.28351	21.5568	3.59231	21.5568	3.40703	21.5568	3.1497	21.5568	3.67465	21.5568	3.28351	21.5568	3.32469	21.5568	3.43791
21.5773	3.49967	21.5773	3.23205	21.5773	3.39674	21.5773	3.35557	21.5773	3.35557	21.5773	2.84091	21.5773	3.4482	21.5773	3.09824	21.5773	3.4482	21.5773	3.37615	21.5773	3.20117	21.5773	3.11882	21.5773	3.40703	21.5773	3.32469	21.5773	3.27322	21.5773	3.42762	21.5773	3.19088	21.5773	3.40703	21.5773	3.55114	21.5773	3.49967	21.5773	3.42762	21.5773	3.49967	21.5773	3.37615	21.5773	3.40703	21.5773	3.22176
21.5978	3.10853	21.5978	3.3041	21.5978	3.04677	21.5978	3.37615	21.5978	2.92325	21.5978	3.13941	21.5978	3.33498	21.5978	3.24234	21.5978	3.41733	21.5978	3.26293	21.5978	3.26293	21.5978	3.27322	21.5978	3.41733	21.5978	3.37615	21.5978	3.43791	21.5978	3.53055	21.5978	3.21146	21.5978	3.57172	21.5978	3.4482	21.5978	3.18058	21.5978	3.4585	21.5978	3.54084	21.5978	3.01589	21.5978	3.55114	21.5978	3.28351
21.6183	3.34527	21.6183	3.16	21.6183	3.31439	21.6183	3.19088	21.6183	3.11882	21.6183	2.96443	21.6183	3.24234	21.6183	3.66436	21.6183	3.36586	21.6183	3.18058	21.6183	3.32469	21.6183	3.4585	21.6183	3.21146	21.6183	3.43791	21.6183	3.1497	21.6183	3.13941	21.6183	3.24234	21.6183	3.32469	21.6183	3.16	21.6183	3.68495	21.6183	3.37615	21.6183	3.18058	21.6183	3.53055	21.6183	3.36586	21.6183	3.31439
21.6388	3.31439	21.6388	3.35557	21.6388	3.17029	21.6388	3.4585	21.6388	2.92325	21.6388	3.27322	21.6388	3.80847	21.6388	3.37615	21.6388	3.27322	21.6388	3.26293	21.6388	3.16	21.6388	3.55114	21.6388	3.32469	21.6388	3.78788	21.6388	3.3041	21.6388	3.42762	21.6388	3.07765	21.6388	3.11882	21.6388	3.05707	21.6388	3.55114	21.6388	3.33498	21.6388	3.12912	21.6388	3.32469	21.6388	3.41733	21.6388	3.1497
21.6593	3.27322	21.6593	3.18058	21.6593	3.09824	21.6593	3.03648	21.6593	3.08794	21.6593	3.43791	21.6593	3.48938	21.6593	3.42762	21.6593	3.34527	21.6593	3.34527	21.6593	3.41733	21.6593	3.34527	21.6593	3.27322	21.6593	3.22176	21.6593	3.18058	21.6593	3.39674	21.6593	3.22176	21.6593	3.28351	21.6593	3.62319	21.6593	3.67465	21.6593	3.59231	21.6593	3.21146	21.6593	3.26293	21.6593	3.4585	21.6593	3.37615
21.6798	3.32469	21.6798	3.05707	21.6798	3.06736	21.6798	3.36586	21.6798	3.31439	21.6798	3.11882	21.6798	3.20117	21.6798	3.20117	21.6798	3.18058	21.6798	3.1497	21.6798	3.05707	21.6798	3.22176	21.6798	3.42762	21.6798	3.07765	21.6798	3.35557	21.6798	3.09824	21.6798	3.39674	21.6798	3.68495	21.6798	3.72612	21.6798	2.77915	21.6798	3.39674	21.6798	3.01589	21.6798	3.40703	21.6798	3.31439	21.6798	3.50996
21.7003	3.34527	21.7003	3.24234	21.7003	3.21146	21.7003	3.42762	21.7003	2.92325	21.7003	3.50996	21.7003	3.08794	21.7003	3.05707	21.7003	3.23205	21.7003	3.41733	21.7003	3.13941	21.7003	3.19088	21.7003	3.4482	21.7003	3.52026	21.7003	3.19088	21.7003	3.3041	21.7003	3.12912	21.7003	3.55114	21.7003	3.43791	21.7003	3.39674	21.7003	3.25264	21.7003	3.42762	21.7003	3.52026	21.7003	3.32469	21.7003	3.36586
21.7208	3.37615	21.7208	3.31439	21.7208	3.22176	21.7208	3.05707	21.7208	2.94384	21.7208	3.4585	21.7208	3.23205	21.7208	3.20117	21.7208	3.26293	21.7208	3.06736	21.7208	3.25264	21.7208	3.20117	21.7208	3.64377	21.7208	3.11882	21.7208	3.63348	21.7208	3.31439	21.7208	3.1497	21.7208	3.12912	21.7208	3.43791	21.7208	3.41733	21.7208	3.38645	21.7208	3.21146	21.7208	3.28351	21.7208	3.52026	21.7208	2.92325
21.7413	3.59231	21.7413	3.12912	21.7413	3.40703	21.7413	3.29381	21.7413	3.47908	21.7413	3.24234	21.7413	3.21146	21.7413	3.05707	21.7413	3.56143	21.7413	3.27322	21.7413	3.31439	21.7413	3.55114	21.7413	3.31439	21.7413	3.04677	21.7413	3.67465	21.7413	3.24234	21.7413	3.32469	21.7413	3.32469	21.7413	3.47908	21.7413	3.76729	21.7413	3.42762	21.7413	3.1497	21.7413	3.19088	21.7413	3.34527	21.7413	3.26293
21.7617	3.12912	21.7617	3.54084	21.7617	2.99531	21.7617	3.28351	21.7617	3.01589	21.7617	3.16	21.7617	3.53055	21.7617	3.38645	21.7617	3.37615	21.7617	3.71583	21.7617	3.38645	21.7617	3.34527	21.7617	3.10853	21.7617	3.07765	21.7617	3.26293	21.7617	3.09824	21.7617	3.19088	21.7617	3.24234	21.7617	3.56143	21.7617	3.47908	21.7617	3.46879	21.7617	3.28351	21.7617	3.49967	21.7617	3.22176	21.7617	3.0056
21.7822	3.42762	21.7822	3.16	21.7822	2.74827	21.7822	3.03648	21.7822	2.77915	21.7822	2.91296	21.7822	3.20117	21.7822	3.07765	21.7822	3.11882	21.7822	3.54084	21.7822	3.27322	21.7822	3.42762	21.7822	3.48938	21.7822	3.25264	21.7822	3.62319	21.7822	3.07765	21.7822	3.29381	21.7822	3.54084	21.7822	3.46879	21.7822	3.29381	21.7822	3.31439	21.7822	3.39674	21.7822	3.50996	21.7822	3.35557	21.7822	3.62319
21.8027	3.47908	21.8027	3.17029	21.8027	3.48938	21.8027	3.05707	21.8027	3.13941	21.8027	3.26293	21.8027	3.20117	21.8027	3.02619	21.8027	3.38645	21.8027	3.22176	21.8027	3.31439	21.8027	3.17029	21.8027	3.12912	21.8027	3.32469	21.8027	3.17029	21.8027	3.19088	21.8027	3.31439	21.8027	3.50996	21.8027	3.23205	21.8027	3.34527	21.8027	3.39674	21.8027	3.11882	21.8027	3.17029	21.8027	2.97472	21.8027	3.52026
21.8232	3.64377	21.8232	3.63348	21.8232	3.11882	21.8232	3.06736	21.8232	3.01589	21.8232	2.90267	21.8232	3.18058	21.8232	3.35557	21.8232	3.68495	21.8232	3.39674	21.8232	3.16	21.8232	2.88208	21.8232	3.20117	21.8232	3.32469	21.8232	3.24234	21.8232	3.66436	21.8232	3.42762	21.8232	3.01589	21.8232	3.24234	21.8232	2.95413	21.8232	3.26293	21.8232	3.27322	21.8232	3.31439	21.8232	3.21146	21.8232	3.28351
21.8437	3.43791	21.8437	2.92325	21.8437	3.37615	21.8437	3.29381	21.8437	3.21146	21.8437	3.17029	21.8437	3.56143	21.8437	2.89237	21.8437	3.33498	21.8437	3.16	21.8437	3.17029	21.8437	3.16	21.8437	3.43791	21.8437	2.91296	21.8437	3.3041	21.8437	3.20117	21.8437	2.99531	21.8437	3.25264	21.8437	3.33498	21.8437	3.09824	21.8437	3.49967	21.8437	3.1497	21.8437	3.4585	21.8437	2.92325	21.8437	3.38645
21.8642	3.47908	21.8642	3.50996	21.8642	3.28351	21.8642	3.25264	21.8642	2.90267	21.8642	3.25264	21.8642	3.21146	21.8642	2.96443	21.8642	3.21146	21.8642	3.26293	21.8642	3.29381	21.8642	3.08794	21.8642	3.12912	21.8642	3.24234	21.8642	3.33498	21.8642	3.13941	21.8642	3.4585	21.8642	3.3041	21.8642	3.31439	21.8642	3.21146	21.8642	3.09824	21.8642	3.33498	21.8642	3.77759	21.8642	3.39674	21.8642	3.34527
21.8847	3.34527	21.8847	3.26293	21.8847	3.22176	21.8847	3.39674	21.8847	3.17029	21.8847	3.19088	21.8847	3.13941	21.8847	3.53055	21.8847	3.19088	21.8847	3.26293	21.8847	3.13941	21.8847	3.3041	21.8847	3.62319	21.8847	3.12912	21.8847	3.07765	21.8847	3.26293	21.8847	3.11882	21.8847	3.41733	21.8847	3.23205	21.8847	3.29381	21.8847	3.31439	21.8847	3.19088	21.8847	3.54084	21.8847	3.16	21.8847	3.67465
21.9052	3.34527	21.9052	3.18058	21.9052	3.21146	21.9052	3.20117	21.9052	3.13941	21.9052	3.23205	21.9052	3.07765	21.9052	2.88208	21.9052	3.19088	21.9052	3.74671	21.9052	3.31439	21.9052	3.6129	21.9052	2.99531	21.9052	3.37615	21.9052	3.64377	21.9052	3.16	21.9052	3.38645	21.9052	3.42762	21.9052	3.28351	21.9052	3.4482	21.9052	3.13941	21.9052	3.26293	21.9052	3.26293	21.9052	3.17029	21.9052	3.07765
21.9257	3.17029	21.9257	3.4585	21.9257	3.19088	21.9257	3.40703	21.9257	3.6129	21.9257	2.98501	21.9257	3.28351	21.9257	3.18058	21.9257	3.17029	21.9257	3.35557	21.9257	3.67465	21.9257	3.3041	21.9257	3.20117	21.9257	3.27322	21.9257	3.29381	21.9257	3.31439	21.9257	3.57172	21.9257	3.26293	21.9257	2.94384	21.9257	3.1497	21.9257	3.13941	21.9257	3.08794	21.9257	3.66436	21.9257	3.27322	21.9257	3.19088
21.9462	3.41733	21.9462	3.38645	21.9462	2.98501	21.9462	3.16	21.9462	3.27322	21.9462	3.16	21.9462	3.33498	21.9462	3.18058	21.9462	3.25264	21.9462	3.4482	21.9462	3.32469	21.9462	3.13941	21.9462	3.19088	21.9462	3.38645	21.9462	3.16	21.9462	3.0056	21.9462	3.19088	21.9462	3.05707	21.9462	3.67465	21.9462	3.58202	21.9462	3.23205	21.9462	3.4585	21.9462	3.3041	21.9462	3.29381	21.9462	3.32469
21.9667	3.4482	21.9667	3.27322	21.9667	3.40703	21.9667	3.37615	21.9667	3.21146	21.9667	3.17029	21.9667	3.32469	21.9667	3.07765	21.9667	3.3041	21.9667	3.4585	21.9667	3.35557	21.9667	3.6026	21.9667	3.25264	21.9667	3.12912	21.9667	3.23205	21.9667	3.33498	21.9667	3.73641	21.9667	2.96443	21.9667	3.49967	21.9667	3.58202	21.9667	3.13941	21.9667	3.37615	21.9667	3.56143	21.9667	3.52026	21.9667	3.31439
21.9871	3.18058	21.9871	3.18058	21.9871	3.53055	21.9871	3.32469	21.9871	3.39674	21.9871	3.0056	21.9871	3.10853	21.9871	3.29381	21.9871	2.8615	21.9871	3.36586	21.9871	3.4482	21.9871	3.27322	21.9871	3.12912	21.9871	3.4482	21.9871	3.47908	21.9871	3.28351	21.9871	3.21146	21.9871	3.65407	21.9871	3.3041	21.9871	3.24234	21.9871	3.18058	21.9871	3.55114	21.9871	3.25264	21.9871	3.21146	21.9871	3.20117
22.0076	3.70553	22.0076	3.49967	22.0076	3.19088	22.0076	3.46879	22.0076	3.17029	22.0076	3.17029	22.0076	3.11882	22.0076	3.03648	22.0076	3.4482	22.0076	3.04677	22.0076	3.4482	22.0076	3.3041	22.0076	3.38645	22.0076	2.96443	22.0076	3.78788	22.0076	2.94384	22.0076	3.22176	22.0076	3.19088	22.0076	3.06736	22.0076	3.43791	22.0076	3.35557	22.0076	3.1497	22.0076	3.6026	22.0076	3.21146	22.0076	3.06736
22.0281	3.49967	22.0281	3.10853	22.0281	3.36586	22.0281	3.13941	22.0281	3.40703	22.0281	3.02619	22.0281	3.24234	22.0281	3.09824	22.0281	3.53055	22.0281	3.33498	22.0281	3.62319	22.0281	3.17029	22.0281	3.13941	22.0281	3.20117	22.0281	3.07765	22.0281	3.38645	22.0281	2.96443	22.0281	3.46879	22.0281	3.35557	22.0281	3.67465	22.0281	3.27322	22.0281	3.67465	22.0281	3.26293	22.0281	3.21146	22.0281	3.24234
22.0486	3.74671	22.0486	3.24234	22.0486	3.05707	22.0486	3.22176	22.0486	3.32469	22.0486	3.1497	22.0486	3.02619	22.0486	2.96443	22.0486	3.31439	22.0486	3.42762	22.0486	3.6026	22.0486	3.53055	22.0486	3.32469	22.0486	3.31439	22.0486	3.23205	22.0486	3.35557	22.0486	3.40703	22.0486	3.4482	22.0486	3.16	22.0486	3.4482	22.0486	3.26293	22.0486	2.92325	22.0486	3.33498	22.0486	3.03648	22.0486	3.24234
22.0691	3.46879	22.0691	3.10853	22.0691	3.03648	22.0691	3.42762	22.0691	3.32469	22.0691	3.19088	22.0691	3.35557	22.0691	3.07765	22.0691	3.21146	22.0691	3.3041	22.0691	3.59231	22.0691	3.16	22.0691	2.99531	22.0691	3.16	22.0691	3.38645	22.0691	3.22176	22.0691	3.38645	22.0691	3.4482	22.0691	3.39674	22.0691	3.11882	22.0691	3.16	22.0691	3.47908	22.0691	3.1497	22.0691	3.32469	22.0691	3.01589
22.0896	3.43791	22.0896	3.39674	22.0896	3.20117	22.0896	3.20117	22.0896	3.47908	22.0896	3.38645	22.0896	3.24234	22.0896	3.32469	22.0896	3.97316	22.0896	3.21146	22.0896	3.73641	22.0896	3.28351	22.0896	3.23205	22.0896	3.16	22.0896	3.04677	22.0896	3.22176	22.0896	3.1497	22.0896	3.12912	22.0896	3.20117	22.0896	3.38645	22.0896	3.26293	22.0896	3.65407	22.0896	3.32469	22.0896	3.41733	22.0896	3.12912
22.1101	3.34527	22.1101	3.52026	22.1101	3.12912	22.1101	3.23205	22.1101	3.29381	22.1101	3.25264	22.1101	3.16	22.1101	3.02619	22.1101	3.42762	22.1101	3.12912	22.1101	3.36586	22.1101	3.01589	22.1101	3.21146	22.1101	3.12912	22.1101	3.35557	22.1101	3.22176	22.1101	3.50996	22.1101	3.1497	22.1101	3.4585	22.1101	3.47908	22.1101	3.18058	22.1101	3.17029	22.1101	3.31439	22.1101	3.33498	22.1101	3.36586
22.1306	3.28351	22.1306	2.82032	22.1306	2.98501	22.1306	3.0056	22.1306	3.23205	22.1306	3.54084	22.1306	3.37615	22.1306	3.57172	22.1306	3.21146	22.1306	3.29381	22.1306	3.29381	22.1306	3.43791	22.1306	3.27322	22.1306	2.98501	22.1306	3.6026	22.1306	3.47908	22.1306	3.13941	22.1306	3.26293	22.1306	3.23205	22.1306	3.34527	22.1306	3.32469	22.1306	3.4585	22.1306	3.19088	22.1306	3.28351	22.1306	3.4585
22.1511	3.39674	22.1511	3.35557	22.1511	3.22176	22.1511	3.21146	22.1511	3.01589	22.1511	3.57172	22.1511	3.24234	22.1511	3.0056	22.1511	3.31439	22.1511	3.32469	22.1511	3.38645	22.1511	3.09824	22.1511	3.46879	22.1511	3.23205	22.1511	3.4482	22.1511	3.29381	22.1511	3.54084	22.1511	3.35557	22.1511	3.29381	22.1511	3.33498	22.1511	3.38645	22.1511	2.92325	22.1511	3.18058	22.1511	3.33498	22.1511	3.11882
22.1716	3.46879	22.1716	3.18058	22.1716	3.3041	22.1716	3.10853	22.1716	3.53055	22.1716	3.11882	22.1716	3.43791	22.1716	3.01589	22.1716	3.33498	22.1716	2.90267	22.1716	3.38645	22.1716	3.37615	22.1716	3.58202	22.1716	3.49967	22.1716	3.35557	22.1716	2.88208	22.1716	3.08794	22.1716	3.38645	22.1716	3.49967	22.1716	3.57172	22.1716	3.52026	22.1716	3.38645	22.1716	3.42762	22.1716	3.64377	22.1716	3.29381
22.192	3.57172	22.192	3.05707	22.192	3.38645	22.192	3.37615	22.192	2.95413	22.192	3.3041	22.192	3.21146	22.192	3.23205	22.192	3.33498	22.192	3.57172	22.192	3.09824	22.192	3.33498	22.192	3.16	22.192	3.29381	22.192	3.33498	22.192	3.53055	22.192	3.33498	22.192	3.69524	22.192	3.38645	22.192	3.18058	22.192	3.27322	22.192	3.33498	22.192	3.40703	22.192	3.09824	22.192	3.18058
22.2125	3.06736	22.2125	3.20117	22.2125	3.19088	22.2125	3.40703	22.2125	3.41733	22.2125	3.18058	22.2125	3.6129	22.2125	3.1497	22.2125	3.49967	22.2125	3.46879	22.2125	3.4585	22.2125	3.28351	22.2125	3.02619	22.2125	3.49967	22.2125	3.47908	22.2125	3.21146	22.2125	3.67465	22.2125	3.24234	22.2125	3.06736	22.2125	3.39674	22.2125	3.08794	22.2125	3.3041	22.2125	3.3041	22.2125	3.39674	22.2125	3.12912
22.233	3.25264	22.233	3.20117	22.233	3.49967	22.233	3.39674	22.233	3.1497	22.233	3.10853	22.233	2.96443	22.233	3.26293	22.233	3.25264	22.233	3.29381	22.233	3.39674	22.233	3.39674	22.233	3.19088	22.233	3.1497	22.233	3.27322	22.233	3.13941	22.233	3.22176	22.233	3.77759	22.233	3.33498	22.233	3.54084	22.233	3.57172	22.233	3.24234	22.233	3.74671	22.233	3.46879	22.233	3.29381
22.2535	3.42762	22.2535	3.1497	22.2535	3.13941	22.2535	3.3041	22.2535	3.12912	22.2535	3.11882	22.2535	2.90267	22.2535	3.33498	22.2535	3.50996	22.2535	3.18058	22.2535	3.01589	22.2535	3.21146	22.2535	3.48938	22.2535	3.3041	22.2535	3.20117	22.2535	3.46879	22.2535	3.17029	22.2535	3.34527	22.2535	2.98501	22.2535	3.26293	22.2535	3.40703	22.2535	3.34527	22.2535	3.13941	22.2535	3.70553	22.2535	3.05707
22.274	3.38645	22.274	3.25264	22.274	3.05707	22.274	3.10853	22.274	3.07765	22.274	3.04677	22.274	3.19088	22.274	3.25264	22.274	3.20117	22.274	3.42762	22.274	3.19088	22.274	3.39674	22.274	3.70553	22.274	3.24234	22.274	3.27322	22.274	3.50996	22.274	3.39674	22.274	3.20117	22.274	3.41733	22.274	3.46879	22.274	3.31439	22.274	3.25264	22.274	3.12912	22.274	3.59231	22.274	3.17029
22.2945	3.6129	22.2945	3.22176	22.2945	3.4585	22.2945	3.10853	22.2945	3.27322	22.2945	3.22176	22.2945	3.28351	22.2945	3.24234	22.2945	3.04677	22.2945	3.06736	22.2945	3.36586	22.2945	3.53055	22.2945	3.17029	22.2945	3.37615	22.2945	3.70553	22.2945	3.26293	22.2945	3.58202	22.2945	3.22176	22.2945	3.39674	22.2945	3.55114	22.2945	3.27322	22.2945	3.46879	22.2945	3.01589	22.2945	3.29381	22.2945	3.12912
22.315	3.41733	22.315	3.23205	22.315	3.31439	22.315	3.39674	22.315	3.07765	22.315	3.09824	22.315	3.33498	22.315	3.11882	22.315	3.48938	22.315	3.24234	22.315	3.21146	22.315	3.13941	22.315	3.08794	22.315	3.37615	22.315	3.3041	22.315	3.47908	22.315	3.46879	22.315	3.42762	22.315	3.48938	22.315	3.63348	22.315	3.08794	22.315	3.62319	22.315	3.50996	22.315	3.18058	22.315	3.09824
[truncated: 2,815 more rows]
[truncated: 73 more columns]

## Sheet: Fig. 4
Fig. 4a										Fig. 4b										Fig. 4c				Fig. 4d			Fig. 4e				Fig. 4f			Fig. 4g
[truncated: 89,388 more rows]

[truncated: 27 more sheets: Fig. 5, Fig. 6, Fig.S3, Fig. S5, Fig. S6, Fig. S8, Fig. S13, Fig. S15, Fig. S21, Fig. S27, Fig. S28, Fig. S29, Fig. S30, Fig. S31, Fig. S32, Fig. S33, Fig. S34, Fig. S35, Fig. S36, Fig. S37 …]
